# Supplementary material for: Biomarker discovery in attention deficit hyperactivity disorder: RNA sequencing of whole blood in discordant twin and case-controlled cohorts
Source: BMC Med Genomics. 2020 Oct 28;13:160. doi: 10.1186/s12920-020-00808-8 (PMC7594430; doi:10.1186/s12920-020-00808-8)
Supplement: Supplementary file 2 — Additional file 2. Transcript IDs by 9 DEG methods for case/control study. [file 12920_2020_808_MOESM2_ESM.xlsx]

## Sheet: ComparTop100-Alpha Sort
				p-value by used methods									RPKM Export
UCSC ID	Gene name	Description	Times in top 100	comEdgeR	glmEdgeR	tccEdgeR	tccDESeq	tccDESeq2	tccBaySeq	voom	aldex_we	aldex_wi	UCSC ID_1	[ADHD](normalized)	[CTRL](normalized)	FOLD CHANGE	Gene Symbol	Description	chr
uc011jyi.2	ABCB5	Homo sapiens ATP-binding cassette, sub-family B (MDR/TAP), member 5 (ABCB5), transcript variant 4, mRNA. (from RefSeq NM_001163993)	8	0.0031352	0.00543016	0.00318655	0.0248799	0.00534002	1	0.000616355	0.0644968	0.0383404	uc011jyi.2	0.0979447	-0.856777	1.93821	ABCB5	ATP-binding cassette, sub-family B (MDR/TAP), member 5 (ABCB5), TV 4, mRNA. (from RefSeq NM_001163993)	chr7
uc060hln.1	ABCC3	May act as an inducible transporter in the biliary and intestinal excretion of organic anions. Acts as an alternative route for the export of bile acids and glucuronides from cholestatic hepatocytes (By similarity). (from UniProt O15438)	1	0.0146747	0.0273568	0.0121167	0.0949077	0.0353545	1	0.0804503	0.282188	0.279386	uc060hln.1	-2.89767	-2.43854	0.727428	ABCC3	May act as an inducible transporter in the biliary and intestinal excretion of organic anions. Acts as an alternative route for the export of bile acids and glucuronides from cholestatic hepatocytes (By similarity). (from UniProt O15438)	chr17
uc064byf.1	AC005682.5	AC005682.5 (from geneSymbol)	1	0.0747241	0.0187357	0.0747251	0.0918989	0.0388652	1	0.0060774	0.273276	0.239187	uc064byf.1	-0.727813	-1.31084	1.49799	AC005682.5	AC005682.5 (from geneSymbol)	chr7
uc064cmg.1	AC007036.5	Homo sapiens cDNA FLJ50760 complete cds. (from mRNA AK294982)	2	0.0150802	0.0103048	0.0150814	0.0785661	0.0215618	1	0.0478578	0.0932105	0.140247	uc064cmg.1	1.15651	1.44444	0.819077	AC007036.5	cDNA FLJ50760 complete cds. (from mRNA AK294982)	chr7
uc059suu.1	AC009133.24	Homo sapiens zinc finger protein mRNA, complete cds. (from mRNA L01420)	1	0.0250059	0.0107836	0.0250079	0.0773815	0.0234329	1	0.0171928	0.321322	0.238407	uc059suu.1	2.00826	1.49673	1.42556	AC009133.24	zinc finger protein mRNA, complete cds. (from mRNA L01420)	chr16
uc058nhy.1	AC079951.1	Homo sapiens ACA34 snoRNA gene. (from mRNA AJ609443)	1	0.0781305	0.0790622	0.0766161	0.111586	0.0720708	1	0.113034	0.229761	0.0987802	uc058nhy.1	8.34427	7.94868	1.31548	AC079951.1	ACA34 snoRNA gene. (from mRNA AJ609443)	chr12
uc060gzg.1	AC091133.1	AC091133.1 (from geneSymbol)	2	0.0124289	0.0228014	0.0124291	0.106578	0.037269	1	0.162013	0.393501	0.39595	uc060gzg.1	-0.0440963	0.359377	0.756036	AC091133.1	AC091133.1 (from geneSymbol)	chr17
uc002uns.2	AC104820.2	Homo sapiens cDNA FLJ43011 fis, clone BRTHA2015853. (from mRNA AK125001)	1	0.0780461	0.0733856	0.0776488	0.141815	0.0710029	1	0.00334851	0.137399	0.143546	uc002uns.2	0.233895	-0.48796	1.6493	AC104820.2	cDNA FLJ43011 fis, clone BRTHA2015853. (from mRNA AK125001)	chr2
uc061mwi.1	AC114776.3	AC114776.3 (from geneSymbol)	1	0.353582	0.436964	0.354529	0.691514	0.451237	1	0.0126248	0.369976	0.399122	uc061mwi.1	-2.82045	-3.08879	1.20442	AC114776.3	AC114776.3 (from geneSymbol)	chr2
uc002fmz.1	AC137932.4	Homo sapiens cDNA FLJ34945 fis, clone NT2RP7008454. (from mRNA AK092264)	4	0.0110721	0.00427161	0.0116289	0.0448551	0.0145423	1	0.0229767	0.180471	0.170121	uc002fmz.1	-2.18882	-1.87294	0.803359	AC137932.4	cDNA FLJ34945 fis, clone NT2RP7008454. (from mRNA AK092264)	chr16
uc001aeb.3	ACAP3	Homo sapiens ArfGAP with coiled-coil, ankyrin repeat and PH domains 3 (ACAP3), mRNA. (from RefSeq NM_030649)	1	0.406161	0.281563	0.43381	0.334159	0.278482	1	0.215694	0.581885	0.596646	uc001aeb.3	0.673599	0.535742	1.10027	ACAP3	ArfGAP with coiled-coil, ankyrin repeat and PH domains 3 (ACAP3), mRNA. (from RefSeq NM_030649)	chr1
uc001amt.4	ACOT7	Homo sapiens acyl-CoA thioesterase 7 (ACOT7), transcript variant hBACHa, mRNA. (from RefSeq NM_007274)	1	0.385725	0.35082	0.38474	0.558633	0.38753	1	0.6517	0.504428	0.564918	uc001amt.4	-1.50145	-1.34766	0.89889	ACOT7	acyl-CoA thioesterase 7 (ACOT7), TV hBACHa, mRNA. (from RefSeq NM_007274)	chr1
uc061xfk.1	ADA	The sequence shown here is derived from an Ensembl automatic analysis pipeline and should be considered as preliminary data. (from UniProt F5GXW0)	1	0.0726891	0.206124	0.0705719	0.437705	0.210445	1	0.171726	0.102252	0.172636	uc061xfk.1	0.839678	1.02469	0.87964	ADA	The sequence shown here is derived from an Ensembl automatic analysis pipeline and should be considered as preliminary data. (from UniProt F5GXW0)	chr20
uc057jji.1	ADORA3	adenosine A3 receptor (from HGNC ADORA3)	2	0.0126517	0.0280873	0.0126775	0.0722601	0.0308658	1	0.212737	0.387755	0.364004	uc057jji.1	-0.555415	0.0528719	0.655975	ADORA3	adenosine A3 receptor (from HGNC ADORA3)	chr1
uc001ack.3	AGRN	Homo sapiens agrin (AGRN), transcript variant 2, mRNA. (from RefSeq NM_198576)	1	0.336814	0.426614	0.337907	0.619076	0.436687	1	0.446899	0.461564	0.472729	uc001ack.3	-3.06788	-3.09024	1.01561	AGRN	agrin (AGRN), TV 2, mRNA. (from RefSeq NM_198576)	chr1
uc058chx.1	AHNAK	The sequence shown here is derived from an Ensembl automatic analysis pipeline and should be considered as preliminary data. (from UniProt E9PQE3)	8	0.007818	0.00297325	0.00913832	0.0258299	0.00134876	1	0.0244404	0.0576051	0.0444269	uc058chx.1	4.66038	4.30882	1.27594	AHNAK	The sequence shown here is derived from an Ensembl automatic analysis pipeline and should be considered as preliminary data. (from UniProt E9PQE3)	chr11
uc010axc.2	AHNAK2	Homo sapiens AHNAK nucleoprotein 2 (AHNAK2), mRNA. (from RefSeq NM_138420)	2	0.0468852	0.027568	0.0469606	0.0422303	0.0336057	1	0.00133794	0.243191	0.14448	uc010axc.2	-4.36774	-5.25763	1.85304	AHNAK2	AHNAK nucleoprotein 2 (AHNAK2), mRNA. (from RefSeq NM_138420)	chr14
uc001alo.5	AJAP1	Homo sapiens adherens junctions associated protein 1 (AJAP1), transcript variant 1, mRNA. (from RefSeq NM_018836)	1	0.210888	0.17039	0.210648	0.358136	0.227274	1	0.480706	0.375415	0.41036	uc001alo.5	-2.87372	-2.70843	0.891747	AJAP1	adherens junctions associated protein 1 (AJAP1), TV 1, mRNA. (from RefSeq NM_018836)	chr1
uc001ihq.4	AKR1C1	Homo sapiens aldo-keto reductase family 1, member C1 (AKR1C1), mRNA. (from RefSeq NM_001353)	2	0.0229939	0.0049313	0.0229942	0.0462443	0.0163044	1	0.0918902	0.346144	0.350935	uc001ihq.4	-3.62209	-3.57136	0.965448	AKR1C1	aldo-keto reductase family 1, member C1 (AKR1C1), mRNA. (from RefSeq NM_001353)	chr10
uc058vwn.1	AL162853.1	Sequence 364750 from Patent EP1572962. (from mRNA JD383726)	1	0.0968693	0.0937158	0.117259	0.14502	0.102345	1	0.00897789	0.226552	0.207794	uc058vwn.1	3.52385	3.01171	1.42617	AL162853.1	Sequence 364750 from Patent EP1572962. (from mRNA JD383726)	chr13
uc002fmx.3	ANKRD11	Homo sapiens ankyrin repeat domain 11 (ANKRD11), transcript variant 2, mRNA. (from RefSeq NM_013275)	1	0.0562278	0.0494224	0.0563721	0.0390666	0.0495457	1	0.365046	0.210744	0.232896	uc002fmx.3	1.08979	1.25288	0.893105	ANKRD11	ankyrin repeat domain 11 (ANKRD11), TV 2, mRNA. (from RefSeq NM_013275)	chr16
uc002agl.4	ANXA2	Homo sapiens annexin A2 (ANXA2), transcript variant 3, mRNA. (from RefSeq NM_004039)	3	0.0473263	0.0275837	0.0565029	0.0262389	0.0140433	1	0.0587268	0.153177	0.119678	uc002agl.4	3.59199	3.29934	1.22488	ANXA2	annexin A2 (ANXA2), TV 3, mRNA. (from RefSeq NM_004039)	chr15
uc059frt.1	APOPT1	The sequence shown here is derived from an Ensembl automatic analysis pipeline and should be considered as preliminary data. (from UniProt H7C2Z1)	1	0.0535363	0.0347214	0.0526455	0.1274	0.0622939	1	0.0116825	0.317458	0.310267	uc059frt.1	0.362087	-0.154586	1.43065	APOPT1	The sequence shown here is derived from an Ensembl automatic analysis pipeline and should be considered as preliminary data. (from UniProt H7C2Z1)	chr14
uc057tdf.1	ARHGAP22	Contains 1 PH domain. (from UniProt D6RBJ8)	1	0.0992167	0.0221291	0.0992179	0.0966804	0.0448183	1	0.00681522	0.304632	0.287889	uc057tdf.1	-2.04082	-2.48531	1.36083	ARHGAP22	Contains 1 PH domain. (from UniProt D6RBJ8)	chr10
uc001aga.3	ATAD3A	Homo sapiens ATPase family, AAA domain containing 3A (ATAD3A), transcript variant 2, mRNA. (from RefSeq NM_001170535)	1	0.220429	0.139835	0.219228	0.260868	0.178761	1	0.164052	0.467191	0.392513	uc001aga.3	-1.27792	-1.70329	1.34291	ATAD3A	ATPase family, AAA domain containing 3A (ATAD3A), TV 2, mRNA. (from RefSeq NM_001170535)	chr1
uc001afx.4	ATAD3B	ATPase family, AAA domain containing 3B (from HGNC ATAD3B)	1	0.99207	0.977773	0.992077	1	0.949397	1	0.698809	0.587436	0.61437	uc001afx.4	-0.778275	-0.817722	1.02772	ATAD3B	ATPase family, AAA domain containing 3B (from HGNC ATAD3B)	chr1
uc001aft.2	ATAD3C	Homo sapiens ATPase family, AAA domain containing 3C (ATAD3C), mRNA. (from RefSeq NM_001039211)	1	0.477202	0.450784	0.477732	0.612382	0.490418	1	0.75418	0.571325	0.569995	uc001aft.2	-2.76045	-2.76462	1.00289	ATAD3C	ATPase family, AAA domain containing 3C (ATAD3C), mRNA. (from RefSeq NM_001039211)	chr1
uc002ffz.2	ATMIN	Homo sapiens ATM interactor (ATMIN), transcript variant 1, mRNA. (from RefSeq NM_015251)	2	0.0147201	0.00361069	0.0153202	0.075451	0.00725716	1	0.0390875	0.176932	0.142688	uc002ffz.2	0.632713	0.255016	1.29927	ATMIN	ATM interactor (ATMIN), TV 1, mRNA. (from RefSeq NM_015251)	chr16
uc061ljt.1	ATOH8	atonal homolog 8 (Drosophila) (from HGNC ATOH8)	1	0.141686	0.0761749	0.141687	0.21277	0.113365	1	0.0109718	0.33449	0.307112	uc061ljt.1	-2.43637	-2.85117	1.33311	ATOH8	atonal homolog 8 (Drosophila) (from HGNC ATOH8)	chr2
uc057jix.1	ATP5F1	ATP synthase, H+ transporting, mitochondrial Fo complex, subunit B1 (from HGNC ATP5F1)	2	0.0208467	0.00952681	0.0197898	0.0639389	0.0142351	1	0.0236403	0.153937	0.132678	uc057jix.1	2.66892	2.26066	1.32709	ATP5F1	ATP synthase, H+ transporting, mitochondrial Fo complex, subunit B1 (from HGNC ATP5F1)	chr1
uc001afc.3	AURKAIP1	Homo sapiens aurora kinase A interacting protein 1 (AURKAIP1), transcript variant 1, mRNA. (from RefSeq NM_017900)	1	0.52044	0.45628	0.470708	0.643154	0.488814	1	0.932046	0.589936	0.586217	uc001afc.3	1.94296	1.9982	1.03903	AURKAIP1	aurora kinase A interacting protein 1 (AURKAIP1), TV 1, mRNA. (from RefSeq NM_017900)	chr1
uc001adk.4	B3GALT6	Homo sapiens UDP-Gal:betaGal beta 1,3-galactosyltransferase polypeptide 6 (B3GALT6), mRNA. (from RefSeq NM_080605)	1	1	0.769341	1	0.613516	0.796992	1	0.641643	0.600209	0.627663	uc001adk.4	0.875541	0.869275	1.00435	B3GALT6	UDP-Gal:betaGal beta 1,3-galactosyltransferase polypeptide 6 (B3GALT6), mRNA. (from RefSeq NM_080605)	chr1
uc002yyx.5	BACE2	Homo sapiens beta-site APP-cleaving enzyme 2 (BACE2), transcript variant c, mRNA. (from RefSeq NM_138991)	7	0.00934472	0.00619598	0.00697074	0.0201647	0.00723313	1	0.0296279	0.104806	0.0731083	uc002yyx.5	-2.17557	-1.45788	1.64455	BACE2	beta-site APP-cleaving enzyme 2 (BACE2), TV c, mRNA. (from RefSeq NM_138991)	chr21
uc065bbq.1	BCORL1	Transcriptional corepressor. May specifically inhibit gene expression when recruited to promoter regions by sequence- specific DNA-binding proteins such as BCL6. This repression may be mediated at least in part by histone deacetylase activities which can associate with this corepressor. (from UniProt Q5H9F3)	1	0.0358453	0.0439877	0.035169	0.120606	0.0517028	1	0.110142	0.0931248	0.139792	uc065bbq.1	-1.51527	-1.11135	1.32309	BCORL1	Transcriptional corepressor. May specifically inhibit gene expression when recruited to promoter regions by sequence- specific DNA-binding proteins such as BCL6. This repression may be mediated at least in part by histone deacetylase activities which can associate with this corepressor. (from UniProt Q5H9F3)	chrX
uc062yqr.1	BDH2	3-hydroxybutyrate dehydrogenase, type 2 (from HGNC BDH2)	2	0.0372542	0.0155349	0.0373207	0.0680998	0.0322706	1	0.00233331	0.125953	0.150211	uc062yqr.1	-0.953587	-1.63386	1.60245	BDH2	3-hydroxybutyrate dehydrogenase, type 2 (from HGNC BDH2)	chr4
uc004ekb.3	BEX2	Homo sapiens brain expressed X-linked 2 (BEX2), transcript variant 3, mRNA. (from RefSeq NM_032621)	1	0.134024	0.0926404	0.134282	0.150249	0.104389	1	0.00248829	0.206496	0.203541	uc004ekb.3	-0.346503	-0.317057	1.02062	BEX2	brain expressed X-linked 2 (BEX2), TV 3, mRNA. (from RefSeq NM_032621)	chrX
uc001rkv.4	BICD1	Homo sapiens bicaudal D homolog 1 (Drosophila) (BICD1), transcript variant 2, mRNA. (from RefSeq NM_001003398)	4	0.0082328	0.00874647	0.00664406	0.0652341	0.0151306	1	0.153533	0.227336	0.194136	uc001rkv.4	-1.58242	-1.30991	0.827877	BICD1	bicaudal D homolog 1 (Drosophila) (BICD1), TV 2, mRNA. (from RefSeq NM_001003398)	chr12
uc001ksg.3	C10orf2	Homo sapiens chromosome 10 open reading frame 2 (C10orf2), transcript variant 2, mRNA. (from RefSeq NM_001163812)	3	0.0416879	0.101384	0.0419625	0.299445	0.086772	1	0.00846062	0.104892	0.128604	uc001ksg.3	-0.438046	-0.917041	1.39377	C10orf2	chromosome 10 open reading frame 2 (C10orf2), TV 2, mRNA. (from RefSeq NM_001163812)	chr10
uc001ndq.5	C11orf49	Homo sapiens chromosome 11 open reading frame 49 (C11orf49), transcript variant 1, mRNA. (from RefSeq NM_001003676)	5	0.0125525	0.00722887	0.0125984	0.0531176	0.0145015	1	0.00109167	0.164881	0.133349	uc001ndq.5	-0.57453	-1.23922	1.58523	C11orf49	chromosome 11 open reading frame 49 (C11orf49), TV 1, mRNA. (from RefSeq NM_001003676)	chr11
uc001tjt.4	C12orf42	Homo sapiens chromosome 12 open reading frame 42 (C12orf42), transcript variant 1, mRNA. (from RefSeq NM_198521)	1	0.0227883	0.0331733	0.022789	0.133848	0.0442868	1	0.0120488	0.285152	0.215247	uc001tjt.4	-0.658497	-1.2488	1.50556	C12orf42	chromosome 12 open reading frame 42 (C12orf42), TV 1, mRNA. (from RefSeq NM_198521)	chr12
uc031rij.3	C18orf54	Homo sapiens chromosome 18 open reading frame 54 (C18orf54), transcript variant 3, mRNA. (from RefSeq NM_173529)	6	0.00319597	0.00771121	0.00276993	0.055889	0.0106525	1	0.0153535	0.067835	0.0837731	uc031rij.3	-2.14053	-1.63294	1.42168	C18orf54	chromosome 18 open reading frame 54 (C18orf54), TV 3, mRNA. (from RefSeq NM_173529)	chr18
uc060uze.1	C19orf44	Event=Alternative splicing; Named isoforms=2; Name=1; IsoId=Q9H6X5-1; Sequence=Displayed; Name=2; IsoId=Q9H6X5-2; Sequence=VSP_026311; Note=No experimental confirmation available.; (from UniProt Q9H6X5)	1	0.118995	0.14289	0.119522	0.292668	0.137049	1	0.00289931	0.21406	0.212424	uc060uze.1	-1.77466	-2.47569	1.62567	C19orf44	Event=Alternative splicing; Named isoforms=2; Name=1; IsoId=Q9H6X5-1; Sequence=Displayed; Name=2; IsoId=Q9H6X5-2; Sequence=VSP_026311; Note=No experimental confirmation available.; (from UniProt Q9H6X5)	chr19
uc001act.3	C1orf159	Membrane ; Single-pass membrane protein (from UniProt Q96HA4)	1	0.500336	0.303852	0.50034	0.486194	0.412035	1	0.882565	0.508514	0.547892	uc001act.3	-1.00288	-1.04682	1.03093	C1orf159	Membrane ; Single-pass membrane protein (from UniProt Q96HA4)	chr1
uc001alf.4	C1orf174	Homo sapiens chromosome 1 open reading frame 174 (C1orf174), mRNA. (from RefSeq NM_207356)	1	0.949758	0.91803	0.987855	0.98572	0.872049	1	0.474821	0.579783	0.586532	uc001alf.4	1.01515	0.794596	1.16518	C1orf174	chromosome 1 open reading frame 174 (C1orf174), mRNA. (from RefSeq NM_207356)	chr1
uc010pdq.2	C2CD4D	Homo sapiens C2 calcium-dependent domain containing 4D (C2CD4D), mRNA. (from RefSeq NM_001136003)	1	0.0549262	0.0264518	0.0563756	0.0814834	0.0376822	1	0.0108639	0.261213	0.228319	uc010pdq.2	-0.931465	-1.88799	1.94063	C2CD4D	C2 calcium-dependent domain containing 4D (C2CD4D), mRNA. (from RefSeq NM_001136003)	chr1
uc032wor.2	C6orf229	Homo sapiens chromosome 6 open reading frame 229 (C6orf229), mRNA. (from RefSeq NM_001282492)	7	0.00110129	0.000372275	0.000710121	0.00947131	0.00149291	1	0.00723891	0.135253	0.135493	uc032wor.2	-0.705058	-0.162196	1.45686	C6orf229	chromosome 6 open reading frame 229 (C6orf229), mRNA. (from RefSeq NM_001282492)	chr6
uc002pjz.2	CA11	Homo sapiens carbonic anhydrase XI (CA11), mRNA. (from RefSeq NM_001217)	1	0.0250335	0.0498063	0.0252381	0.151937	0.0548572	1	0.00693619	0.202505	0.166481	uc002pjz.2	-1.02523	-1.70139	1.59788	CA11	carbonic anhydrase XI (CA11), mRNA. (from RefSeq NM_001217)	chr19
uc001apm.5	CA6	Homo sapiens carbonic anhydrase VI (CA6), transcript variant 1, mRNA. (from RefSeq NM_001215)	1	0.514565	0.420843	0.515223	0.508361	0.440899	1	0.68255	0.553571	0.554398	uc001apm.5	-1.40393	-1.18213	1.16619	CA6	carbonic anhydrase VI (CA6), TV 1, mRNA. (from RefSeq NM_001215)	chr1
uc021zib.2	CAHM	Homo sapiens colon adenocarcinoma hypermethylated (non-protein coding) (CAHM), long non-coding RNA. (from RefSeq NR_037593)	1	0.0447507	0.0533607	0.0269447	0.162939	0.0569777	1	0.00557212	0.261614	0.238629	uc021zib.2	-0.434257	-1.09168	1.57726	CAHM	colon adenocarcinoma hypermethylated (non-protein coding) (CAHM), long non-coding RNA. (from RefSeq NR_037593)	chr6
uc001aoi.3	CAMTA1	Homo sapiens calmodulin binding transcription activator 1 (CAMTA1), transcript variant 1, mRNA. (from RefSeq NM_015215)	1	0.730914	0.64924	0.840311	0.760441	0.64185	1	0.468669	0.609252	0.634808	uc001aoi.3	-2.32182	-2.36138	1.0278	CAMTA1	calmodulin binding transcription activator 1 (CAMTA1), TV 1, mRNA. (from RefSeq NM_015215)	chr1
uc009yqd.3	CAPN1	Homo sapiens calpain 1, (mu/I) large subunit (CAPN1), transcript variant 1, mRNA. (from RefSeq NM_001198868)	1	0.0707074	0.0843872	0.0676343	0.202792	0.104343	1	0.337611	0.122106	0.20823	uc009yqd.3	0.409062	0.798149	1.30956	CAPN1	calpain 1, (mu/I) large subunit (CAPN1), TV 1, mRNA. (from RefSeq NM_001198868)	chr11
uc001rjh.2	CAPRIN2	Homo sapiens caprin family member 2 (CAPRIN2), transcript variant 2, mRNA. (from RefSeq NM_023925)	4	0.0102721	0.0185326	0.00840833	0.11813	0.0241582	1	0.248525	0.115366	0.10427	uc001rjh.2	0.339944	0.673862	1.26043	CAPRIN2	caprin family member 2 (CAPRIN2), TV 2, mRNA. (from RefSeq NM_023925)	chr12
uc003hzn.2	CASP6	Homo sapiens caspase 6, apoptosis-related cysteine peptidase (CASP6), transcript variant alpha, mRNA. (from RefSeq NM_001226)	3	0.00719298	0.00947902	0.00719353	0.0758548	0.0215737	1	0.0582793	0.269956	0.217842	uc003hzn.2	-0.559078	-0.131468	1.345	CASP6	caspase 6, apoptosis-related cysteine peptidase (CASP6), TV alpha, mRNA. (from RefSeq NM_001226)	chr4
uc002uxw.2	CASP8	Homo sapiens caspase 8, apoptosis-related cysteine peptidase (CASP8), transcript variant C, mRNA. (from RefSeq NM_033356)	2	0.13706	0.178307	0.159305	0.695146	0.103025	1	0.0984826	0.0739334	0.0989825	uc002uxw.2	3.64693	3.39125	1.1939	CASP8	caspase 8, apoptosis-related cysteine peptidase (CASP8), TV C, mRNA. (from RefSeq NM_033356)	chr2
uc003ump.5	CCDC132	Homo sapiens coiled-coil domain containing 132 (CCDC132), transcript variant 3, mRNA. (from RefSeq NM_001257998)	3	0.0605488	0.0642661	0.0592607	0.0859956	0.0607069	1	0.00946182	0.125178	0.112451	uc003ump.5	-1.38621	-1.95356	1.4818	CCDC132	coiled-coil domain containing 132 (CCDC132), TV 3, mRNA. (from RefSeq NM_001257998)	chr7
uc058icc.1	CCDC84	The sequence shown here is derived from an Ensembl automatic analysis pipeline and should be considered as preliminary data. (from UniProt E9PPT8)	1	0.022366	0.0478655	0.018828	0.181426	0.0690096	1	0.195597	0.125035	0.147238	uc058icc.1	0.612346	1.04525	1.34995	CCDC84	The sequence shown here is derived from an Ensembl automatic analysis pipeline and should be considered as preliminary data. (from UniProt E9PPT8)	chr11
uc003pqe.4	CCNC	Homo sapiens cyclin C (CCNC), transcript variant 1, mRNA. (from RefSeq NM_005190)	1	0.224625	0.237058	0.212376	0.206806	0.220788	1	0.0190466	0.12687	0.168001	uc003pqe.4	1.02049	0.433485	1.50212	CCNC	cyclin C (CCNC), TV 1, mRNA. (from RefSeq NM_005190)	chr6
uc001afi.3	CCNL2	Homo sapiens cyclin L2 (CCNL2), transcript variant 1, mRNA. (from RefSeq NM_030937)	1	0.821987	0.817006	0.790262	0.909897	0.905041	1	0.577465	0.660079	0.663777	uc001afi.3	2.68226	2.61842	1.04525	CCNL2	cyclin L2 (CCNL2), TV 1, mRNA. (from RefSeq NM_030937)	chr1
uc064sxf.1	CD72	CD72 molecule (from HGNC CD72)	1	0.130206	0.0549132	0.149902	0.0420387	0.0543085	1	0.105407	0.635673	0.438785	uc064sxf.1	1.06609	0.918304	1.10787	CD72	CD72 molecule (from HGNC CD72)	chr9
uc060itf.1	CD79B	CD79b molecule, immunoglobulin-associated beta (from HGNC CD79B)	3	0.017417	0.0120304	0.0192351	0.0245742	0.0118157	1	0.0332705	0.156534	0.172993	uc060itf.1	3.19902	2.83699	1.28523	CD79B	CD79b molecule, immunoglobulin-associated beta (from HGNC CD79B)	chr17
uc057xiz.1	CDHR5	Acts as a calcium-dependent cell adhesion protein. (from UniProt Q9HBB8)	1	0.0294913	0.0118157	0.0298629	0.0759771	0.0275712	1	0.0852488	0.374056	0.361439	uc057xiz.1	-3.09105	-2.61038	1.39539	CDHR5	Acts as a calcium-dependent cell adhesion protein. (from UniProt Q9HBB8)	chr11
uc057xyt.1	CDKN1C	The sequence shown here is derived from an Ensembl automatic analysis pipeline and should be considered as preliminary data. (from UniProt A6NK88)	1	0.0375148	0.0636422	0.0399513	0.153041	0.0560813	1	0.00576391	0.168471	0.135183	uc057xyt.1	0.422883	-0.167502	1.50565	CDKN1C	The sequence shown here is derived from an Ensembl automatic analysis pipeline and should be considered as preliminary data. (from UniProt A6NK88)	chr11
uc001aky.3	CEP104	Homo sapiens centrosomal protein 104kDa (CEP104), mRNA. (from RefSeq NM_014704)	1	0.315991	0.35405	0.289208	0.459001	0.384945	1	0.746673	0.355844	0.530524	uc001aky.3	0.115494	0.301424	1.13755	CEP104	centrosomal protein 104kDa (CEP104), mRNA. (from RefSeq NM_014704)	chr1
uc010kdl.4	CEP57L1	Homo sapiens centrosomal protein 57kDa-like 1 (CEP57L1), transcript variant 3, mRNA. (from RefSeq NM_001271852)	4	0.0085362	0.0125571	0.00819076	0.0222644	0.0154563	1	0.14044	0.313821	0.217574	uc010kdl.4	-1.42745	-1.04801	1.30084	CEP57L1	centrosomal protein 57kDa-like 1 (CEP57L1), TV 3, mRNA. (from RefSeq NM_001271852)	chr6
uc061naj.1	CHCHD5	The sequence shown here is derived from an Ensembl automatic analysis pipeline and should be considered as preliminary data. (from UniProt F8WC14)	1	0.163386	0.0756716	0.134241	0.0414328	0.0774387	1	0.0513837	0.408966	0.251077	uc061naj.1	1.20095	0.137136	2.09045	CHCHD5	The sequence shown here is derived from an Ensembl automatic analysis pipeline and should be considered as preliminary data. (from UniProt F8WC14)	chr2
uc001amb.3	CHD5	Homo sapiens chromodomain helicase DNA binding protein 5 (CHD5), mRNA. (from RefSeq NM_015557)	1	0.319419	0.325275	0.321198	0.405837	0.349034	1	0.586192	0.516633	0.562485	uc001amb.3	-2.91533	-2.9831	1.04809	CHD5	chromodomain helicase DNA binding protein 5 (CHD5), mRNA. (from RefSeq NM_015557)	chr1
uc003foi.4	CLCN2	Homo sapiens chloride channel, voltage-sensitive 2 (CLCN2), transcript variant 1, mRNA. (from RefSeq NM_004366)	5	0.00261106	0.00217384	0.00264303	0.0246098	0.00572706	1	0.0339695	0.272709	0.240219	uc003foi.4	-2.67032	-2.30001	1.29263	CLCN2	chloride channel, voltage-sensitive 2 (CLCN2), TV 1, mRNA. (from RefSeq NM_004366)	chr3
uc002ynu.3	CLDN8	Homo sapiens claudin 8 (CLDN8), mRNA. (from RefSeq NM_199328)	1	0.019809	0.014949	0.0199483	0.0384413	0.0208156	1	0.104734	0.348245	0.301846	uc002ynu.3	-1.60701	-1.22132	1.30649	CLDN8	claudin 8 (CLDN8), mRNA. (from RefSeq NM_199328)	chr21
uc003nwr.4	CLIC1	Homo sapiens chloride intracellular channel 1 (CLIC1), transcript variant 2, mRNA. (from RefSeq NM_001288)	2	0.0413646	0.0420974	0.0457538	0.10768	0.0233766	1	0.0884299	0.097781	0.0933078	uc003nwr.4	4.79395	4.53281	1.19843	CLIC1	chloride intracellular channel 1 (CLIC1), TV 2, mRNA. (from RefSeq NM_001288)	chr6
uc002aom.4	CLPX	Homo sapiens caseinolytic mitochondrial matrix peptidase chaperone subunit (CLPX), mRNA. (from RefSeq NM_006660)	5	0.00398449	0.0121488	0.00310355	0.167374	0.0134826	1	0.121795	0.0418213	0.0678652	uc002aom.4	0.657397	1.0136	1.28005	CLPX	caseinolytic mitochondrial matrix peptidase chaperone subunit (CLPX), mRNA. (from RefSeq NM_006660)	chr15
uc001aqh.4	CLSTN1	Homo sapiens calsyntenin 1 (CLSTN1), transcript variant 1, mRNA. (from RefSeq NM_001009566)	1	0.396516	0.328243	0.363414	0.287619	0.384924	1	0.971743	0.628703	0.662148	uc001aqh.4	0.840637	0.853139	1.0087	CLSTN1	calsyntenin 1 (CLSTN1), TV 1, mRNA. (from RefSeq NM_001009566)	chr1
uc001kwm.4	CNNM2	Homo sapiens cyclin and CBS domain divalent metal cation transport mediator 2 (CNNM2), transcript variant 1, mRNA. (from RefSeq NM_017649)	1	0.0374671	0.0272589	0.0391214	0.0737898	0.0405062	1	0.201646	0.108827	0.171053	uc001kwm.4	-0.989544	-0.667543	1.25006	CNNM2	cyclin and CBS domain divalent metal cation transport mediator 2 (CNNM2), TV 1, mRNA. (from RefSeq NM_017649)	chr10
uc001kqc.5	COX15	Homo sapiens cytochrome c oxidase assembly homolog 15 (yeast) (COX15), transcript variant 2, mRNA. (from RefSeq NM_004376)	5	0.00264559	0.002707	0.00241934	0.0453654	0.00546756	1	0.117418	0.106355	0.145338	uc001kqc.5	0.671056	1.01539	1.26956	COX15	cytochrome c oxidase assembly homolog 15 (yeast) (COX15), TV 2, mRNA. (from RefSeq NM_004376)	chr10
uc010lme.2	CPA5	Name=Zn(2+); Xref=ChEBI:CHEBI:29105; Evidence=; Note=Binds 1 zinc ion per subunit. ; (from UniProt Q8WXQ8)	3	0.0178756	0.00812762	0.0174548	0.0273508	0.0120055	1	0.0736481	0.318691	0.301155	uc010lme.2	-1.80608	-1.56152	1.18473	CPA5	Name=Zn(2+); Xref=ChEBI:CHEBI:29105; Evidence=; Note=Binds 1 zinc ion per subunit. ; (from UniProt Q8WXQ8)	chr7
uc001aef.2	CPSF3L	Homo sapiens cleavage and polyadenylation specific factor 3-like (CPSF3L), transcript variant 1, mRNA. (from RefSeq NM_001256456)	1	0.952836	0.984174	0.927752	0.974804	0.914852	1	0.551061	0.622221	0.597273	uc001aef.2	1.51259	1.46396	1.03428	CPSF3L	cleavage and polyadenylation specific factor 3-like (CPSF3L), TV 1, mRNA. (from RefSeq NM_001256456)	chr1
uc001aeo.4	CPTP	Homo sapiens ceramide-1-phosphate transfer protein (CPTP), mRNA. (from RefSeq NM_001029885)	1	0.340123	0.231421	0.338413	0.344061	0.261307	1	0.119484	0.467249	0.404638	uc001aeo.4	0.54078	0.272334	1.20451	CPTP	ceramide-1-phosphate transfer protein (CPTP), mRNA. (from RefSeq NM_001029885)	chr1
uc057lfb.1	CREB3L4	The sequence shown here is derived from an Ensembl automatic analysis pipeline and should be considered as preliminary data. (from UniProt Q5T4L1)	1	0.0590287	0.0613535	0.0591744	0.176788	0.0735323	1	0.0101034	0.319564	0.270322	uc057lfb.1	-0.270359	-0.897464	1.54446	CREB3L4	The sequence shown here is derived from an Ensembl automatic analysis pipeline and should be considered as preliminary data. (from UniProt Q5T4L1)	chr1
uc059gbi.1	CRIP1	cysteine-rich protein 1 (intestinal) (from HGNC CRIP1)	1	0.0371822	0.0218749	0.0370054	0.0429471	0.0233613	1	0.0209049	0.128764	0.112208	uc059gbi.1	1.87867	1.47305	1.32466	CRIP1	cysteine-rich protein 1 (intestinal) (from HGNC CRIP1)	chr14
uc001azf.4	CROCCP2	ciliary rootlet coiled-coil, rootletin pseudogene 2 (from HGNC CROCCP2)	7	0.00791337	0.0064355	0.0079415	0.026133	0.00484151	1	0.0265396	0.116542	0.107516	uc001azf.4	1.54108	1.0601	1.39569	CROCCP2	ciliary rootlet coiled-coil, rootletin pseudogene 2 (from HGNC CROCCP2)	chr1
uc010hfz.4	CRTAP	The sequence shown here is derived from an Ensembl automatic analysis pipeline and should be considered as preliminary data. (from UniProt C9JP16)	3	0.0157608	0.00483791	0.0179154	0.026778	0.00499685	1	0.0292345	0.144394	0.162394	uc010hfz.4	2.3589	2.00782	1.27552	CRTAP	The sequence shown here is derived from an Ensembl automatic analysis pipeline and should be considered as preliminary data. (from UniProt C9JP16)	chr3
uc001ung.4	CRYL1	L-gulonate + NAD(+) = 3-dehydro-L-gulonate + NADH. (from UniProt Q9Y2S2)	2	0.0181541	0.0211521	0.0237649	0.102294	0.0338897	1	0.0128463	0.177546	0.116193	uc001ung.4	0.414242	-0.251524	1.58641	CRYL1	L-gulonate + NAD(+) = 3-dehydro-L-gulonate + NADH. (from UniProt Q9Y2S2)	chr13
uc001rxu.3	CSRNP2	Homo sapiens cysteine-serine-rich nuclear protein 2 (CSRNP2), transcript variant 1, mRNA. (from RefSeq NM_030809)	6	0.00140947	0.000849184	0.00128685	0.0451215	0.00345762	1	0.0797481	0.0751672	0.0628756	uc001rxu.3	-0.0964131	0.31861	1.33332	CSRNP2	cysteine-serine-rich nuclear protein 2 (CSRNP2), TV 1, mRNA. (from RefSeq NM_030809)	chr12
uc062cua.1	CTA-732E4.1	Sequence 327620 from Patent EP1572962. (from mRNA JD346596)	1	0.0702432	0.0631627	0.0712045	0.152316	0.0712087	1	0.00424089	0.243153	0.175459	uc062cua.1	-2.86569	-3.90081	2.04927	CTA-732E4.1	Sequence 327620 from Patent EP1572962. (from mRNA JD346596)	chr22
uc060unh.1	CTC-548K16.5	CTC-548K16.5 (from geneSymbol)	5	0.00541766	0.00405302	0.00541541	0.0104703	0.00574333	1	0.0805381	0.25648	0.215688	uc060unh.1	1.24892	1.66035	0.751875	CTC-548K16.5	CTC-548K16.5 (from geneSymbol)	chr19
uc058fmp.1	CTD-2562J17.7	CTD-2562J17.7 (from geneSymbol)	2	0.0954235	0.011557	0.0950576	0.0404018	0.0287995	1	0.169478	0.377072	0.341483	uc058fmp.1	0.272239	0.495855	1.16766	CTD-2562J17.7	CTD-2562J17.7 (from geneSymbol)	chr11
uc061cqu.1	CTD-2587H19.3	CTD-2587H19.3 (from geneSymbol)	3	0.0208083	0.00622279	0.0207269	0.0237223	0.0122206	1	0.212783	0.406156	0.367247	uc061cqu.1	0.261685	0.992765	1.65988	CTD-2587H19.3	CTD-2587H19.3 (from geneSymbol)	chr19
uc061bdl.1	CTD-3148I10.9	The sequence shown here is derived from an Ensembl automatic analysis pipeline and should be considered as preliminary data. (from UniProt M0QZ58)	1	0.0254318	0.0630292	0.0247081	0.22229	0.0754308	1	0.106874	0.102825	0.181402	uc061bdl.1	0.920009	1.51041	1.50567	CTD-3148I10.9	The sequence shown here is derived from an Ensembl automatic analysis pipeline and should be considered as preliminary data. (from UniProt M0QZ58)	chr19
uc060uju.1	CTD-3252C9.4	Homo sapiens uncharacterized LOC284454 (LOC284454), long non-coding RNA. (from RefSeq NR_036515)	1	0.0699185	0.0800067	0.0927258	0.191863	0.0715833	1	0.0283037	0.135599	0.104034	uc060uju.1	1.63425	1.12437	1.42393	CTD-3252C9.4	uncharacterized LOC284454 (LOC284454), long non-coding RNA. (from RefSeq NR_036515)	chr19
uc001aqk.2	CTNNBIP1	Homo sapiens catenin, beta interacting protein 1 (CTNNBIP1), transcript variant 1, mRNA. (from RefSeq NM_020248)	1	0.937731	0.949972	0.887672	1	0.978601	1	0.467478	0.604683	0.607912	uc001aqk.2	-0.103981	-0.106268	1.00159	CTNNBIP1	catenin, beta interacting protein 1 (CTNNBIP1), TV 1, mRNA. (from RefSeq NM_020248)	chr1
uc003jtl.4	CWC27	Homo sapiens CWC27 spliceosome-associated protein homolog (S. cerevisiae) (CWC27), transcript variant 3, mRNA. (from RefSeq NM_001297645)	8	0.00354752	0.003398	0.0032054	0.0255384	0.0055643	1	0.0112242	0.0457426	0.0537655	uc003jtl.4	-0.411927	0.0517585	1.37906	CWC27	CWC27 spliceosome-associated protein homolog (S. cerevisiae) (CWC27), TV 3, mRNA. (from RefSeq NM_001297645)	chr5
uc004apd.5	DAPK1	Homo sapiens death-associated protein kinase 1 (DAPK1), transcript variant 1, mRNA. (from RefSeq NM_004938)	1	0.0436233	0.0569541	0.043245	0.157691	0.0639869	1	0.107877	0.088423	0.148727	uc004apd.5	-0.646441	-0.171278	1.39007	DAPK1	death-associated protein kinase 1 (DAPK1), TV 1, mRNA. (from RefSeq NM_004938)	chr9
uc003ivg.4	DCTD	Homo sapiens dCMP deaminase (DCTD), transcript variant 1, mRNA. (from RefSeq NM_001012732)	1	0.0982071	0.26207	0.088454	0.588341	0.276065	1	0.538078	0.121198	0.17651	uc003ivg.4	0.494461	0.899383	1.32402	DCTD	dCMP deaminase (DCTD), TV 1, mRNA. (from RefSeq NM_001012732)	chr4
uc002dly.3	DCTN5	Homo sapiens dynactin 5 (p25) (DCTN5), transcript variant 1, mRNA. (from RefSeq NM_032486)	2	0.0430271	0.0231342	0.0514645	0.0594416	0.0116159	1	0.0619221	0.146639	0.111035	uc002dly.3	0.607878	0.331538	1.21112	DCTN5	dynactin 5 (p25) (DCTN5), TV 1, mRNA. (from RefSeq NM_032486)	chr16
uc002zoh.4	DGCR6	Homo sapiens DiGeorge syndrome critical region gene 6 (DGCR6), mRNA. (from RefSeq NM_005675)	1	0.0496152	0.0127399	0.0493045	0.0500629	0.0258444	1	0.00629501	0.279921	0.253021	uc002zoh.4	-0.95555	-1.77225	1.76138	DGCR6	DiGeorge syndrome critical region gene 6 (DGCR6), mRNA. (from RefSeq NM_005675)	chr22
uc002zrx.4	DGCR6L	Homo sapiens DiGeorge syndrome critical region gene 6-like (DGCR6L), mRNA. (from RefSeq NM_033257)	2	0.0220826	0.00397943	0.0220845	0.0475929	0.0133878	1	0.0171524	0.342773	0.169401	uc002zrx.4	0.870748	0.172276	1.62278	DGCR6L	DiGeorge syndrome critical region gene 6-like (DGCR6L), mRNA. (from RefSeq NM_033257)	chr22
uc001aof.3	DNAJC11	Homo sapiens DnaJ (Hsp40) homolog, subfamily C, member 11 (DNAJC11), mRNA. (from RefSeq NM_018198)	1	0.538214	0.537854	0.514606	0.661265	0.606146	1	0.864694	0.4461	0.591526	uc001aof.3	0.435572	0.538135	0.931377	DNAJC11	DnaJ (Hsp40) homolog, subfamily C, member 11 (DNAJC11), mRNA. (from RefSeq NM_018198)	chr1
uc057uae.1	DNAJC9	DnaJ (Hsp40) homolog, subfamily C, member 9 (from HGNC DNAJC9)	6	0.00130234	0.00486274	0.00123861	0.0351841	0.00809918	1	0.0912723	0.249462	0.126041	uc057uae.1	0.104163	0.844601	0.598557	DNAJC9	DnaJ (Hsp40) homolog, subfamily C, member 9 (from HGNC DNAJC9)	chr10
uc001tay.5	DUSP6	Homo sapiens dual specificity phosphatase 6 (DUSP6), transcript variant 1, mRNA. (from RefSeq NM_001946)	4	0.0122871	0.0130221	0.0155838	0.0928544	0.00338645	1	0.0486498	0.0257573	0.0301499	uc001tay.5	3.17039	2.87824	1.22446	DUSP6	dual specificity phosphatase 6 (DUSP6), TV 1, mRNA. (from RefSeq NM_001946)	chr12
uc001aer.5	DVL1	Homo sapiens dishevelled segment polarity protein 1 (DVL1), mRNA. (from RefSeq NM_004421)	1	0.366223	0.289746	0.394429	0.491416	0.28813	1	0.513795	0.637485	0.433925	uc001aer.5	0.690626	0.618256	1.05144	DVL1	dishevelled segment polarity protein 1 (DVL1), mRNA. (from RefSeq NM_004421)	chr1
uc064lyt.1	EIF4EBP1	eukaryotic translation initiation factor 4E binding protein 1 (from HGNC EIF4EBP1)	1	0.0318944	0.0172348	0.0438728	0.0998701	0.0360741	1	0.00923695	0.269974	0.223369	uc064lyt.1	0.87958	0.342634	1.4509	EIF4EBP1	eukaryotic translation initiation factor 4E binding protein 1 (from HGNC EIF4EBP1)	chr8
uc002esa.4	ELMO3	Homo sapiens engulfment and cell motility 3 (ELMO3), mRNA. (from RefSeq NM_024712)	2	0.00528941	0.0234372	0.00558244	0.083785	0.0327169	1	0.154748	0.345755	0.228915	uc002esa.4	-1.42634	-1.02205	0.75561	ELMO3	engulfment and cell motility 3 (ELMO3), mRNA. (from RefSeq NM_024712)	chr16
uc003hzz.4	ELOVL6	Condensing enzyme that catalyzes the synthesis of saturated and monounsaturated fatty acids. Highest activity toward C16:0 acyl-CoAs. (from UniProt Q9H5J4)	1	0.0333744	0.0317731	0.0412437	0.0770649	0.0385599	1	0.00829903	0.269107	0.234388	uc003hzz.4	-2.44492	-3.06885	1.54107	ELOVL6	Condensing enzyme that catalyzes the synthesis of saturated and monounsaturated fatty acids. Highest activity toward C16:0 acyl-CoAs. (from UniProt Q9H5J4)	chr4
uc001apj.3	ENO1	Homo sapiens enolase 1, (alpha) (ENO1), transcript variant 1, mRNA. (from RefSeq NM_001428)	1	0.929708	0.934733	0.889519	0.985892	0.963442	1	0.763633	0.798843	0.789659	uc001apj.3	4.33416	4.29647	1.02647	ENO1	enolase 1, (alpha) (ENO1), TV 1, mRNA. (from RefSeq NM_001428)	chr1
uc057gli.1	EPS15	epidermal growth factor receptor pathway substrate 15 (from HGNC EPS15)	3	0.0157496	0.0277999	0.0137949	0.153025	0.0365218	1	0.188489	0.0923294	0.123944	uc057gli.1	1.33754	1.71096	0.77195	EPS15	epidermal growth factor receptor pathway substrate 15 (from HGNC EPS15)	chr1
uc060uyp.1	EPS15L1	Seems to be a constitutive component of clathrin-coated pits that is required for receptor-mediated endocytosis. Involved in endocytosis of integrin beta-1 (ITGB1) and transferrin receptor (TFR); internalization of ITGB1 as DAB2-dependent cargo but not TFR seems to require association with DAB2. (from UniProt Q9UBC2)	1	0.02505	0.0198134	0.0234157	0.0427951	0.0236306	1	0.281191	0.215425	0.295576	uc060uyp.1	1.05904	1.32108	0.833905	EPS15L1	Seems to be a constitutive component of clathrin-coated pits that is required for receptor-mediated endocytosis. Involved in endocytosis of integrin beta-1 (ITGB1) and transferrin receptor (TFR); internalization of ITGB1 as DAB2-dependent cargo but not TFR seems to require association with DAB2. (from UniProt Q9UBC2)	chr19
uc001aoz.4	ERRFI1	Homo sapiens ERBB receptor feedback inhibitor 1 (ERRFI1), mRNA. (from RefSeq NM_018948)	2	0.0292903	0.0224087	0.0292585	0.083898	0.0295328	1	0.00405554	0.205654	0.182775	uc001aoz.4	-2.24322	-3.09254	1.80164	ERRFI1	ERBB receptor feedback inhibitor 1 (ERRFI1), mRNA. (from RefSeq NM_018948)	chr1
uc001amy.3	ESPN	Homo sapiens espin (ESPN), mRNA. (from RefSeq NM_031475)	1	0.621852	0.755373	0.576853	0.96033	0.743065	1	0.460473	0.599181	0.628844	uc001amy.3	-1.46274	-1.15837	0.809799	ESPN	espin (ESPN), mRNA. (from RefSeq NM_031475)	chr1
uc001huq.4	EXOC8	Homo sapiens exocyst complex component 8 (EXOC8), mRNA. (from RefSeq NM_175876)	2	0.0273208	0.0271668	0.0240903	0.249289	0.0360776	1	0.167595	0.0907987	0.0953735	uc001huq.4	1.47463	1.75463	0.823591	EXOC8	exocyst complex component 8 (EXOC8), mRNA. (from RefSeq NM_175876)	chr1
uc032fqo.2	FAM104A	Homo sapiens family with sequence similarity 104, member A (FAM104A), transcript variant 3, mRNA. (from RefSeq NM_001289410)	1	0.0657131	0.0802064	0.0603841	0.236188	0.0972153	1	0.243893	0.121356	0.213204	uc032fqo.2	2.79665	3.25335	0.728652	FAM104A	family with sequence similarity 104, member A (FAM104A), TV 3, mRNA. (from RefSeq NM_001289410)	chr17
uc003jfs.4	FAM134B	Homo sapiens family with sequence similarity 134, member B (FAM134B), transcript variant 1, mRNA. (from RefSeq NM_001034850)	1	0.0359527	0.0264277	0.0320301	0.0409294	0.0401849	1	0.200435	0.300566	0.293116	uc003jfs.4	0.260023	0.562041	0.811117	FAM134B	family with sequence similarity 134, member B (FAM134B), TV 1, mRNA. (from RefSeq NM_001034850)	chr5
uc002fqr.3	FAM157C	family with sequence similarity 157, member C (from HGNC FAM157C)	6	0.0128085	0.011995	0.0149626	0.0138546	0.0134964	1	0.0123701	0.0647295	0.179094	uc002fqr.3	0.0513577	0.48651	0.739616	FAM157C	family with sequence similarity 157, member C (from HGNC FAM157C)	chr16
uc003eez.4	FAM162A	Homo sapiens family with sequence similarity 162, member A (FAM162A), mRNA. (from RefSeq NM_014367)	1	0.147334	0.143285	0.148562	0.20647	0.148298	1	0.0132827	0.163252	0.242853	uc003eez.4	-0.269617	-0.945449	1.59752	FAM162A	family with sequence similarity 162, member A (FAM162A), mRNA. (from RefSeq NM_014367)	chr3
uc001ajv.3	FAM213B	Homo sapiens family with sequence similarity 213, member B (FAM213B), transcript variant 1, mRNA. (from RefSeq NM_001195736)	1	0.98905	0.950895	0.931697	1	0.969493	1	0.86581	0.574465	0.591	uc001ajv.3	-0.402374	-0.505155	1.07384	FAM213B	family with sequence similarity 213, member B (FAM213B), TV 1, mRNA. (from RefSeq NM_001195736)	chr1
uc011dde.3	FAXDC2	Membrane ; Multi-pass membrane protein (from UniProt Q96IV6)	1	0.0243608	0.0256439	0.0238271	0.0638866	0.0324761	1	0.0853476	0.145718	0.100725	uc011dde.3	1.50998	1.98178	0.721066	FAXDC2	Membrane ; Multi-pass membrane protein (from UniProt Q96IV6)	chr5
uc001rkz.5	FGD4	Homo sapiens FYVE, RhoGEF and PH domain containing 4 (FGD4), transcript variant 3, mRNA. (from RefSeq NM_139241)	6	0.00502689	0.00350276	0.00344798	0.0182901	0.0037728	1	0.0842492	0.205634	0.058836	uc001rkz.5	-0.46451	-0.0958564	0.774505	FGD4	FYVE, RhoGEF and PH domain containing 4 (FGD4), TV 3, mRNA. (from RefSeq NM_139241)	chr12
uc011dte.1	FKBP5	Homo sapiens FK506 binding protein 5 (FKBP5), transcript variant 3, mRNA. (from RefSeq NM_001145776)	6	0.00914187	0.00256451	0.00840586	0.0264936	0.00249263	1	0.179105	0.148472	0.118689	uc011dte.1	1.65446	1.91418	0.83525	FKBP5	FK506 binding protein 5 (FKBP5), TV 3, mRNA. (from RefSeq NM_001145776)	chr6
uc002pnx.3	FLT3LG	Homo sapiens fms-related tyrosine kinase 3 ligand (FLT3LG), transcript variant 2, mRNA. (from RefSeq NM_001204503)	1	0.0705354	0.106503	0.054895	0.348109	0.119901	1	0.339909	0.110156	0.185903	uc002pnx.3	1.79874	2.1298	0.794954	FLT3LG	fms-related tyrosine kinase 3 ligand (FLT3LG), TV 2, mRNA. (from RefSeq NM_001204503)	chr19
uc001utx.4	FRY	Homo sapiens furry homolog (Drosophila) (FRY), mRNA. (from RefSeq NM_023037)	1	0.0542303	0.0453242	0.0504901	0.0407319	0.0490257	1	0.273239	0.195688	0.233456	uc001utx.4	0.50434	0.706724	0.869114	FRY	furry homolog (Drosophila) (FRY), mRNA. (from RefSeq NM_023037)	chr13
uc057dha.1	GALE	UDP-galactose-4-epimerase (from HGNC GALE)	1	0.034322	0.0382025	0.0351112	0.123968	0.045646	1	0.00417853	0.178527	0.1748	uc057dha.1	-0.774631	-1.3797	1.52106	GALE	UDP-galactose-4-epimerase (from HGNC GALE)	chr1
uc064coc.1	GARS	glycyl-tRNA synthetase (from HGNC GARS)	1	0.0380267	0.0339618	0.0407089	0.0726549	0.0298625	1	0.0977949	0.374759	0.120335	uc064coc.1	0.844459	0.230131	1.53084	GARS	glycyl-tRNA synthetase (from HGNC GARS)	chr7
uc003eko.3	GATA2	Homo sapiens GATA binding protein 2 (GATA2), transcript variant 2, mRNA. (from RefSeq NM_032638)	1	0.0240517	0.0163772	0.021549	0.0313376	0.0221915	1	0.0746565	0.222499	0.206047	uc003eko.3	-0.733195	-0.101101	0.645239	GATA2	GATA binding protein 2 (GATA2), TV 2, mRNA. (from RefSeq NM_032638)	chr3
uc004dch.5	GK	Homo sapiens glycerol kinase (GK), transcript variant 1, mRNA. (from RefSeq NM_203391)	7	0.00458245	0.002878	0.00382907	0.011742	0.00433786	1	0.0410894	0.0982383	0.108564	uc004dch.5	-0.374885	0.0824135	0.728349	GK	glycerol kinase (GK), TV 1, mRNA. (from RefSeq NM_203391)	chrX
uc004amy.4	GKAP1	Homo sapiens G kinase anchoring protein 1 (GKAP1), transcript variant 1, mRNA. (from RefSeq NM_025211)	2	0.0651797	0.0240411	0.0619351	0.0489348	0.0269999	1	0.00228921	0.224559	0.132276	uc004amy.4	-0.571199	-1.29232	1.64847	GKAP1	G kinase anchoring protein 1 (GKAP1), TV 1, mRNA. (from RefSeq NM_025211)	chr9
uc001aif.5	GNB1	Homo sapiens guanine nucleotide binding protein (G protein), beta polypeptide 1 (GNB1), transcript variant 1, mRNA. (from RefSeq NM_002074)	1	0.488844	0.525309	0.447044	0.813687	0.584726	1	0.824242	0.647203	0.611317	uc001aif.5	3.3162	3.29792	1.01275	GNB1	guanine nucleotide binding protein (G protein), beta polypeptide 1 (GNB1), TV 1, mRNA. (from RefSeq NM_002074)	chr1
uc011dhl.3	GNB2L1	The sequence shown here is derived from an Ensembl automatic analysis pipeline and should be considered as preliminary data. (from UniProt E9PD14)	1	0.318731	0.313845	0.310102	0.198265	0.225103	1	0.165732	0.161179	0.108038	uc011dhl.3	6.82973	6.62999	1.14849	GNB2L1	The sequence shown here is derived from an Ensembl automatic analysis pipeline and should be considered as preliminary data. (from UniProt E9PD14)	chr5
uc059zxf.1	GP1BA	GP-Ib, a surface membrane protein of platelets, participates in the formation of platelet plugs by binding to the A1 domain of vWF, which is already bound to the subendothelium. (from UniProt P07359)	1	0.214153	0.225073	0.218051	0.377244	0.224951	1	0.011658	0.238529	0.242208	uc059zxf.1	-1.1242	-1.51426	1.31045	GP1BA	GP-Ib, a surface membrane protein of platelets, participates in the formation of platelet plugs by binding to the A1 domain of vWF, which is already bound to the subendothelium. (from UniProt P07359)	chr17
uc001hxq.3	GPR137B	Homo sapiens G protein-coupled receptor 137B (GPR137B), mRNA. (from RefSeq NM_003272)	6	0.0052272	0.00420554	0.00402611	0.0289488	0.00583762	1	0.0642473	0.171549	0.110403	uc001hxq.3	-0.137134	0.374283	0.701533	GPR137B	G protein-coupled receptor 137B (GPR137B), mRNA. (from RefSeq NM_003272)	chr1
uc001amp.2	GPR153	Homo sapiens G protein-coupled receptor 153 (GPR153), mRNA. (from RefSeq NM_207370)	1	0.997828	0.749155	0.997807	0.731142	0.807205	1	0.986241	0.536018	0.607656	uc001amp.2	-2.17029	-2.34066	1.12535	GPR153	G protein-coupled receptor 153 (GPR153), mRNA. (from RefSeq NM_207370)	chr1
uc001apq.2	GPR157	Homo sapiens G protein-coupled receptor 157 (GPR157), mRNA. (from RefSeq NM_024980)	1	1	0.907997	1	0.953984	0.989626	1	0.750619	0.610607	0.632132	uc001apq.2	-1.23125	-1.39237	1.11815	GPR157	G protein-coupled receptor 157 (GPR157), mRNA. (from RefSeq NM_024980)	chr1
uc004edg.1	GPR174	Homo sapiens G protein-coupled receptor 174 (GPR174), mRNA. (from RefSeq NM_032553)	1	0.018493	0.0274757	0.0159168	0.195808	0.0337779	1	0.18741	0.123049	0.218027	uc004edg.1	2.13541	2.50814	0.772322	GPR174	G protein-coupled receptor 174 (GPR174), mRNA. (from RefSeq NM_032553)	chrX
uc057wij.1	GRK5	G protein-coupled receptor kinase 5 (from HGNC GRK5)	1	0.0447662	0.0521961	0.0406954	0.163537	0.0627187	1	0.120927	0.122349	0.181927	uc057wij.1	-0.986586	-0.49804	0.712743	GRK5	G protein-coupled receptor kinase 5 (from HGNC GRK5)	chr10
uc033dha.1	GSN-AS1	Homo sapiens GSN antisense RNA 1 (GSN-AS1), long non-coding RNA. (from RefSeq NR_103560)	1	0.0580427	0.0451728	0.0581367	0.037415	0.0524664	1	0.105851	0.310203	0.286191	uc033dha.1	-2.01335	-1.82812	0.879513	GSN-AS1	GSN antisense RNA 1 (GSN-AS1), long non-coding RNA. (from RefSeq NR_103560)	chr9
uc001apt.4	H6PD	Homo sapiens hexose-6-phosphate dehydrogenase (glucose 1-dehydrogenase) (H6PD), transcript variant 2, mRNA. (from RefSeq NM_004285)	1	0.295256	0.286748	0.284454	0.338576	0.326066	1	0.818395	0.540403	0.537744	uc001apt.4	0.75566	0.822526	0.954709	H6PD	hexose-6-phosphate dehydrogenase (glucose 1-dehydrogenase) (H6PD), TV 2, mRNA. (from RefSeq NM_004285)	chr1
uc064uol.1	HABP4	hyaluronan binding protein 4 (from HGNC HABP4)	5	0.0131801	0.0116802	0.0135295	0.0441266	0.0176182	1	0.0304288	0.134187	0.096413	uc064uol.1	-1.38875	-0.969979	0.748063	HABP4	hyaluronan binding protein 4 (from HGNC HABP4)	chr9
uc001ajn.3	HES5	Homo sapiens hes family bHLH transcription factor 5 (HES5), mRNA. (from RefSeq NM_001010926)	1	0.664228	0.77769	0.663154	1	0.79007	1	0.500517	0.569501	0.652094	uc001ajn.3	-1.12328	-0.551996	0.673015	HES5	hes family bHLH transcription factor 5 (HES5), mRNA. (from RefSeq NM_001010926)	chr1
uc010avs.4	HHIPL1	Homo sapiens HHIP-like 1 (HHIPL1), transcript variant 1, mRNA. (from RefSeq NM_001127258)	4	0.00571379	0.00245673	0.00568386	0.0620774	0.00460769	1	0.0490998	0.31063	0.309522	uc010avs.4	-4.2675	-3.56243	0.613416	HHIPL1	HHIP-like 1 (HHIPL1), TV 1, mRNA. (from RefSeq NM_001127258)	chr14
uc011dqq.2	HLA-DPB1	Contains Ig-like C1-type (immunoglobulin-like) domain. (from UniProt H0Y5P2)	3	0.0290183	0.0219106	0.0292305	0.00842625	0.0178558	1	0.0175489	0.0571611	0.0390316	uc011dqq.2	3.7884	3.40164	1.30746	HLA-DPB1	Contains Ig-like C1-type (immunoglobulin-like) domain. (from UniProt H0Y5P2)	chr6
uc063nrd.1	HLA-DQA1	major histocompatibility complex, class II, DQ alpha 1 (from HGNC HLA-DQA1)	4	0.0264156	0.0236702	0.0286323	0.0325081	0.0215515	1	0.0128874	0.0675459	0.0910315	uc063nrd.1	1.40172	0.851192	1.46462	HLA-DQA1	major histocompatibility complex, class II, DQ alpha 1 (from HGNC HLA-DQA1)	chr6
uc063nri.1	HLA-DQB1-AS1	HLA-DQB1 antisense RNA 1 (from HGNC HLA-DQB1-AS1)	6	0.00759546	0.00791648	0.00776197	0.0247981	0.00911056	1	0.00953911	0.262996	0.207923	uc063nri.1	0.930939	-0.0565526	1.98274	HLA-DQB1-AS1	HLA-DQB1 antisense RNA 1 (from HGNC HLA-DQB1-AS1)	chr6
uc057zqd.1	HPS5	Hermansky-Pudlak syndrome 5 (from HGNC HPS5)	1	0.0320247	0.0333073	0.0369438	0.157514	0.0521392	1	0.0107677	0.173769	0.182513	uc057zqd.1	0.407675	-0.0405146	1.36433	HPS5	Hermansky-Pudlak syndrome 5 (from HGNC HPS5)	chr11
uc002uui.4	HSPD1	Homo sapiens heat shock 60kDa protein 1 (chaperonin) (HSPD1), transcript variant 1, mRNA. (from RefSeq NM_002156)	4	0.0120173	0.0488855	0.0108741	0.219243	0.0572727	1	0.227513	0.0756094	0.096662	uc002uui.4	0.0165965	0.465171	0.732766	HSPD1	heat shock 60kDa protein 1 (chaperonin) (HSPD1), TV 1, mRNA. (from RefSeq NM_002156)	chr2
uc001amk.4	ICMT	Homo sapiens isoprenylcysteine carboxyl methyltransferase (ICMT), mRNA. (from RefSeq NM_012405)	1	0.502148	0.599889	0.502946	0.795263	0.640234	1	0.884083	0.421103	0.49435	uc001amk.4	0.121782	0.239564	0.921604	ICMT	isoprenylcysteine carboxyl methyltransferase (ICMT), mRNA. (from RefSeq NM_012405)	chr1
uc021txx.2	IFI35	Homo sapiens interferon-induced protein 35 (IFI35), mRNA. (from RefSeq NM_005533)	8	0.00905817	0.00894023	0.0110617	0.0407941	0.010026	1	0.00653911	0.1037	0.112512	uc021txx.2	2.14806	1.64111	1.42104	IFI35	interferon-induced protein 35 (IFI35), mRNA. (from RefSeq NM_005533)	chr17
uc059gck.1	IGHA2	The sequence shown here is derived from an Ensembl automatic analysis pipeline and should be considered as preliminary data. (from UniProt A0A075B6N7)	1	0.0648031	0.0360711	0.0891411	0.0313138	0.037999	1	0.102065	0.472654	0.372235	uc059gck.1	0.3086	-0.586353	1.85955	IGHA2	The sequence shown here is derived from an Ensembl automatic analysis pipeline and should be considered as preliminary data. (from UniProt A0A075B6N7)	chr14
uc059gcx.1	IGHG1	The sequence shown here is derived from an Ensembl automatic analysis pipeline and should be considered as preliminary data. (from UniProt A0A087WYE1)	4	0.000922548	0.00119397	0.0011536	0.206987	1	0.999238	0.265751	0.460789	0.729667	uc059gcx.1	1.68086	1.0834	1.51305	IGHG1	The sequence shown here is derived from an Ensembl automatic analysis pipeline and should be considered as preliminary data. (from UniProt A0A087WYE1)	chr14
uc059gct.1	IGHG2	Q28109:- (xeno); NbExp=3; IntAct=EBI-1044662, EBI-8061363; (from UniProt P01859)	4	0.00999491	0.00707246	0.00993924	0.150041	0.00828033	1	0.0265157	0.328036	0.281456	uc059gct.1	0.419803	-0.594512	2.01994	IGHG2	Q28109:- (xeno); NbExp=3; IntAct=EBI-1044662, EBI-8061363; (from UniProt P01859)	chr14
uc059gdz.1	IGHJ5	The sequence shown here is derived from an Ensembl automatic analysis pipeline and should be considered as preliminary data. (from UniProt A0A0A0MT81)	1	0.0556726	0.0487178	0.0556734	0.172117	0.0657164	1	0.00967432	0.289972	0.238039	uc059gdz.1	3.82841	3.11414	1.64064	IGHJ5	The sequence shown here is derived from an Ensembl automatic analysis pipeline and should be considered as preliminary data. (from UniProt A0A0A0MT81)	chr14
uc059gfq.1	IGHV2-5	The sequence shown here is derived from an Ensembl automatic analysis pipeline and should be considered as preliminary data. (from UniProt A0A0A0MS10)	2	0.0385557	0.0152798	0.0387022	0.0350277	0.0155826	1	0.0176766	0.251166	0.2065	uc059gfq.1	1.76251	0.850509	1.88166	IGHV2-5	The sequence shown here is derived from an Ensembl automatic analysis pipeline and should be considered as preliminary data. (from UniProt A0A0A0MS10)	chr14
uc059gfz.1	IGHV3-21	immunoglobulin heavy variable 3-21 (from HGNC IGHV3-21)	4	0.0203103	0.010807	0.0244921	0.0227073	0.0113619	1	0.0939726	0.438071	0.273475	uc059gfz.1	2.25465	1.26548	1.98504	IGHV3-21	immunoglobulin heavy variable 3-21 (from HGNC IGHV3-21)	chr14
uc059ghk.1	IGHV3-74	immunoglobulin heavy variable 3-74 (from HGNC IGHV3-74)	3	0.00510152	0.00437363	0.00514626	0.259073	1	1	0.0183384	0.323734	0.34461	uc059ghk.1	0.654	0.443555	1.15705	IGHV3-74	immunoglobulin heavy variable 3-74 (from HGNC IGHV3-74)	chr14
uc061lpz.1	IGKC	The sequence shown here is derived from an Ensembl automatic analysis pipeline and should be considered as preliminary data. (from UniProt A0A087X1V9)	2	0.0129934	0.0132073	0.0134925	0.190254	1	1	0.203332	0.380218	0.52961	uc061lpz.1	5.50245	5.19835	1.23465	IGKC	The sequence shown here is derived from an Ensembl automatic analysis pipeline and should be considered as preliminary data. (from UniProt A0A087X1V9)	chr2
uc061lqu.1	IGKV3-20	immunoglobulin kappa variable 3-20 (from HGNC IGKV3-20)	1	0.090115	0.0853295	0.098263	0.267928	0.0847747	1	0.433664	0.745721	0.66735	uc061lqu.1	3.52355	3.42601	1.06994	IGKV3-20	immunoglobulin kappa variable 3-20 (from HGNC IGKV3-20)	chr2
uc021wmq.2	IGLL5	immunoglobulin lambda-like polypeptide 5 (from HGNC IGLL5)	6	0.00724776	0.00689042	0.00940158	0.0365415	0.00780706	1	0.0276208	0.139935	0.269323	uc021wmq.2	2.29433	1.80861	1.40028	IGLL5	immunoglobulin lambda-like polypeptide 5 (from HGNC IGLL5)	chr22
uc021wmp.2	IGLV2-8	Ig lambda chain V-II region MGC. (from UniProt A0A087WZW9)	9	0.000551143	0.000145434	0.000589543	0.00113751	0.000164286	0.627388	0.00150116	0.122546	0.0596361	uc021wmp.2	2.00418	0.991142	2.01816	IGLV2-8	The sequence shown here is derived from an Ensembl automatic analysis pipeline and should be considered as preliminary data. (from UniProt A0A087WZW9)	chr22
uc061mmh.1	IL1RL1	The sequence shown here is derived from an Ensembl automatic analysis pipeline and should be considered as preliminary data. (from UniProt E9PC41)	6	0.0105175	0.00294842	0.00896519	0.00247484	0.00400346	1	0.0996855	0.326641	0.263499	uc061mmh.1	-1.75462	-1.20478	0.683101	IL1RL1	The sequence shown here is derived from an Ensembl automatic analysis pipeline and should be considered as preliminary data. (from UniProt E9PC41)	chr2
uc010hbs.4	IL5RA	Homo sapiens interleukin 5 receptor, alpha (IL5RA), transcript variant 4, mRNA. (from RefSeq NM_175726)	1	0.0243511	0.0154602	0.0226766	0.0145102	0.019243	1	0.1977	0.417471	0.246872	uc010hbs.4	-0.27968	0.0474636	0.797113	IL5RA	interleukin 5 receptor, alpha (IL5RA), TV 4, mRNA. (from RefSeq NM_175726)	chr3
uc001acj.5	ISG15	Homo sapiens ISG15 ubiquitin-like modifier (ISG15), mRNA. (from RefSeq NM_005101)	1	0.459141	0.434311	0.437993	0.70499	0.413703	1	0.621585	0.732873	0.744854	uc001acj.5	3.11874	3.09461	1.01687	ISG15	ISG15 ubiquitin-like modifier (ISG15), mRNA. (from RefSeq NM_005101)	chr1
uc060heh.1	ITGA3	integrin, alpha 3 (antigen CD49C, alpha 3 subunit of VLA-3 receptor) (from HGNC ITGA3)	1	0.0452404	0.02158	0.0437814	0.0869212	0.0332228	1	0.010222	0.262391	0.230848	uc060heh.1	-2.70687	-3.47419	1.7021	ITGA3	integrin, alpha 3 (antigen CD49C, alpha 3 subunit of VLA-3 receptor) (from HGNC ITGA3)	chr17
uc001ybi.4	ITPK1-AS1	Homo sapiens ITPK1 antisense RNA 1 (ITPK1-AS1), long non-coding RNA. (from RefSeq NR_002808)	6	0.00415774	0.00206015	0.00459184	0.00405122	0.00334491	1	0.0246578	0.162646	0.0696377	uc001ybi.4	-1.82708	-1.12422	0.614349	ITPK1-AS1	ITPK1 antisense RNA 1 (ITPK1-AS1), long non-coding RNA. (from RefSeq NR_002808)	chr14
uc001yqg.4	JAG2	Homo sapiens jagged 2 (JAG2), transcript variant 1, mRNA. (from RefSeq NM_002226)	3	0.0133644	0.0141059	0.0136109	0.0421015	0.0180515	1	0.177476	0.35628	0.255523	uc001yqg.4	-3.33835	-2.59695	0.598157	JAG2	jagged 2 (JAG2), TV 1, mRNA. (from RefSeq NM_002226)	chr14
uc009zcz.3	JAM3	Homo sapiens junctional adhesion molecule 3 (JAM3), transcript variant 2, mRNA. (from RefSeq NM_001205329)	1	0.127943	0.0616078	0.134242	0.026343	0.0857137	1	0.129386	0.333704	0.353747	uc009zcz.3	-0.847839	-0.307132	0.687434	JAM3	junctional adhesion molecule 3 (JAM3), TV 2, mRNA. (from RefSeq NM_001205329)	chr11
uc009ywu.5	JRKL	Homo sapiens JRK-like (JRKL), transcript variant 1, mRNA. (from RefSeq NM_003772)	2	0.0274128	0.0229428	0.0252739	0.0436593	0.0284569	1	0.00852733	0.146714	0.127752	uc009ywu.5	-0.579313	-1.20127	1.53896	JRKL	JRK-like (JRKL), TV 1, mRNA. (from RefSeq NM_003772)	chr11
uc003ehk.4	KALRN	Homo sapiens kalirin, RhoGEF kinase (KALRN), transcript variant 3, mRNA. (from RefSeq NM_007064)	1	0.692211	0.496383	0.634542	0.408372	0.541391	1	0.00976451	0.254603	0.266173	uc003ehk.4	-3.63118	-4.51684	1.8476	KALRN	kalirin, RhoGEF kinase (KALRN), TV 3, mRNA. (from RefSeq NM_007064)	chr3
uc002fer.4	KARS	Homo sapiens lysyl-tRNA synthetase (KARS), transcript variant 1, mRNA. (from RefSeq NM_001130089)	1	0.0775659	0.0731858	0.095508	0.182182	0.0563938	1	0.0635132	0.126985	0.134033	uc002fer.4	2.27385	1.97344	1.2315	KARS	lysyl-tRNA synthetase (KARS), TV 1, mRNA. (from RefSeq NM_001130089)	chr16
uc001alv.3	KCNAB2	Homo sapiens potassium channel, voltage gated subfamily A regulatory beta subunit 2 (KCNAB2), transcript variant 1, mRNA. (from RefSeq NM_003636)	1	0.85821	0.774694	0.891476	0.591145	0.687688	1	0.522722	0.687211	0.700359	uc001alv.3	2.15219	2.07091	1.05796	KCNAB2	potassium channel, voltage gated subfamily A regulatory beta subunit 2 (KCNAB2), TV 1, mRNA. (from RefSeq NM_003636)	chr1
uc001bgi.3	KDM1A	Homo sapiens lysine (K)-specific demethylase 1A (KDM1A), transcript variant 2, mRNA. (from RefSeq NM_015013)	1	0.026431	0.0143618	0.0301978	0.084376	0.0147235	1	0.03258	0.216042	0.153675	uc001bgi.3	1.14318	0.817468	1.25328	KDM1A	lysine (K)-specific demethylase 1A (KDM1A), TV 2, mRNA. (from RefSeq NM_015013)	chr1
uc002ank.5	KIAA0101	Homo sapiens KIAA0101 (KIAA0101), transcript variant 1, mRNA. (from RefSeq NM_014736)	5	0.00625529	0.00362937	0.00625542	0.0374183	0.00831646	1	0.0526026	0.301231	0.280398	uc002ank.5	-2.18062	-1.90352	0.82525	KIAA0101	KIAA0101 (KIAA0101), TV 1, mRNA. (from RefSeq NM_014736)	chr15
uc011djq.1	KIAA0319	Homo sapiens KIAA0319 (KIAA0319), transcript variant 3, mRNA. (from RefSeq NM_001168374)	3	0.0207295	0.00956439	0.0235742	0.009872	0.013453	1	0.0251238	0.146074	0.207895	uc011djq.1	-2.36594	-2.02825	0.791308	KIAA0319	KIAA0319 (KIAA0319), TV 3, mRNA. (from RefSeq NM_001168374)	chr6
uc064riy.1	KIAA1875	Event=Alternative splicing; Named isoforms=2; Name=1; IsoId=A6NE52-1; Sequence=Displayed; Note=No experimental confirmation available.; Name=2; IsoId=A6NE52-2; Sequence=VSP_033425, VSP_033426; Note=No experimental confirmation available.; (from UniProt A6NE52)	2	0.0732786	0.037126	0.0616882	0.0695154	0.0441783	1	0.00180314	0.194543	0.12441	uc064riy.1	-2.63585	-3.70875	2.10365	KIAA1875	Event=Alternative splicing; Named isoforms=2; Name=1; IsoId=A6NE52-1; Sequence=Displayed; Note=No experimental confirmation available.; Name=2; IsoId=A6NE52-2; Sequence=VSP_033425, VSP_033426; Note=No experimental confirmation available.; (from UniProt A6NE52)	chr8
uc001aca.3	KLHL17	Homo sapiens kelch-like family member 17 (KLHL17), mRNA. (from RefSeq NM_198317)	1	0.922188	0.789797	0.922146	0.879636	0.874936	1	0.765839	0.56148	0.621376	uc001aca.3	-0.379504	-0.432791	1.03763	KLHL17	kelch-like family member 17 (KLHL17), mRNA. (from RefSeq NM_198317)	chr1
uc001anz.2	KLHL21	Substrate-specific adapter of a BCR (BTB-CUL3-RBX1) E3 ubiquitin-protein ligase complex required for efficient chromosome alignment and cytokinesis. The BCR(KLHL21) E3 ubiquitin ligase complex regulates localization of the chromosomal passenger complex (CPC) from chromosomes to the spindle midzone in anaphase and mediates the ubiquitination of AURKB. Ubiquitination of AURKB by BCR(KLHL21) E3 ubiq…	1	0.172437	0.181236	0.211038	0.512076	0.118171	1	0.159188	0.174759	0.167398	uc001anz.2	2.33138	2.1247	1.15403	KLHL21	Substrate-specific adapter of a BCR (BTB-CUL3-RBX1) E3 ubiquitin-protein ligase complex required for efficient chromosome alignment and cytokinesis. The BCR(KLHL21) E3 ubiquitin ligase complex regulates localization of the chromosomal passenger complex (CPC) from chromosomes to the spindle midzone in anaphase and mediates the ubiquitination of AURKB. Ubiquitination of AURKB by BCR(KLHL21) E3 ubiq…	chr1
uc009zhm.3	KLRC1	The sequence shown here is derived from an Ensembl automatic analysis pipeline and should be considered as preliminary data. (from UniProt F5GYZ0)	1	0.0690411	0.0621894	0.0669757	0.0760514	0.0616408	1	0.00573967	0.1846	0.161544	uc009zhm.3	0.342588	-0.262646	1.52123	KLRC1	The sequence shown here is derived from an Ensembl automatic analysis pipeline and should be considered as preliminary data. (from UniProt F5GYZ0)	chr12
uc061jto.1	LGALSL	The sequence shown here is derived from an Ensembl automatic analysis pipeline and should be considered as preliminary data. (from UniProt B9A055)	7	0.00511912	0.00647411	0.00510593	0.0319259	0.00815979	1	0.0786297	0.0638111	0.0684678	uc061jto.1	-0.756193	-0.148375	0.656188	LGALSL	The sequence shown here is derived from an Ensembl automatic analysis pipeline and should be considered as preliminary data. (from UniProt B9A055)	chr2
uc001rwi.5	LIMA1	Homo sapiens LIM domain and actin binding 1 (LIMA1), transcript variant 3, mRNA. (from RefSeq NM_001113547)	7	0.00652483	0.00464282	0.00603952	0.0245446	0.00662637	1	0.00416706	0.150057	0.0893087	uc001rwi.5	-0.840688	-1.48832	1.5666	LIMA1	LIM domain and actin binding 1 (LIMA1), TV 3, mRNA. (from RefSeq NM_001113547)	chr12
uc010aav.4	LINC00544	long intergenic non-protein coding RNA 544 (from HGNC LINC00544)	6	0.000507943	0.00255822	0.000501788	0.022291	0.00394028	1	0.000583234	0.246596	0.216197	uc010aav.4	-0.54138	-2.04031	2.82633	LINC00544	long intergenic non-protein coding RNA 544 (from HGNC LINC00544)	chr13
uc001alg.4	LINC01134	Homo sapiens long intergenic non-protein coding RNA 1134 (LINC01134), long non-coding RNA. (from RefSeq NR_024455)	1	0.753579	0.615279	0.753447	0.794017	0.598814	1	0.334071	0.520209	0.517029	uc001alg.4	-2.05584	-2.13075	1.0533	LINC01134	long intergenic non-protein coding RNA 1134 (LINC01134), long non-coding RNA. (from RefSeq NR_024455)	chr1
uc001akx.2	LRRC47	Homo sapiens leucine rich repeat containing 47 (LRRC47), mRNA. (from RefSeq NM_020710)	1	0.398752	0.116872	0.435606	0.207864	0.138302	1	0.334005	0.600114	0.559718	uc001akx.2	0.605127	0.556578	1.03422	LRRC47	leucine rich repeat containing 47 (LRRC47), mRNA. (from RefSeq NM_020710)	chr1
uc011cqs.1	LRRC70	Homo sapiens leucine rich repeat containing 70 (LRRC70), mRNA. (from RefSeq NM_181506)	2	0.0084818	0.0151485	0.00848222	0.0770909	0.0245702	1	0.0142283	0.12963	0.177376	uc011cqs.1	-1.28069	-1.20078	0.946114	LRRC70	leucine rich repeat containing 70 (LRRC70), mRNA. (from RefSeq NM_181506)	chr5
uc057ieo.1	LRRC8B	Homo sapiens leucine rich repeat containing 8 family, member B (LRRC8B), transcript variant 2, mRNA. (from RefSeq NM_001134476)	2	0.0284984	0.0239388	0.0248027	0.100341	0.0334851	1	0.109752	0.111028	0.117781	uc057ieo.1	-0.0829565	0.265151	0.785614	LRRC8B	leucine rich repeat containing 8 family, member B (LRRC8B), TV 2, mRNA. (from RefSeq NM_001134476)	chr1
uc010xru.3	LSM14A	Essential for formation of P-bodies, cytoplasmic structures that provide storage sites for non-translating mRNAs. (from UniProt Q8ND56)	6	0.00619124	0.00214421	0.00538905	0.0753666	0.00212854	1	0.203351	0.0805797	0.0863323	uc010xru.3	2.37049	2.61121	0.846322	LSM14A	Essential for formation of P-bodies, cytoplasmic structures that provide storage sites for non-translating mRNAs. (from UniProt Q8ND56)	chr19
uc021vft.2	LTBP1	Homo sapiens latent transforming growth factor beta binding protein 1 (LTBP1), transcript variant 1, mRNA. (from RefSeq NM_206943)	1	0.0505806	0.106978	0.049243	0.291443	0.113621	1	0.175705	0.104106	0.191578	uc021vft.2	-2.24424	-1.94459	0.812449	LTBP1	latent transforming growth factor beta binding protein 1 (LTBP1), TV 1, mRNA. (from RefSeq NM_206943)	chr2
uc001aqo.4	LZIC	Does not interact with CTNNB1. (from UniProt Q8WZA0)	1	0.8042	0.663644	0.843081	0.776321	0.691452	1	0.318582	0.585252	0.617466	uc001aqo.4	0.729057	0.635643	1.06689	LZIC	Does not interact with CTNNB1. (from UniProt Q8WZA0)	chr1
uc064lvr.1	MAK16	The sequence shown here is derived from an Ensembl automatic analysis pipeline and should be considered as preliminary data. (from UniProt H0YBV6)	1	0.120988	0.222656	0.144626	0.399004	0.231638	1	0.00844985	0.254814	0.335354	uc064lvr.1	0.1691	-0.0695538	1.17989	MAK16	The sequence shown here is derived from an Ensembl automatic analysis pipeline and should be considered as preliminary data. (from UniProt H0YBV6)	chr8
uc002ynd.5	MAP3K7CL	Homo sapiens MAP3K7 C-terminal like (MAP3K7CL), transcript variant 3, mRNA. (from RefSeq NM_001286617)	5	0.00678386	0.00435093	0.00568888	0.0437908	0.00758114	1	0.00773519	0.167974	0.135248	uc002ynd.5	0.952518	0.49866	1.3697	MAP3K7CL	MAP3K7 C-terminal like (MAP3K7CL), TV 3, mRNA. (from RefSeq NM_001286617)	chr21
uc011dgx.3	MAPK9	Homo sapiens mitogen-activated protein kinase 9 (MAPK9), transcript variant JNK2-g, mRNA. (from RefSeq NM_001135044)	1	0.0436401	0.10434	0.0314148	0.305885	0.116975	1	0.27832	0.0981709	0.138158	uc011dgx.3	-0.116958	0.347027	0.724981	MAPK9	mitogen-activated protein kinase 9 (MAPK9), TV JNK2-g, mRNA. (from RefSeq NM_001135044)	chr5
uc011muz.3	MBNL3	Homo sapiens muscleblind-like splicing regulator 3 (MBNL3), transcript variant 5, mRNA. (from RefSeq NM_001170703)	1	0.0633524	0.0651611	0.0559487	0.0378873	0.101086	1	0.141778	0.162469	0.137204	uc011muz.3	2.50192	2.75632	0.838339	MBNL3	muscleblind-like splicing regulator 3 (MBNL3), TV 5, mRNA. (from RefSeq NM_001170703)	chrX
uc001ruk.3	MCRS1	Homo sapiens microspherule protein 1 (MCRS1), transcript variant 1, mRNA. (from RefSeq NM_006337)	1	0.0745123	0.102476	0.0963714	0.282103	0.0898416	1	0.0406945	0.106932	0.152209	uc001ruk.3	1.85938	1.41347	1.36217	MCRS1	microspherule protein 1 (MCRS1), TV 1, mRNA. (from RefSeq NM_006337)	chr12
uc001xmf.5	MED6	Homo sapiens mediator complex subunit 6 (MED6), transcript variant 2, mRNA. (from RefSeq NM_005466)	7	0.00404179	0.00147507	0.00501689	0.0204162	0.0019971	1	0.00566825	0.145575	0.0835764	uc001xmf.5	1.33972	0.791669	1.46211	MED6	mediator complex subunit 6 (MED6), TV 2, mRNA. (from RefSeq NM_005466)	chr14
uc001akk.4	MEGF6	O15265:ATXN7; NbExp=2; IntAct=EBI-947597, EBI-708350; O00555:CACNA1A; NbExp=2; IntAct=EBI-947597, EBI-766279; (from UniProt O75095)	1	0.983435	0.963722	0.998994	0.848132	0.888308	1	0.637874	0.626816	0.659486	uc001akk.4	1.23759	1.21152	1.01824	MEGF6	O15265:ATXN7; NbExp=2; IntAct=EBI-947597, EBI-708350; O00555:CACNA1A; NbExp=2; IntAct=EBI-947597, EBI-766279; (from UniProt O75095)	chr1
uc001agi.4	MIB2	Homo sapiens mindbomb E3 ubiquitin protein ligase 2 (MIB2), transcript variant 2, mRNA. (from RefSeq NM_001170686)	1	0.793606	0.69022	0.792749	0.778144	0.747989	1	0.512267	0.607187	0.642003	uc001agi.4	-0.263269	-0.373664	1.07952	MIB2	mindbomb E3 ubiquitin protein ligase 2 (MIB2), TV 2, mRNA. (from RefSeq NM_001170686)	chr1
uc021xtd.1	MIR3140	Homo sapiens microRNA 3140 (MIR3140), microRNA. (from RefSeq NR_036092)	5	0.00602323	0.00175403	0.00595693	0.0298107	0.00707203	1	0.0610643	0.365131	0.334456	uc021xtd.1	1.89435	2.46631	0.672702	MIR3140	microRNA 3140 (MIR3140), microRNA. (from RefSeq NR_036092)	chr4
uc061vzo.1	MIR663AHG	MIR663A host gene (from HGNC MIR663AHG)	4	0.0205427	0.0103985	0.0186361	0.00466592	0.0128073	1	0.00525467	0.143466	0.146561	uc061vzo.1	3.28	2.80981	1.38529	MIR663AHG	MIR663A host gene (from HGNC MIR663AHG)	chr20
uc065cii.1	MIR664B	Homo sapiens microRNA 664b (MIR664B), microRNA. (from RefSeq NR_049842)	2	0.0212034	0.00824327	0.0141622	0.0500069	0.0169171	1	0.0907938	0.324977	0.322565	uc065cii.1	2.81739	3.30962	0.710928	MIR664B	microRNA 664b (MIR664B), microRNA. (from RefSeq NR_049842)	chrX
uc001ajy.3	MMEL1	Homo sapiens membrane metallo-endopeptidase-like 1 (MMEL1), mRNA. (from RefSeq NM_033467)	1	0.787059	0.343813	0.78706	0.548448	0.479235	1	0.163113	0.430245	0.438772	uc001ajy.3	-2.40476	-2.4818	1.05485	MMEL1	membrane metallo-endopeptidase-like 1 (MMEL1), mRNA. (from RefSeq NM_033467)	chr1
uc002zxx.4	MMP11	Homo sapiens matrix metallopeptidase 11 (MMP11), mRNA. (from RefSeq NM_005940)	5	0.00992035	0.00901758	0.00992056	0.0573888	0.0146961	1	0.00448313	0.19923	0.157495	uc002zxx.4	-1.58062	-2.63168	2.07206	MMP11	matrix metallopeptidase 11 (MMP11), mRNA. (from RefSeq NM_005940)	chr22
uc003hst.4	MMRN1	Carrier protein for platelet (but not plasma) factor V/Va. Plays a role in the storage and stabilization of factor V in platelets. Upon release following platelet activation, may limit platelet and plasma factor Va-dependent thrombin generation. Ligand for integrin alpha-IIb/beta-3 and integrin alpha-V/beta-3 on activated platelets, and may function as an extracellular matrix or adhesive protein.…	6	0.00764393	0.00893242	0.00749806	0.0542642	0.0111835	1	0.0144214	0.0689121	0.0807827	uc003hst.4	-1.70134	-1.23778	0.725195	MMRN1	Carrier protein for platelet (but not plasma) factor V/Va. Plays a role in the storage and stabilization of factor V in platelets. Upon release following platelet activation, may limit platelet and plasma factor Va-dependent thrombin generation. Ligand for integrin alpha-IIb/beta-3 and integrin alpha-V/beta-3 on activated platelets, and may function as an extracellular matrix or adhesive protein.…	chr4
uc001ajb.2	MORN1	Homo sapiens MORN repeat containing 1 (MORN1), transcript variant 1, mRNA. (from RefSeq NM_024848)	1	0.317942	0.308939	0.31373	0.486803	0.360131	1	0.674095	0.430348	0.462911	uc001ajb.2	-0.761744	-0.555108	0.866555	MORN1	MORN repeat containing 1 (MORN1), TV 1, mRNA. (from RefSeq NM_024848)	chr1
uc003owp.4	MRPL14	Homo sapiens mitochondrial ribosomal protein L14 (MRPL14), mRNA. (from RefSeq NM_032111)	7	0.00592673	0.00627602	0.00584416	0.0262309	0.00789345	1	0.00863495	0.148616	0.126075	uc003owp.4	1.30831	0.580129	1.65655	MRPL14	mitochondrial ribosomal protein L14 (MRPL14), mRNA. (from RefSeq NM_032111)	chr6
uc001oda.3	MRPL49	Homo sapiens mitochondrial ribosomal protein L49 (MRPL49), transcript variant 1, mRNA. (from RefSeq NM_004927)	3	0.0155208	0.0122178	0.0194442	0.0805369	0.0160357	1	0.02067	0.123762	0.12787	uc001oda.3	1.70316	1.30108	1.32142	MRPL49	mitochondrial ribosomal protein L49 (MRPL49), TV 1, mRNA. (from RefSeq NM_004927)	chr11
uc064xpl.1	MT-TL2	mitochondrially encoded tRNA leucine 2 (CUN) (from HGNC MT-TL2)	2	0.0904708	0.088242	0.0907591	0.110309	0.121752	1	0.0191851	0.0943216	0.0641602	uc064xpl.1	8.4397	7.6426	1.73761	MT-TL2	mitochondrially encoded tRNA leucine 2 (CUN) (from HGNC MT-TL2)	chrM
uc021zgs.2	MTHFD1L	Homo sapiens methylenetetrahydrofolate dehydrogenase (NADP+ dependent) 1-like (MTHFD1L), transcript variant 1, mRNA. (from RefSeq NM_001242767)	4	0.00168868	0.0094587	0.00168874	0.0707624	0.0158203	1	0.0301285	0.277145	0.263719	uc021zgs.2	-2.90112	-2.31199	0.664746	MTHFD1L	methylenetetrahydrofolate dehydrogenase (NADP+ dependent) 1-like (MTHFD1L), TV 1, mRNA. (from RefSeq NM_001242767)	chr6
uc010dcx.2	MTMR4	The sequence shown here is derived from an Ensembl automatic analysis pipeline and should be considered as preliminary data. (from UniProt J3KT95)	5	0.0102607	0.00156699	0.00849016	0.031341	0.00806645	1	0.0147003	0.142135	0.133972	uc010dcx.2	0.334075	0.504032	0.888869	MTMR4	The sequence shown here is derived from an Ensembl automatic analysis pipeline and should be considered as preliminary data. (from UniProt J3KT95)	chr17
uc064cmf.1	MTURN	May be involved in early neuronal development. (from UniProt Q8N3F0)	2	0.0223379	0.0136681	0.0193795	0.0614654	0.0149705	1	0.185014	0.10949	0.145619	uc064cmf.1	1.09263	1.33096	0.847726	MTURN	May be involved in early neuronal development. (from UniProt Q8N3F0)	chr7
uc001afa.5	MXRA8	Homo sapiens matrix-remodelling associated 8 (MXRA8), transcript variant 4, mRNA. (from RefSeq NM_001282583)	1	0.660021	0.659435	0.659341	0.77107	0.644791	1	0.507835	0.547527	0.570175	uc001afa.5	-1.19715	-1.53294	1.26207	MXRA8	matrix-remodelling associated 8 (MXRA8), TV 4, mRNA. (from RefSeq NM_001282583)	chr1
uc002aei.4	MYZAP	Homo sapiens myocardial zonula adherens protein (MYZAP), transcript variant 1, mRNA. (from RefSeq NM_001018100)	1	0.0275117	0.0286749	0.0268329	0.0588244	0.0331439	1	0.0117207	0.327669	0.261982	uc002aei.4	-1.78751	-2.36966	1.49708	MYZAP	myocardial zonula adherens protein (MYZAP), TV 1, mRNA. (from RefSeq NM_001018100)	chr15
uc063hqy.1	MZB1	marginal zone B and B1 cell-specific protein (from HGNC MZB1)	1	0.110445	0.111794	0.124356	0.366517	0.107651	0.994259	0.473705	0.630069	0.641683	uc063hqy.1	0.52815	0.552685	0.983137	MZB1	marginal zone B and B1 cell-specific protein (from HGNC MZB1)	chr5
uc003ean.3	NAA50	Homo sapiens N(alpha)-acetyltransferase 50, NatE catalytic subunit (NAA50), transcript variant 1, mRNA. (from RefSeq NM_025146)	2	0.0723639	0.0885413	0.0759469	0.246966	0.0555833	1	0.0999647	0.117873	0.116179	uc003ean.3	1.50419	1.22207	1.21598	NAA50	N(alpha)-acetyltransferase 50, NatE catalytic subunit (NAA50), TV 1, mRNA. (from RefSeq NM_025146)	chr3
uc001aie.3	NADK	Homo sapiens NAD kinase (NADK), transcript variant 3, mRNA. (from RefSeq NM_001198994)	1	0.966823	0.94671	0.90403	0.632204	0.92989	1	0.533903	0.620566	0.671969	uc001aie.3	3.52951	3.42617	1.07426	NADK	NAD kinase (NADK), TV 3, mRNA. (from RefSeq NM_001198994)	chr1
uc011bpx.2	NCEH1	Homo sapiens neutral cholesterol ester hydrolase 1 (NCEH1), transcript variant 1, mRNA. (from RefSeq NM_001146276)	3	0.0147245	0.0106784	0.0121574	0.078023	0.0196218	1	0.195542	0.234488	0.122755	uc011bpx.2	-1.40376	-0.809076	0.66219	NCEH1	neutral cholesterol ester hydrolase 1 (NCEH1), TV 1, mRNA. (from RefSeq NM_001146276)	chr3
uc004esc.5	NDUFA1	Homo sapiens NADH dehydrogenase (ubiquinone) 1 alpha subcomplex, 1, 7.5kDa (NDUFA1), mRNA. (from RefSeq NM_004541)	1	0.114422	0.150523	0.115437	0.250023	0.12486	1	0.0427217	0.106926	0.165175	uc004esc.5	2.94067	2.44771	1.40733	NDUFA1	NADH dehydrogenase (ubiquinone) 1 alpha subcomplex, 1, 7.5kDa (NDUFA1), mRNA. (from RefSeq NM_004541)	chrX
uc002hcp.4	NEK8	Homo sapiens NIMA-related kinase 8 (NEK8), mRNA. (from RefSeq NM_178170)	6	0.0091091	0.0041769	0.00953101	0.019225	0.00630066	1	0.0116789	0.246383	0.156423	uc002hcp.4	-1.2171	-1.99287	1.7121	NEK8	NIMA-related kinase 8 (NEK8), mRNA. (from RefSeq NM_178170)	chr17
uc061ydw.1	NELFCD	negative elongation factor complex member C/D (from HGNC NELFCD)	5	0.0108979	0.0114667	0.0129894	0.0744042	0.0102552	1	0.0155942	0.204201	0.114718	uc061ydw.1	0.415549	-0.0436134	1.37474	NELFCD	negative elongation factor complex member C/D (from HGNC NELFCD)	chr20
uc003jbt.3	NKD2	Homo sapiens naked cuticle homolog 2 (Drosophila) (NKD2), transcript variant 1, mRNA. (from RefSeq NM_033120)	5	0.00956457	0.00489547	0.00953843	0.0270798	0.0119165	1	0.0431547	0.330256	0.343101	uc003jbt.3	-2.13899	-2.0991	0.972731	NKD2	naked cuticle homolog 2 (Drosophila) (NKD2), TV 1, mRNA. (from RefSeq NM_033120)	chr5
uc001abz.5	NOC2L	Homo sapiens nucleolar complex associated 2 homolog (S. cerevisiae) (NOC2L), mRNA. (from RefSeq NM_015658)	1	0.617739	0.571312	0.651502	0.654389	0.537331	1	0.299734	0.621454	0.571883	uc001abz.5	0.390853	0.217543	1.12764	NOC2L	nucleolar complex associated 2 homolog (S. cerevisiae) (NOC2L), mRNA. (from RefSeq NM_015658)	chr1
uc001ans.4	NOL9	Homo sapiens nucleolar protein 9 (NOL9), mRNA. (from RefSeq NM_024654)	1	0.582174	0.691748	0.616547	0.990207	0.625804	1	0.264176	0.387064	0.532725	uc001ans.4	0.416881	0.195406	1.16593	NOL9	nucleolar protein 9 (NOL9), mRNA. (from RefSeq NM_024654)	chr1
uc001xpy.4	NPC2	Homo sapiens Niemann-Pick disease, type C2 (NPC2), mRNA. (from RefSeq NM_006432)	3	0.0240738	0.0091873	0.0308941	0.0340212	0.00494851	1	0.0525572	0.14423	0.150407	uc001xpy.4	3.60636	3.27983	1.25399	NPC2	Niemann-Pick disease, type C2 (NPC2), mRNA. (from RefSeq NM_006432)	chr14
uc001alq.3	NPHP4	Homo sapiens nephronophthisis 4 (NPHP4), transcript variant 1, mRNA. (from RefSeq NM_015102)	1	0.980777	0.695535	1	0.387037	0.772317	1	0.411338	0.492598	0.602965	uc001alq.3	-1.54158	-1.43949	0.931679	NPHP4	nephronophthisis 4 (NPHP4), TV 1, mRNA. (from RefSeq NM_015102)	chr1
uc001tei.3	NTN4	Homo sapiens netrin 4 (NTN4), mRNA. (from RefSeq NM_021229)	1	0.111407	0.0713975	0.11084	0.14208	0.0780696	1	0.00917953	0.312109	0.304275	uc001tei.3	-2.27536	-3.01544	1.67027	NTN4	netrin 4 (NTN4), mRNA. (from RefSeq NM_021229)	chr12
uc033beu.2	NUDT18	Homo sapiens nudix (nucleoside diphosphate linked moiety X)-type motif 18 (NUDT18), mRNA. (from RefSeq NM_024815)	8	0.00150137	0.0018513	0.00224693	0.0103443	0.00225831	1	0.0010257	0.0696547	0.0605532	uc033beu.2	0.683789	-0.176591	1.81552	NUDT18	nudix (nucleoside diphosphate linked moiety X)-type motif 18 (NUDT18), mRNA. (from RefSeq NM_024815)	chr8
uc003jku.3	NUP155	Homo sapiens nucleoporin 155kDa (NUP155), transcript variant 1, mRNA. (from RefSeq NM_153485)	2	0.0175511	0.0269974	0.0139113	0.229668	0.030548	1	0.244598	0.128618	0.16007	uc003jku.3	0.146863	0.402872	0.837402	NUP155	nucleoporin 155kDa (NUP155), TV 1, mRNA. (from RefSeq NM_153485)	chr5
uc001ajm.2	PANK4	Homo sapiens pantothenate kinase 4 (PANK4), mRNA. (from RefSeq NM_018216)	1	0.935587	0.776391	1	0.849323	0.729589	1	0.58419	0.606447	0.65536	uc001ajm.2	1.43072	1.41507	1.01091	PANK4	pantothenate kinase 4 (PANK4), mRNA. (from RefSeq NM_018216)	chr1
uc001aox.5	PARK7	Homo sapiens parkinson protein 7 (PARK7), transcript variant 1, mRNA. (from RefSeq NM_007262)	1	0.949401	0.933315	0.986528	0.877195	0.911888	1	0.39322	0.568652	0.606756	uc001aox.5	1.86292	1.68452	1.13162	PARK7	parkinson protein 7 (PARK7), TV 1, mRNA. (from RefSeq NM_007262)	chr1
uc001gct.4	PBX1	Homo sapiens pre-B-cell leukemia homeobox 1 (PBX1), transcript variant 1, mRNA. (from RefSeq NM_002585)	1	0.0744415	0.0289355	0.0582812	0.0414763	0.0425039	1	0.0609064	0.268118	0.180966	uc001gct.4	-2.15878	-1.65837	0.706907	PBX1	pre-B-cell leukemia homeobox 1 (PBX1), TV 1, mRNA. (from RefSeq NM_002585)	chr1
uc001jrn.3	PCBD1	Homo sapiens pterin-4 alpha-carbinolamine dehydratase/dimerization cofactor of hepatocyte nuclear factor 1 alpha (PCBD1), transcript variant 1, mRNA. (from RefSeq NM_000281)	1	0.0244095	0.024397	0.0249347	0.0895096	0.0349804	1	0.0115955	0.276532	0.214789	uc001jrn.3	-0.105934	-0.816287	1.6362	PCBD1	pterin-4 alpha-carbinolamine dehydratase/dimerization cofactor of hepatocyte nuclear factor 1 alpha (PCBD1), TV 1, mRNA. (from RefSeq NM_000281)	chr10
uc003eqz.2	PCCB	The sequence shown here is derived from an Ensembl automatic analysis pipeline and should be considered as preliminary data. (from UniProt E9PDR0)	3	0.0125568	0.0235248	0.00998309	0.128319	0.0330535	1	0.204979	0.206156	0.124669	uc003eqz.2	-2.046	-1.57246	0.720195	PCCB	The sequence shown here is derived from an Ensembl automatic analysis pipeline and should be considered as preliminary data. (from UniProt E9PDR0)	chr3
uc001vin.4	PCDH9	protocadherin 9 (from HGNC PCDH9)	3	0.0844796	0.0758597	0.0886623	0.0240053	0.0771043	1	0.0335502	0.0949525	0.104527	uc001vin.4	-0.308078	-0.701659	1.31365	PCDH9	protocadherin 9 (from HGNC PCDH9)	chr13
uc002wpl.4	PCSK2	Homo sapiens proprotein convertase subtilisin/kexin type 2 (PCSK2), transcript variant 3, mRNA. (from RefSeq NM_001201528)	5	0.002234	0.00130701	0.00223899	0.0147983	0.00246156	1	0.0320253	0.325359	0.283814	uc002wpl.4	-3.38272	-2.82566	0.679683	PCSK2	proprotein convertase subtilisin/kexin type 2 (PCSK2), TV 3, mRNA. (from RefSeq NM_001201528)	chr20
uc057vzb.1	PDCD4-AS1	PDCD4 antisense RNA 1 (from HGNC PDCD4-AS1)	1	0.0211656	0.0202525	0.027186	0.0807782	0.0246303	1	0.0106889	0.219285	0.166982	uc057vzb.1	1.39985	0.802778	1.51265	PDCD4-AS1	PDCD4 antisense RNA 1 (from HGNC PDCD4-AS1)	chr10
uc004fja.1	PDZD4	Homo sapiens PDZ domain containing 4 (PDZD4), transcript variant 5, mRNA. (from RefSeq NM_001303515)	3	0.0415884	0.0169502	0.0397567	0.0126543	0.0177627	1	0.0238502	0.390217	0.124142	uc004fja.1	0.0305119	-0.62118	1.57101	PDZD4	PDZ domain containing 4 (PDZD4), TV 5, mRNA. (from RefSeq NM_001303515)	chrX
uc001aop.5	PER3	Homo sapiens period circadian clock 3 (PER3), transcript variant 1, mRNA. (from RefSeq NM_001289862)	1	0.551841	0.389884	0.592807	0.418	0.394096	1	0.177598	0.592995	0.630057	uc001aop.5	-1.96557	-2.21368	1.18765	PER3	period circadian clock 3 (PER3), TV 1, mRNA. (from RefSeq NM_001289862)	chr1
uc001ajg.4	PEX10	Homo sapiens peroxisomal biogenesis factor 10 (PEX10), transcript variant 1, mRNA. (from RefSeq NM_153818)	1	0.976467	0.83149	0.930498	0.888117	0.891905	1	0.656853	0.619203	0.618448	uc001ajg.4	-0.376426	-0.160042	0.86072	PEX10	peroxisomal biogenesis factor 10 (PEX10), TV 1, mRNA. (from RefSeq NM_153818)	chr1
uc003tjs.3	PGAM2	Homo sapiens phosphoglycerate mutase 2 (muscle) (PGAM2), mRNA. (from RefSeq NM_000290)	1	0.0533638	0.046997	0.0449784	0.0422219	0.0677876	1	0.0960241	0.136903	0.188977	uc003tjs.3	1.3906	1.79861	0.753658	PGAM2	phosphoglycerate mutase 2 (muscle) (PGAM2), mRNA. (from RefSeq NM_000290)	chr7
uc001aob.5	PHF13	Homo sapiens PHD finger protein 13 (PHF13), mRNA. (from RefSeq NM_153812)	1	0.114283	0.0676591	0.10224	0.204232	0.118745	1	0.735959	0.555614	0.354273	uc001aob.5	-0.709156	-0.445342	0.832883	PHF13	PHD finger protein 13 (PHF13), mRNA. (from RefSeq NM_153812)	chr1
uc002fax.5	PHLPP2	Homo sapiens PH domain and leucine rich repeat protein phosphatase 2 (PHLPP2), transcript variant 1, mRNA. (from RefSeq NM_015020)	1	0.0266736	0.0578639	0.0247258	0.27921	0.0713358	1	0.227794	0.0928495	0.175246	uc002fax.5	-0.786976	-0.391363	0.760166	PHLPP2	PH domain and leucine rich repeat protein phosphatase 2 (PHLPP2), TV 1, mRNA. (from RefSeq NM_015020)	chr16
uc001aqb.5	PIK3CD	Homo sapiens phosphatidylinositol-4,5-bisphosphate 3-kinase, catalytic subunit delta (PIK3CD), mRNA. (from RefSeq NM_005026)	1	0.515854	0.523584	0.48638	0.546682	0.593593	1	0.915304	0.709346	0.743826	uc001aqb.5	2.94135	2.94295	0.998894	PIK3CD	phosphatidylinositol-4,5-bisphosphate 3-kinase, catalytic subunit delta (PIK3CD), mRNA. (from RefSeq NM_005026)	chr1
uc001aqc.5	PIK3CD-AS1	Homo sapiens PIK3CD antisense RNA 1 (PIK3CD-AS1), long non-coding RNA. (from RefSeq NR_027045)	1	0.809265	0.605867	0.809346	0.476311	0.708264	1	0.793075	0.653662	0.694527	uc001aqc.5	0.414512	0.341474	1.05193	PIK3CD-AS1	PIK3CD antisense RNA 1 (PIK3CD-AS1), long non-coding RNA. (from RefSeq NR_027045)	chr1
uc064gdj.1	PILRB	paired immunoglobin-like type 2 receptor beta (from HGNC PILRB)	3	0.0282819	0.0261444	0.0341795	0.069107	0.021232	1	0.0113006	0.10438	0.105655	uc064gdj.1	0.78662	0.217642	1.48347	PILRB	paired immunoglobin-like type 2 receptor beta (from HGNC PILRB)	chr7
uc001igv.3	PITRM1-AS1	Homo sapiens PITRM1 antisense RNA 1 (PITRM1-AS1), long non-coding RNA. (from RefSeq NR_038284)	3	0.015796	0.00773469	0.0159476	0.0158414	0.012242	1	0.0518899	0.292431	0.228781	uc001igv.3	-2.56911	-1.75901	0.570344	PITRM1-AS1	PITRM1 antisense RNA 1 (PITRM1-AS1), long non-coding RNA. (from RefSeq NR_038284)	chr10
uc010xzd.3	PLA2G4C	Homo sapiens phospholipase A2, group IVC (cytosolic, calcium-independent) (PLA2G4C), transcript variant 2, mRNA. (from RefSeq NM_001159322)	2	0.0458318	0.0119864	0.0459462	0.0775193	0.0289387	1	0.00220558	0.224316	0.183379	uc010xzd.3	-1.86086	-2.54206	1.60348	PLA2G4C	phospholipase A2, group IVC (cytosolic, calcium-independent) (PLA2G4C), TV 2, mRNA. (from RefSeq NM_001159322)	chr19
uc001ajk.2	PLCH2	phospholipase C, eta 2 (from HGNC PLCH2)	1	0.6084	0.52322	0.620051	0.653634	0.507979	1	0.271541	0.522198	0.529101	uc001ajk.2	-1.1575	-1.38745	1.1728	PLCH2	phospholipase C, eta 2 (from HGNC PLCH2)	chr1
uc001anp.3	PLEKHG5	Homo sapiens pleckstrin homology domain containing, family G (with RhoGef domain) member 5 (PLEKHG5), transcript variant 2, mRNA. (from RefSeq NM_198681)	1	0.875405	0.998103	0.979517	0.993222	0.927091	1	0.361112	0.528752	0.61394	uc001anp.3	-1.20823	-1.40617	1.14705	PLEKHG5	pleckstrin homology domain containing, family G (with RhoGef domain) member 5 (PLEKHG5), TV 2, mRNA. (from RefSeq NM_198681)	chr1
uc060ivp.1	POLG2	polymerase (DNA directed), gamma 2, accessory subunit (from HGNC POLG2)	2	0.0174824	0.029637	0.0171287	0.117896	0.0275603	1	0.00707514	0.146684	0.108083	uc060ivp.1	0.625167	0.103467	1.43565	POLG2	polymerase (DNA directed), gamma 2, accessory subunit (from HGNC POLG2)	chr17
uc002and.4	PPIB	Homo sapiens peptidylprolyl isomerase B (cyclophilin B) (PPIB), mRNA. (from RefSeq NM_000942)	3	0.046833	0.0355884	0.049199	0.0352847	0.0206229	1	0.0655399	0.0895502	0.116803	uc002and.4	4.24336	3.93263	1.24034	PPIB	peptidylprolyl isomerase B (cyclophilin B) (PPIB), mRNA. (from RefSeq NM_000942)	chr15
uc003iqc.4	PPID	Homo sapiens peptidylprolyl isomerase D (PPID), mRNA. (from RefSeq NM_005038)	2	0.0116466	0.0217684	0.00969937	0.136207	0.0315351	1	0.279024	0.157789	0.136421	uc003iqc.4	0.430252	0.845686	0.749794	PPID	peptidylprolyl isomerase D (PPID), mRNA. (from RefSeq NM_005038)	chr4
uc003unq.5	PPP1R9A	Homo sapiens protein phosphatase 1, regulatory subunit 9A (PPP1R9A), transcript variant 3, mRNA. (from RefSeq NM_001166162)	1	0.0686501	0.0458454	0.0686525	0.155943	0.0591444	1	0.00648174	0.180911	0.138331	uc003unq.5	-2.90181	-3.63761	1.66532	PPP1R9A	protein phosphatase 1, regulatory subunit 9A (PPP1R9A), TV 3, mRNA. (from RefSeq NM_001166162)	chr7
uc001akf.4	PRDM16	Homo sapiens PR domain containing 16 (PRDM16), transcript variant 1, mRNA. (from RefSeq NM_022114)	1	1	0.963158	1	1	0.933442	1	0.151411	0.447624	0.464139	uc001akf.4	-4.02699	-4.49378	1.38203	PRDM16	PR domain containing 16 (PRDM16), TV 1, mRNA. (from RefSeq NM_022114)	chr1
uc064gwt.1	PRKAR2B	protein kinase, cAMP-dependent, regulatory, type II, beta (from HGNC PRKAR2B)	5	0.00648153	0.00489672	0.00577237	0.0303742	0.00619667	1	0.143707	0.255942	0.140941	uc064gwt.1	0.630827	1.32865	0.616503	PRKAR2B	protein kinase, cAMP-dependent, regulatory, type II, beta (from HGNC PRKAR2B)	chr7
uc001aiq.3	PRKCZ	Homo sapiens protein kinase C, zeta (PRKCZ), transcript variant 1, mRNA. (from RefSeq NM_002744)	1	0.618068	0.472653	0.620798	0.612388	0.477736	1	0.48497	0.625466	0.589167	uc001aiq.3	-0.34965	-0.670572	1.24913	PRKCZ	protein kinase C, zeta (PRKCZ), TV 1, mRNA. (from RefSeq NM_002744)	chr1
uc001uwy.5	PROSER1	Homo sapiens proline and serine rich 1 (PROSER1), mRNA. (from RefSeq NM_025138)	1	0.0251758	0.0140883	0.0300516	0.0650038	0.0188778	1	0.0161959	0.143459	0.126956	uc001uwy.5	0.0598744	-0.361639	1.33933	PROSER1	proline and serine rich 1 (PROSER1), mRNA. (from RefSeq NM_025138)	chr13
uc060itr.1	PRR29	proline rich 29 (from HGNC PRR29)	1	0.0346098	0.0215487	0.0341243	0.0854211	0.0211111	1	0.00888547	0.235949	0.200739	uc060itr.1	-0.525992	-1.05428	1.44222	PRR29	proline rich 29 (from HGNC PRR29)	chr17
uc002cro.1	PRSS33	Homo sapiens protease, serine, 33 (PRSS33), mRNA. (from RefSeq NM_152891)	7	0.000894499	0.00113654	0.000931455	0.00507229	0.00132411	0.999936	0.0621726	0.261061	0.110823	uc002cro.1	-0.888736	-0.25882	0.646214	PRSS33	protease, serine, 33 (PRSS33), mRNA. (from RefSeq NM_152891)	chr16
uc004ala.5	PSAT1	Homo sapiens phosphoserine aminotransferase 1 (PSAT1), transcript variant 1, mRNA. (from RefSeq NM_058179)	2	0.0133514	0.0228112	0.0132014	0.0962828	0.031023	1	0.0692025	0.30174	0.321229	uc004ala.5	-2.43599	-1.71967	0.608648	PSAT1	phosphoserine aminotransferase 1 (PSAT1), TV 1, mRNA. (from RefSeq NM_058179)	chr9
uc003uqh.4	PTCD1	Homo sapiens pentatricopeptide repeat domain 1 (PTCD1), mRNA. (from RefSeq NM_015545)	1	0.073386	0.15186	0.0916021	0.346113	0.145748	1	0.024557	0.108767	0.151027	uc003uqh.4	-0.6376	-1.06042	1.34055	PTCD1	pentatricopeptide repeat domain 1 (PTCD1), mRNA. (from RefSeq NM_015545)	chr7
uc001aed.4	PUSL1	Homo sapiens pseudouridylate synthase-like 1 (PUSL1), mRNA. (from RefSeq NM_153339)	1	0.209209	0.264331	0.209572	0.409886	0.292134	1	0.331255	0.418522	0.453183	uc001aed.4	0.0706962	0.211861	0.906787	PUSL1	pseudouridylate synthase-like 1 (PUSL1), mRNA. (from RefSeq NM_153339)	chr1
uc003etv.5	PXYLP1	Homo sapiens 2-phosphoxylose phosphatase 1 (PXYLP1), transcript variant 2, mRNA. (from RefSeq NM_001037172)	7	0.00913134	0.00500549	0.00652095	0.026917	0.0080698	1	0.0279004	0.108765	0.110874	uc003etv.5	-0.628413	-0.156328	0.720922	PXYLP1	2-phosphoxylose phosphatase 1 (PXYLP1), TV 2, mRNA. (from RefSeq NM_001037172)	chr3
uc001aje.3	RER1	Homo sapiens retention in endoplasmic reticulum sorting receptor 1 (RER1), mRNA. (from RefSeq NM_007033)	1	0.385163	0.438928	0.396853	0.779773	0.362105	1	0.242411	0.334451	0.332912	uc001aje.3	2.24763	2.06595	1.1342	RER1	retention in endoplasmic reticulum sorting receptor 1 (RER1), mRNA. (from RefSeq NM_007033)	chr1
uc001ape.4	RERE	Homo sapiens arginine-glutamic acid dipeptide (RE) repeats (RERE), transcript variant 1, mRNA. (from RefSeq NM_012102)	1	0.328659	0.327123	0.312198	0.302527	0.372148	1	0.894589	0.559319	0.559988	uc001ape.4	1.49163	1.54012	0.966948	RERE	arginine-glutamic acid dipeptide (RE) repeats (RERE), TV 1, mRNA. (from RefSeq NM_012102)	chr1
uc004cdm.5	REXO4	Homo sapiens REX4, RNA exonuclease 4 homolog (S. cerevisiae) (REXO4), transcript variant 1, mRNA. (from RefSeq NM_020385)	1	0.023115	0.0372395	0.0219617	0.156328	0.0405385	1	0.017916	0.220437	0.131217	uc004cdm.5	0.70231	0.352175	1.27468	REXO4	REX4, RNA exonuclease 4 homolog (S. cerevisiae) (REXO4), TV 1, mRNA. (from RefSeq NM_020385)	chr9
uc001gqm.4	RGL1	Homo sapiens ral guanine nucleotide dissociation stimulator-like 1 (RGL1), transcript variant 1, mRNA. (from RefSeq NM_015149)	1	0.0674611	0.0357395	0.0905373	0.1181	0.0530727	1	0.00867282	0.233147	0.1574	uc001gqm.4	-2.22483	-2.99068	1.70037	RGL1	ral guanine nucleotide dissociation stimulator-like 1 (RGL1), TV 1, mRNA. (from RefSeq NM_015149)	chr1
uc001gsl.4	RGS2	Homo sapiens regulator of G-protein signaling 2 (RGS2), mRNA. (from RefSeq NM_002923)	2	0.121546	0.13362	0.143843	0.366499	0.08067	1	0.0919543	0.10176	0.109827	uc001gsl.4	5.28507	5.01999	1.2017	RGS2	regulator of G-protein signaling 2 (RGS2), mRNA. (from RefSeq NM_002923)	chr1
uc010xuo.3	RINL	Homo sapiens Ras and Rab interactor-like (RINL), transcript variant 1, mRNA. (from RefSeq NM_001195833)	3	0.0119873	0.0140387	0.0140292	0.123912	0.0193187	1	0.0111309	0.183157	0.117898	uc010xuo.3	1.33367	0.900312	1.35037	RINL	Ras and Rab interactor-like (RINL), TV 1, mRNA. (from RefSeq NM_001195833)	chr19
uc061oxn.1	RN7SL423P	RNA, 7SL, cytoplasmic 423, pseudogene (from HGNC RN7SL423P)	3	0.0133346	0.0305645	0.0131949	0.114119	0.0388454	1	0.00752415	0.254248	0.21035	uc061oxn.1	1.23806	0.326983	1.88045	RN7SL423P	RNA, 7SL, cytoplasmic 423, pseudogene (from HGNC RN7SL423P)	chr2
uc065buf.1	RN7SL687P	RNA, 7SL, cytoplasmic 687, pseudogene (from HGNC RN7SL687P)	1	0.0223697	0.0272259	0.025849	0.0901307	0.0254587	1	0.0278637	0.190161	0.094633	uc065buf.1	3.30481	2.6411	1.58416	RN7SL687P	RNA, 7SL, cytoplasmic 687, pseudogene (from HGNC RN7SL687P)	chrX
uc063svt.1	RNASET2	Has ribonuclease activity, with higher activity at acidic pH. Probably is involved in lysosomal degradation of ribosomal RNA (By similarity). Probably plays a role in cellular RNA catabolism. (from UniProt O00584)	1	0.105955	0.124535	0.101735	0.335795	0.127883	1	0.405837	0.178831	0.130265	uc063svt.1	3.9066	4.09229	0.879226	RNASET2	Has ribonuclease activity, with higher activity at acidic pH. Probably is involved in lysosomal degradation of ribosomal RNA (By similarity). Probably plays a role in cellular RNA catabolism. (from UniProt O00584)	chr6
uc064mnd.1	RNF170	E3 ubiquitin-protein ligase that plays an essential role in stimulus-induced inositol 1,4,5-trisphosphate receptor type 1 (ITPR1) ubiquitination and degradation via the endoplasmic reticulum-associated degradation (ERAD) pathway. Also involved in ITPR1 turnover in resting cells. (from UniProt Q96K19)	7	0.00813377	0.00332322	0.00742014	0.0266271	0.00742398	1	0.00328453	0.158545	0.124472	uc064mnd.1	0.0590196	-0.540875	1.51561	RNF170	E3 ubiquitin-protein ligase that plays an essential role in stimulus-induced inositol 1,4,5-trisphosphate receptor type 1 (ITPR1) ubiquitination and degradation via the endoplasmic reticulum-associated degradation (ERAD) pathway. Also involved in ITPR1 turnover in resting cells. (from UniProt Q96K19)	chr8
uc001amg.4	RNF207	Homo sapiens ring finger protein 207 (RNF207), mRNA. (from RefSeq NM_207396)	1	0.175127	0.169962	0.176354	0.361107	0.221098	1	0.389149	0.430385	0.424207	uc001amg.4	-2.59729	-2.21053	0.764842	RNF207	ring finger protein 207 (RNF207), mRNA. (from RefSeq NM_207396)	chr1
uc064drq.1	RNU1-14P	RNA, U1 small nuclear 14, pseudogene (from HGNC RNU1-14P)	2	0.0888048	0.0888382	0.0898518	0.173248	0.0809559	1	0.0343119	0.0907122	0.0623354	uc064drq.1	8.12433	7.75853	1.28859	RNU1-14P	RNA, U1 small nuclear 14, pseudogene (from HGNC RNU1-14P)	chr7
uc063abn.1	RNU1-44P	RNA, U1 small nuclear 44, pseudogene (from HGNC RNU1-44P)	4	0.00914402	0.0207088	0.0103351	0.100667	0.0185265	1	0.0155151	0.0937757	0.0870039	uc063abn.1	3.93338	3.20031	1.66218	RNU1-44P	RNA, U1 small nuclear 44, pseudogene (from HGNC RNU1-44P)	chr4
uc065avy.1	RNU1-67P	RNA, U1 small nuclear 67, pseudogene (from HGNC RNU1-67P)	2	0.0374113	0.0420732	0.0421342	0.121705	0.0372223	1	0.0295149	0.076581	0.0900062	uc065avy.1	6.53456	6.11847	1.3343	RNU1-67P	RNA, U1 small nuclear 67, pseudogene (from HGNC RNU1-67P)	chrX
uc057jvf.1	RNU1-75P	RNA, U1 small nuclear 75, pseudogene (from HGNC RNU1-75P)	5	0.0152966	0.00909552	0.0187277	0.0448578	0.0106404	1	0.000464886	0.0665357	0.0537472	uc057jvf.1	4.44297	3.83877	1.52013	RNU1-75P	RNA, U1 small nuclear 75, pseudogene (from HGNC RNU1-75P)	chr1
uc021wbu.1	RNU1-94P	RNA, U1 small nuclear 94, pseudogene (from HGNC RNU1-94P)	9	0.00120318	0.000696335	0.00117088	0.00402271	0.00147582	0.999995	0.000228231	0.0859877	0.0898504	uc021wbu.1	2.88791	1.86979	2.02528	RNU1-94P	RNA, U1 small nuclear 94, pseudogene (from HGNC RNU1-94P)	chr20
uc064rwn.1	RNU2-25P	RNA, U2 small nuclear 25, pseudogene (from HGNC RNU2-25P)	1	0.224868	0.160398	0.225219	0.291527	0.183638	1	0.0107806	0.36054	0.351764	uc064rwn.1	1.6685	1.08703	1.49636	RNU2-25P	RNA, U2 small nuclear 25, pseudogene (from HGNC RNU2-25P)	chr9
uc058xlg.1	RNU4-10P	RNA, U4 small nuclear 10, pseudogene (from HGNC RNU4-10P)	1	0.102417	0.0566597	0.100877	0.0465968	0.0567637	1	0.00919839	0.187852	0.164045	uc058xlg.1	3.21765	2.53695	1.60291	RNU4-10P	RNA, U4 small nuclear 10, pseudogene (from HGNC RNU4-10P)	chr13
uc061izv.1	RNU4-49P	RNA, U4 small nuclear 49, pseudogene (from HGNC RNU4-49P)	1	0.0699526	0.0540368	0.0689865	0.026631	0.0631426	1	0.0597831	0.307716	0.198758	uc061izv.1	5.59993	5.2018	1.3178	RNU4-49P	RNA, U4 small nuclear 49, pseudogene (from HGNC RNU4-49P)	chr2
uc061goq.1	RNU4-73P	RNA, U4 small nuclear 73, pseudogene (from HGNC RNU4-73P)	1	0.0452236	0.0221179	0.0444259	0.00706491	0.0240508	1	0.0517215	0.312314	0.243184	uc061goq.1	3.08476	2.19422	1.85386	RNU4-73P	RNA, U4 small nuclear 73, pseudogene (from HGNC RNU4-73P)	chr2
uc021wwj.1	RNU4-78P	RNA, U4 small nuclear 78, pseudogene (from HGNC RNU4-78P)	1	0.121257	0.0242353	0.12152	0.0379294	0.0382021	1	0.0494584	0.390325	0.30539	uc021wwj.1	2.94692	2.114	1.7813	RNU4-78P	RNA, U4 small nuclear 78, pseudogene (from HGNC RNU4-78P)	chr3
uc063aqh.1	RNU6-128P	RNA, U6 small nuclear 128, pseudogene (from HGNC RNU6-128P)	1	0.0894719	0.050254	0.0738719	0.0307645	0.0564589	1	0.450922	0.481392	0.457752	uc063aqh.1	2.5826	3.15985	0.670239	RNU6-128P	RNA, U6 small nuclear 128, pseudogene (from HGNC RNU6-128P)	chr4
uc058xlh.1	RNY1P8	RNA, Ro-associated Y1 pseudogene 8 (from HGNC RNY1P8)	7	0.00886701	0.00849784	0.00914575	0.0230657	0.00932846	1	0.00168556	0.130015	0.0790528	uc058xlh.1	3.4074	2.55847	1.80116	RNY1P8	RNA, Ro-associated Y1 pseudogene 8 (from HGNC RNY1P8)	chr13
uc021xui.1	RNY4P17	RNA, Ro-associated Y4 pseudogene 17 (from HGNC RNY4P17)	3	0.0137698	0.0185269	0.0118707	0.0380984	0.0205718	1	0.137348	0.300443	0.180825	uc021xui.1	3.04585	3.87976	0.561008	RNY4P17	RNA, Ro-associated Y4 pseudogene 17 (from HGNC RNY4P17)	chr4
uc058xgp.1	RNY4P24	RNA, Ro-associated Y4 pseudogene 24 (from HGNC RNY4P24)	4	0.0145757	0.0110674	0.0129817	0.00798525	0.013092	1	0.059586	0.310025	0.203159	uc058xgp.1	3.45576	3.95498	0.70749	RNY4P24	RNA, Ro-associated Y4 pseudogene 24 (from HGNC RNY4P24)	chr13
uc001txn.2	RP1-267D11.6	Homo sapiens cDNA FLJ26976 fis, clone SLV02257. (from mRNA AK130486)	7	0.00979765	0.00392487	0.0125	0.0390972	0.010802	1	0.00482282	0.215509	0.126452	uc001txn.2	-0.566557	-1.45559	1.85193	RP1-267D11.6	cDNA FLJ26976 fis, clone SLV02257. (from mRNA AK130486)	chr12
uc001yfd.2	RP11-164H13.1	human full-length cDNA clone CS0DG006YJ19 of B cells (Ramos cell line) of Homo sapiens (human). (from mRNA BX247990)	4	0.0146527	0.0249649	0.0170174	0.0256148	0.0248969	1	0.000834456	0.0976814	0.108811	uc001yfd.2	-1.05465	-1.52938	1.38965	RP11-164H13.1	human full-length cDNA clone CS0DG006YJ19 of B cells (Ramos cell line) of (human). (from mRNA BX247990)	chr14
uc059hda.1	RP11-16E12.2	RP11-16E12.2 (from geneSymbol)	3	0.0115889	0.0229137	0.0116897	0.0943261	0.0281195	1	0.00138873	0.216413	0.212061	uc059hda.1	-0.288074	-0.888892	1.51658	RP11-16E12.2	RP11-16E12.2 (from geneSymbol)	chr15
uc058wgf.1	RP11-298P3.4	RP11-298P3.4 (from geneSymbol)	2	0.0140173	0.0186686	0.0140186	0.0423316	0.0235338	1	0.0426091	0.124432	0.157676	uc058wgf.1	0.51089	0.966529	0.729187	RP11-298P3.4	RP11-298P3.4 (from geneSymbol)	chr13
uc060ium.1	RP11-329L6.2	RP11-329L6.2 (from geneSymbol)	1	0.0824575	0.0825577	0.0776234	0.146487	0.0794071	1	0.0309685	0.0958772	0.145046	uc060ium.1	7.29219	6.81175	1.39517	RP11-329L6.2	RP11-329L6.2 (from geneSymbol)	chr17
uc058xbv.1	RP11-34F20.7	Homo sapiens cDNA FLJ31945 fis, clone NT2RP7006980. (from mRNA AK056507)	6	0.0125729	0.00169045	0.0122885	0.023327	0.00622753	1	0.00260056	0.217479	0.140292	uc058xbv.1	-1.55957	-2.37258	1.75686	RP11-34F20.7	cDNA FLJ31945 fis, clone NT2RP7006980. (from mRNA AK056507)	chr13
uc058mxt.1	RP11-352M15.2	Homo sapiens cDNA clone IMAGE:5288894. (from mRNA BC047417)	2	0.16199	0.170424	0.156323	0.205499	0.147142	1	0.056764	0.124613	0.124625	uc058mxt.1	0.4965	0.126574	1.29229	RP11-352M15.2	cDNA clone IMAGE:5288894. (from mRNA BC047417)	chr12
uc059nsa.1	RP11-35O15.2	RP11-35O15.2 (from geneSymbol)	8	0.000867624	0.00175134	0.000523076	0.0044181	0.00213997	1	0.0113595	0.180767	0.0845117	uc059nsa.1	0.615429	1.27557	1.58024	RP11-35O15.2	RP11-35O15.2 (from geneSymbol)	chr15
uc060jbm.1	RP11-360N9.2	Sequence 513712 from Patent EP1572962. (from mRNA JD532688)	3	0.0262172	0.0030011	0.0268243	0.0165948	0.0103901	1	0.0351185	0.267238	0.221196	uc060jbm.1	-1.68859	-1.16218	0.694279	RP11-360N9.2	Sequence 513712 from Patent EP1572962. (from mRNA JD532688)	chr17
uc060jbn.1	RP11-360N9.3	RP11-360N9.3 (from geneSymbol)	1	0.089609	0.108381	0.0920428	0.115607	0.128348	1	0.0286826	0.0720076	0.212571	uc060jbn.1	0.410422	0.691506	0.822972	RP11-360N9.3	RP11-360N9.3 (from geneSymbol)	chr17
uc063gns.1	RP11-517I3.2	Sequence 395785 from Patent EP1572962. (from mRNA JD414761)	5	0.000668572	0.00230377	0.000668591	0.0315992	0.00462958	1	0.0207654	0.299862	0.25617	uc063gns.1	-2.68208	-1.99885	0.62277	RP11-517I3.2	Sequence 395785 from Patent EP1572962. (from mRNA JD414761)	chr5
uc061oua.1	RP11-546J1.1	RP11-546J1.1 (from geneSymbol)	1	0.178531	0.10079	0.177109	0.257704	0.145191	1	0.011173	0.308734	0.310025	uc061oua.1	-0.378904	-0.407209	1.01981	RP11-546J1.1	RP11-546J1.1 (from geneSymbol)	chr2
uc061omu.1	RP11-567F11.1	RP11-567F11.1 (from geneSymbol)	5	0.00754404	0.0101063	0.00759612	0.0532831	0.0125797	1	0.023393	0.132255	0.131637	uc061omu.1	0.725758	0.907633	0.881556	RP11-567F11.1	RP11-567F11.1 (from geneSymbol)	chr2
uc059xwx.1	RP11-61F12.1	Homo sapiens cDNA FLJ43495 fis, clone PEBLM2000338. (from mRNA AK125484)	1	0.0539983	0.0513825	0.0576747	0.0690908	0.064189	1	0.132005	0.122724	0.253432	uc059xwx.1	0.555094	0.87164	0.80299	RP11-61F12.1	cDNA FLJ43495 fis, clone PEBLM2000338. (from mRNA AK125484)	chr16
uc058hvp.1	RP11-652L8.4	RP11-652L8.4 (from geneSymbol)	4	0.00836478	0.00446596	0.00619364	0.04463	0.0131928	1	0.0308595	0.169331	0.161206	uc058hvp.1	0.317654	0.662521	0.78738	RP11-652L8.4	RP11-652L8.4 (from geneSymbol)	chr11
uc064qyw.1	RP11-661A12.5	likely zinc finger CCCH-type containing 3, transcript variant X2	1	0.135332	0.122016	0.121918	0.177538	0.111024	1	0.0171143	0.156322	0.130124	uc064qyw.1	2.38553	1.7821	1.51933	RP11-661A12.5	RP11-661A12.5 (from geneSymbol)	chr8
uc002cxc.1	RP11-709D24.6	Homo sapiens cDNA FLJ36026 fis, clone TESTI2016758. (from mRNA AK093345)	1	0.0193039	0.0505713	0.0195917	0.170564	0.0494438	1	0.00928635	0.307723	0.283418	uc002cxc.1	-1.25961	-1.82361	1.47836	RP11-709D24.6	cDNA FLJ36026 fis, clone TESTI2016758. (from mRNA AK093345)	chr16
uc001ssj.3	RP11-766N7.3	Homo sapiens cDNA FLJ41278 fis, clone BRAMY2037147. (from mRNA AK123272)	1	0.0142418	0.0121281	0.0139813	0.0427237	0.0202915	1	0.167519	0.317496	0.271165	uc001ssj.3	-2.83081	-2.31968	0.701674	RP11-766N7.3	cDNA FLJ41278 fis, clone BRAMY2037147. (from mRNA AK123272)	chr12
uc064eal.1	RP11-792A8.4	RP11-792A8.4 (from geneSymbol)	1	0.110801	0.0489639	0.110146	0.171019	0.0699566	1	0.0112692	0.298551	0.275602	uc064eal.1	0.21294	-0.20783	1.33864	RP11-792A8.4	RP11-792A8.4 (from geneSymbol)	chr7
uc062kgl.1	RP11-804H8.6	RP11-804H8.6 (from geneSymbol)	1	0.199085	0.235976	0.236967	0.408209	0.241649	1	0.00544042	0.242109	0.251715	uc062kgl.1	-1.12863	-1.35013	1.16595	RP11-804H8.6	RP11-804H8.6 (from geneSymbol)	chr3
uc059mia.1	RP11-81A1.4	RP11-81A1.4 (from geneSymbol)	1	0.144573	0.0709698	0.148485	0.0371588	0.0927502	1	0.113708	0.372123	0.400247	uc059mia.1	0.0587591	0.250796	0.875369	RP11-81A1.4	RP11-81A1.4 (from geneSymbol)	chr15
uc021orl.2	RP4-773N10.4	Homo sapiens piRNA piR-55709, complete sequence. (from mRNA DQ588597)	1	0.049211	0.0377904	0.0520344	0.109758	0.0639612	1	0.112113	0.121736	0.240522	uc021orl.2	-0.962688	-0.654322	0.807556	RP4-773N10.4	piRNA piR-55709, complete sequence. (from mRNA DQ588597)	chr1
uc057dtc.1	RP5-968P14.2	RP5-968P14.2 (from geneSymbol)	4	0.0149527	0.00236766	0.0151269	0.0233379	0.00652042	1	0.0025389	0.175825	0.138663	uc057dtc.1	-1.2221	-2.12456	1.86925	RP5-968P14.2	RP5-968P14.2 (from geneSymbol)	chr1
uc001amd.4	RPL22	Homo sapiens ribosomal protein L22 (RPL22), mRNA. (from RefSeq NM_000983)	1	0.87737	0.81863	0.86182	0.59663	0.764545	1	0.413365	0.593389	0.513128	uc001amd.4	2.78237	2.65726	1.09059	RPL22	ribosomal protein L22 (RPL22), mRNA. (from RefSeq NM_000983)	chr1
uc001ttu.4	RPL6	Homo sapiens ribosomal protein L6 (RPL6), transcript variant 1, mRNA. (from RefSeq NM_001024662)	2	0.0202437	0.0283764	0.0173566	0.372198	0.0277572	1	0.0225973	0.0211395	0.0454703	uc001ttu.4	1.00024	1.90233	0.53511	RPL6	ribosomal protein L6 (RPL6), TV 1, mRNA. (from RefSeq NM_001024662)	chr12
uc057lbn.1	S100A4	S100 calcium binding protein A4 (from HGNC S100A4)	2	0.101961	0.0863613	0.106477	0.0494499	0.0660516	1	0.0532213	0.0935584	0.124451	uc057lbn.1	6.01119	5.7035	1.23773	S100A4	S100 calcium binding protein A4 (from HGNC S100A4)	chr1
uc002zjv.2	S100B	The sequence shown here is derived from an Ensembl automatic analysis pipeline and should be considered as preliminary data. (from UniProt A8MRB1)	4	0.0120767	0.0150523	0.0121403	0.0354508	0.0177175	1	0.179425	0.354406	0.282884	uc002zjv.2	-0.307785	0.0296094	0.79147	S100B	The sequence shown here is derived from an Ensembl automatic analysis pipeline and should be considered as preliminary data. (from UniProt A8MRB1)	chr21
uc004aqe.5	S1PR3	Homo sapiens sphingosine-1-phosphate receptor 3 (S1PR3), mRNA. (from RefSeq NM_005226)	1	0.026078	0.0549581	0.0210406	0.207014	0.0697201	1	0.142518	0.112508	0.134898	uc004aqe.5	-1.61583	-1.18821	0.743488	S1PR3	sphingosine-1-phosphate receptor 3 (S1PR3), mRNA. (from RefSeq NM_005226)	chr9
uc002yju.3	SAMSN1	Homo sapiens SAM domain, SH3 domain and nuclear localization signals 1 (SAMSN1), transcript variant 1, mRNA. (from RefSeq NM_022136)	2	0.0995052	0.0955648	0.101063	0.0814508	0.0913379	1	0.0296956	0.124347	0.11604	uc002yju.3	1.35635	0.765913	1.5057	SAMSN1	SAM domain, SH3 domain and nuclear localization signals 1 (SAMSN1), TV 1, mRNA. (from RefSeq NM_022136)	chr21
uc057ixz.1	SARS	Belongs to the class-II aminoacyl-tRNA synthetase family. (from UniProt Q5T5C7)	2	0.0416334	0.0402029	0.0493246	0.182461	0.0332817	1	0.0327954	0.0887969	0.119533	uc057ixz.1	2.27833	1.83536	1.3594	SARS	Belongs to the class-II aminoacyl-tRNA synthetase family. (from UniProt Q5T5C7)	chr1
uc002azk.3	SCAMP5	Homo sapiens secretory carrier membrane protein 5 (SCAMP5), transcript variant 3, mRNA. (from RefSeq NM_138967)	1	0.0193828	0.0232909	0.0200291	0.691129	1	0.864385	0.885053	0.625273	0.621651	uc002azk.3	-1.2586	-1.18052	0.947314	SCAMP5	secretory carrier membrane protein 5 (SCAMP5), TV 3, mRNA. (from RefSeq NM_138967)	chr15
uc010tpi.3	SCFD1	Homo sapiens sec1 family domain containing 1 (SCFD1), transcript variant 6, mRNA. (from RefSeq NM_001283033)	1	0.10461	0.182794	0.104616	0.4042	0.203433	1	0.227862	0.109408	0.224564	uc010tpi.3	-0.0830201	0.235323	0.80199	SCFD1	sec1 family domain containing 1 (SCFD1), TV 6, mRNA. (from RefSeq NM_001283033)	chr14
uc001adt.2	SCNN1D	Homo sapiens sodium channel, non voltage gated 1 delta subunit (SCNN1D), transcript variant 1, mRNA. (from RefSeq NM_001130413)	1	0.66019	0.534617	0.730074	0.566429	0.547654	1	0.151472	0.456225	0.487246	uc001adt.2	-1.8838	-2.01024	1.0916	SCNN1D	sodium channel, non voltage gated 1 delta subunit (SCNN1D), TV 1, mRNA. (from RefSeq NM_001130413)	chr1
uc001adi.5	SDF4	Homo sapiens stromal cell derived factor 4 (SDF4), transcript variant 1, mRNA. (from RefSeq NM_016547)	1	0.664304	0.683729	0.632791	0.816703	0.747992	1	0.952071	0.614724	0.512125	uc001adi.5	1.93646	1.9693	0.977494	SDF4	stromal cell derived factor 4 (SDF4), TV 1, mRNA. (from RefSeq NM_016547)	chr1
uc058ccp.1	SDHAF2	The sequence shown here is derived from an Ensembl automatic analysis pipeline and should be considered as preliminary data. (from UniProt F5H4T4)	2	0.0137462	0.0167693	0.0202539	0.0948893	0.0158216	1	0.0310783	0.200733	0.13562	uc058ccp.1	2.08489	1.59607	1.4033	SDHAF2	The sequence shown here is derived from an Ensembl automatic analysis pipeline and should be considered as preliminary data. (from UniProt F5H4T4)	chr11
uc062dds.1	SEC14L4	The sequence shown here is derived from an Ensembl automatic analysis pipeline and should be considered as preliminary data. (from UniProt F8WEM2)	1	0.0267576	0.0064202	0.026758	0.0518641	0.0220176	1	0.153123	0.361303	0.313271	uc062dds.1	-2.45727	-1.99622	0.726457	SEC14L4	The sequence shown here is derived from an Ensembl automatic analysis pipeline and should be considered as preliminary data. (from UniProt F8WEM2)	chr22
uc057wje.1	SEC23IP	Plays a role in the organization of endoplasmic reticulum exit sites. Specifically binds to phosphatidylinositol 3-phosphate (PI(3)P), phosphatidylinositol 4-phosphate (PI(4)P) and phosphatidylinositol 5-phosphate (PI(5)P). (from UniProt Q9Y6Y8)	1	0.0557929	0.0515269	0.0659237	0.139264	0.045137	1	0.0482828	0.295528	0.128225	uc057wje.1	1.17484	0.850227	1.25233	SEC23IP	Plays a role in the organization of endoplasmic reticulum exit sites. Specifically binds to phosphatidylinositol 3-phosphate (PI(3)P), phosphatidylinositol 4-phosphate (PI(4)P) and phosphatidylinositol 5-phosphate (PI(5)P). (from UniProt Q9Y6Y8)	chr10
uc062vrs.1	SEL1L3	Homo sapiens sel-1 suppressor of lin-12-like 3 (C. elegans) (SEL1L3), transcript variant 3, mRNA. (from RefSeq NM_001297594)	3	0.0278255	0.0224192	0.0291756	0.0506481	0.00946707	1	0.0551362	0.0789427	0.107356	uc062vrs.1	2.32837	2.03067	1.22918	SEL1L3	sel-1 suppressor of lin-12-like 3 (C. elegans) (SEL1L3), TV 3, mRNA. (from RefSeq NM_001297594)	chr4
uc001ggi.5	SELP	Homo sapiens selectin P (granule membrane protein 140kDa, antigen CD62) (SELP), mRNA. (from RefSeq NM_003005)	1	0.0834889	0.0508169	0.0898617	0.0393992	0.0680369	1	0.0807877	0.244428	0.299168	uc001ggi.5	-1.16008	-0.764727	0.760304	SELP	selectin P (granule membrane protein 140kDa, antigen CD62) (SELP), mRNA. (from RefSeq NM_003005)	chr1
uc002axv.4	SEMA7A	Homo sapiens semaphorin 7A, GPI membrane anchor (John Milton Hagen blood group) (SEMA7A), transcript variant 1, mRNA. (from RefSeq NM_003612)	7	0.00413952	0.00448862	0.00414687	0.00783914	0.00617788	1	0.0887371	0.098834	0.0914579	uc002axv.4	-0.824087	-0.310004	0.700238	SEMA7A	semaphorin 7A, GPI membrane anchor (John Milton Hagen blood group) (SEMA7A), TV 1, mRNA. (from RefSeq NM_003612)	chr15
uc009xio.2	SFMBT2	Homo sapiens Scm-like with four mbt domains 2 (SFMBT2), transcript variant 2, mRNA. (from RefSeq NM_001018039)	1	0.058018	0.0817389	0.0574639	0.220269	0.0871004	1	0.255458	0.124258	0.152991	uc009xio.2	-0.0222884	0.248201	0.829039	SFMBT2	Scm-like with four mbt domains 2 (SFMBT2), TV 2, mRNA. (from RefSeq NM_001018039)	chr10
uc001aja.5	SKI	Homo sapiens v-ski avian sarcoma viral oncogene homolog (SKI), mRNA. (from RefSeq NM_003036)	1	0.321739	0.337039	0.307332	0.248704	0.376776	1	0.879612	0.561478	0.637441	uc001aja.5	1.43152	1.52338	0.938314	SKI	v-ski avian sarcoma viral oncogene homolog (SKI), mRNA. (from RefSeq NM_003036)	chr1
uc001vkk.3	SLAIN1	Homo sapiens SLAIN motif family, member 1 (SLAIN1), transcript variant 3, mRNA. (from RefSeq NM_001242868)	1	0.027584	0.055863	0.0267104	0.260456	0.0592975	1	0.192857	0.116263	0.175633	uc001vkk.3	0.162731	0.605843	0.735546	SLAIN1	SLAIN motif family, member 1 (SLAIN1), TV 3, mRNA. (from RefSeq NM_001242868)	chr13
uc062ulw.1	SLBP	The sequence shown here is derived from an Ensembl automatic analysis pipeline and should be considered as preliminary data. (from UniProt F8W8D3)	4	0.00666274	0.0207747	0.00607171	0.177125	0.0267213	1	0.171306	0.0606808	0.101791	uc062ulw.1	1.42054	1.8651	0.734811	SLBP	The sequence shown here is derived from an Ensembl automatic analysis pipeline and should be considered as preliminary data. (from UniProt F8W8D3)	chr4
uc003jkj.4	SLC1A3	Homo sapiens solute carrier family 1 (glial high affinity glutamate transporter), member 3 (SLC1A3), transcript variant GLAST, mRNA. (from RefSeq NM_004172)	2	0.0131411	0.0203422	0.0132873	0.0539362	0.0249871	1	0.207781	0.378229	0.33308	uc003jkj.4	-3.17918	-2.46603	0.60999	SLC1A3	solute carrier family 1 (glial high affinity glutamate transporter), member 3 (SLC1A3), TV GLAST, mRNA. (from RefSeq NM_004172)	chr5
uc002zoz.6	SLC25A1	Homo sapiens solute carrier family 25 (mitochondrial carrier; citrate transporter), member 1 (SLC25A1), transcript variant 1, mRNA. (from RefSeq NM_005984)	4	0.00996899	0.0156121	0.00854587	0.0880178	0.0220783	1	0.137214	0.0841472	0.129842	uc002zoz.6	0.496404	0.933122	0.738814	SLC25A1	solute carrier family 25 (mitochondrial carrier; citrate transporter), member 1 (SLC25A1), TV 1, mRNA. (from RefSeq NM_005984)	chr22
uc004btg.2	SLC25A25-AS1	SLC25A25 antisense RNA 1 (from HGNC SLC25A25-AS1)	1	0.0668461	0.113157	0.0652238	0.305613	0.133317	1	0.244696	0.0912583	0.157605	uc004btg.2	-0.696773	-0.275546	0.746789	SLC25A25-AS1	SLC25A25 antisense RNA 1 (from HGNC SLC25A25-AS1)	chr9
uc001apw.4	SLC25A33	Homo sapiens solute carrier family 25 (pyrimidine nucleotide carrier), member 33 (SLC25A33), mRNA. (from RefSeq NM_032315)	1	0.125099	0.192973	0.123534	0.333212	0.191528	1	0.0210426	0.325542	0.339363	uc001apw.4	-2.08396	-2.22349	1.10154	SLC25A33	solute carrier family 25 (pyrimidine nucleotide carrier), member 33 (SLC25A33), mRNA. (from RefSeq NM_032315)	chr1
uc063ipj.1	SLC26A2	The sequence shown here is derived from an Ensembl automatic analysis pipeline and should be considered as preliminary data. (from UniProt C9JAN6)	1	0.0640132	0.0244157	0.0640143	0.109432	0.0424763	1	0.00205254	0.255608	0.264806	uc063ipj.1	0.290327	-0.366356	1.57645	SLC26A2	The sequence shown here is derived from an Ensembl automatic analysis pipeline and should be considered as preliminary data. (from UniProt C9JAN6)	chr5
uc001apo.4	SLC2A5	Homo sapiens solute carrier family 2 (facilitated glucose/fructose transporter), member 5 (SLC2A5), transcript variant 1, mRNA. (from RefSeq NM_003039)	1	0.271553	0.360811	0.2719	0.623059	0.346364	1	0.271513	0.429591	0.537049	uc001apo.4	-2.14218	-2.58508	1.35933	SLC2A5	solute carrier family 2 (facilitated glucose/fructose transporter), member 5 (SLC2A5), TV 1, mRNA. (from RefSeq NM_003039)	chr1
uc001aia.3	SLC35E2	Homo sapiens solute carrier family 35, member E2 (SLC35E2), transcript variant 1, mRNA. (from RefSeq NM_182838)	1	0.59167	0.463562	0.659867	0.555569	0.464076	1	0.174652	0.499352	0.476805	uc001aia.3	-0.131993	-0.588606	1.37232	SLC35E2	solute carrier family 35, member E2 (SLC35E2), TV 1, mRNA. (from RefSeq NM_182838)	chr1
uc001wiz.5	SLC7A8	Homo sapiens solute carrier family 7 (amino acid transporter light chain, L system), member 8 (SLC7A8), transcript variant 1, mRNA. (from RefSeq NM_012244)	7	0.00029155	0.000139103	0.000317882	0.00235286	0.00026437	0.966696	0.0161404	0.255906	0.112586	uc001wiz.5	-3.00499	-2.04761	0.514991	SLC7A8	solute carrier family 7 (amino acid transporter light chain, L system), member 8 (SLC7A8), TV 1, mRNA. (from RefSeq NM_012244)	chr14
uc001akw.6	SMIM1	Homo sapiens small integral membrane protein 1 (Vel blood group) (SMIM1), transcript variant 2, mRNA. (from RefSeq NM_001288583)	1	0.481498	0.455888	0.442966	0.601905	0.481869	1	0.489024	0.513533	0.595518	uc001akw.6	1.2151	1.07658	1.10077	SMIM1	small integral membrane protein 1 (Vel blood group) (SMIM1), TV 2, mRNA. (from RefSeq NM_001288583)	chr1
uc010xhk.2	SMIM24	Homo sapiens small integral membrane protein 24 (SMIM24), mRNA. (from RefSeq NM_001136503)	4	0.00860312	0.00676446	0.00860336	0.051487	0.0146388	1	0.0648709	0.257932	0.230636	uc010xhk.2	-1.49276	-0.866807	0.647991	SMIM24	small integral membrane protein 24 (SMIM24), mRNA. (from RefSeq NM_001136503)	chr19
uc002ewa.4	SMPD3	Homo sapiens sphingomyelin phosphodiesterase 3, neutral membrane (neutral sphingomyelinase II) (SMPD3), mRNA. (from RefSeq NM_018667)	1	0.0363751	0.0302776	0.0318725	0.0541538	0.0392101	1	0.480949	0.531067	0.488573	uc002ewa.4	-0.244176	-0.0923795	0.900129	SMPD3	sphingomyelin phosphodiesterase 3, neutral membrane (neutral sphingomyelinase II) (SMPD3), mRNA. (from RefSeq NM_018667)	chr16
uc001rsa.3	SNORA34	Homo sapiens small nucleolar RNA, H/ACA box 34 (SNORA34), small nucleolar RNA. (from RefSeq NR_002968)	1	0.0783116	0.0794349	0.076868	0.11718	0.0716364	1	0.117757	0.209255	0.0925093	uc001rsa.3	8.05865	7.67225	1.30713	SNORA34	small nucleolar RNA, H/ACA box 34 (SNORA34), small nucleolar RNA. (from RefSeq NR_002968)	chr12
uc004fmn.4	SNORA36A	Homo sapiens small nucleolar RNA, H/ACA box 36A (SNORA36A), small nucleolar RNA. (from RefSeq NR_002969)	6	0.00423537	0.00189569	0.00407062	0.0116792	0.00349038	1	0.0413758	0.263793	0.21372	uc004fmn.4	2.45405	2.89972	0.734246	SNORA36A	small nucleolar RNA, H/ACA box 36A (SNORA36A), small nucleolar RNA. (from RefSeq NR_002969)	chrX
uc060iun.1	SNORA76C	small nucleolar RNA, H/ACA box 76C (from HGNC SNORA76C)	1	0.0856894	0.0855298	0.0808679	0.154948	0.0826464	1	0.0315373	0.0944531	0.146638	uc060iun.1	8.23379	7.73854	1.40956	SNORA76C	small nucleolar RNA, H/ACA box 76C (from HGNC SNORA76C)	chr17
uc060arw.1	SNORD10	Homo sapiens small nucleolar RNA, C/D box 10 (SNORD10), small nucleolar RNA. (from RefSeq NR_002604)	2	0.0847691	0.0982511	0.0807486	0.204112	0.0707474	1	0.0685818	0.128627	0.13136	uc060arw.1	10.9666	10.6022	1.28735	SNORD10	small nucleolar RNA, C/D box 10 (SNORD10), small nucleolar RNA. (from RefSeq NR_002604)	chr17
uc010cfv.3	SNORD111B	small nucleolar RNA, C/D box 111B (from HGNC SNORD111B)	1	0.0629127	0.0480762	0.0616449	0.113722	0.0489494	1	0.00653758	0.183744	0.183107	uc010cfv.3	4.63449	4.04798	1.50161	SNORD111B	small nucleolar RNA, C/D box 111B (from HGNC SNORD111B)	chr16
uc059gux.1	SNORD116-27	Homo sapiens small nucleolar RNA, C/D box 116-27 (SNORD116-27), small nucleolar RNA. (from RefSeq NR_003341)	2	0.07301	0.0374121	0.0778701	0.00697801	0.0426778	1	0.0111671	0.334418	0.326291	uc059gux.1	4.01992	3.45862	1.47559	SNORD116-27	small nucleolar RNA, C/D box 116-27 (SNORD116-27), small nucleolar RNA. (from RefSeq NR_003341)	chr15
uc010gia.2	SNORD12B	Homo sapiens small nucleolar RNA, C/D box 12B (SNORD12B), small nucleolar RNA. (from RefSeq NR_003695)	2	0.039948	0.0393774	0.0399317	0.0737069	0.0408313	1	0.0310703	0.108117	0.0977329	uc010gia.2	7.3441	6.75887	1.50028	SNORD12B	small nucleolar RNA, C/D box 12B (SNORD12B), small nucleolar RNA. (from RefSeq NR_003695)	chr20
uc021vvh.1	SNORD70	small nucleolar RNA, C/D box 70 (from HGNC SNORD70)	1	0.125566	0.123451	0.127343	0.118168	0.120235	1	0.180325	0.376453	0.129729	uc021vvh.1	8.40201	7.99844	1.32278	SNORD70	small nucleolar RNA, C/D box 70 (from HGNC SNORD70)	chr2
uc058lkb.1	SNORD88	SNORD88 (from geneSymbol)	1	0.143737	0.0427002	0.14327	0.0767658	0.0537645	1	0.00916734	0.332575	0.279544	uc058lkb.1	2.85781	2.62644	1.17395	SNORD88	SNORD88 (from geneSymbol)	chr12
uc061bym.1	SPACA6P	sperm acrosome associated 6, pseudogene (from HGNC SPACA6P)	1	0.0261439	0.0147802	0.0261445	0.0819664	0.0317216	1	0.00797154	0.285347	0.247952	uc061bym.1	-0.198934	-1.07397	1.83405	SPACA6P	sperm acrosome associated 6, pseudogene (from HGNC SPACA6P)	chr19
uc059yqd.1	SPATA33	The sequence shown here is derived from an Ensembl automatic analysis pipeline and should be considered as preliminary data. (from UniProt J3KS00)	4	0.0068355	0.00754398	0.00683579	0.0609422	0.0168906	1	0.021296	0.202502	0.206971	uc059yqd.1	-2.35915	-2.03484	0.79868	SPATA33	The sequence shown here is derived from an Ensembl automatic analysis pipeline and should be considered as preliminary data. (from UniProt J3KS00)	chr16
uc001fst.2	SPTA1	Homo sapiens spectrin, alpha, erythrocytic 1 (SPTA1), mRNA. (from RefSeq NM_003126)	6	0.0195941	0.00932551	0.0200276	0.0112219	0.013903	1	0.0108829	0.100639	0.118105	uc001fst.2	-2.7046	-2.15551	0.683454	SPTA1	spectrin, alpha, erythrocytic 1 (SPTA1), mRNA. (from RefSeq NM_003126)	chr1
uc062wrr.1	SRD5A3	The sequence shown here is derived from an Ensembl automatic analysis pipeline and should be considered as preliminary data. (from UniProt H0Y9P9)	1	0.267407	0.255985	0.269402	0.419393	0.25235	1	0.011809	0.373836	0.415942	uc062wrr.1	-0.357016	-0.293195	0.956727	SRD5A3	The sequence shown here is derived from an Ensembl automatic analysis pipeline and should be considered as preliminary data. (from UniProt H0Y9P9)	chr4
uc001age.2	SSU72	Protein phosphatase that catalyzes the dephosphorylation of the C-terminal domain of RNA polymerase II. Plays a role in RNA processing and termination. Plays a role in pre-mRNA polyadenylation via its interaction with SYMPK. (from UniProt Q9NP77)	1	0.897484	0.871282	0.883434	0.841645	0.977229	1	0.536531	0.613469	0.613228	uc001age.2	2.03546	1.95934	1.05418	SSU72	Protein phosphatase that catalyzes the dephosphorylation of the C-terminal domain of RNA polymerase II. Plays a role in RNA processing and termination. Plays a role in pre-mRNA polyadenylation via its interaction with SYMPK. (from UniProt Q9NP77)	chr1
uc061lki.1	ST3GAL5-AS1	ST3GAL5 antisense RNA 1 (head to head) (from HGNC ST3GAL5-AS1)	1	0.0873842	0.0662299	0.0873852	0.19479	0.0930852	1	0.00505752	0.287505	0.310077	uc061lki.1	-0.288623	-0.540978	1.19115	ST3GAL5-AS1	ST3GAL5 antisense RNA 1 (head to head) (from HGNC ST3GAL5-AS1)	chr2
uc063nls.1	STK19	serine/threonine kinase 19 (from HGNC STK19)	1	0.0164543	0.0148637	0.0159578	0.0662745	0.0228776	1	0.0633402	0.120609	0.13311	uc063nls.1	-0.76233	-0.311424	0.731583	STK19	serine/threonine kinase 19 (from HGNC STK19)	chr6
uc002viu.4	STK36	Homo sapiens serine/threonine kinase 36 (STK36), transcript variant 1, mRNA. (from RefSeq NM_015690)	1	0.105946	0.09745	0.132185	0.177973	0.108656	1	0.0126074	0.264315	0.264726	uc002viu.4	-1.91351	-2.38285	1.38448	STK36	serine/threonine kinase 36 (STK36), TV 1, mRNA. (from RefSeq NM_015690)	chr2
uc001joq.5	STOX1	Homo sapiens storkhead box 1 (STOX1), transcript variant 1, mRNA. (from RefSeq NM_152709)	5	0.00318864	0.00688973	0.00301848	0.0329669	0.00899172	1	0.0637526	0.330777	0.317106	uc001joq.5	-2.79991	-2.37832	0.746599	STOX1	storkhead box 1 (STOX1), TV 1, mRNA. (from RefSeq NM_152709)	chr10
uc001wao.2	SUPT16H	Homo sapiens suppressor of Ty 16 homolog (S. cerevisiae) (SUPT16H), mRNA. (from RefSeq NM_007192)	4	0.0120187	0.0185102	0.0113365	0.177961	0.0241808	1	0.265018	0.0943058	0.121675	uc001wao.2	0.553037	0.866211	0.804869	SUPT16H	suppressor of Ty 16 homolog (S. cerevisiae) (SUPT16H), mRNA. (from RefSeq NM_007192)	chr14
uc001aoc.4	THAP3	Homo sapiens THAP domain containing, apoptosis associated protein 3 (THAP3), transcript variant 3, mRNA. (from RefSeq NM_001195753)	1	1	0.872014	1	0.903631	0.942237	1	0.523982	0.618893	0.636108	uc001aoc.4	0.0468956	-0.0903566	1.09981	THAP3	THAP domain containing, apoptosis associated protein 3 (THAP3), TV 3, mRNA. (from RefSeq NM_001195753)	chr1
uc010xgz.3	THOP1	Name=Zn(2+); Xref=ChEBI:CHEBI:29105; Evidence=; Note=Binds 1 zinc ion. ; (from UniProt K7EP46)	1	0.0219497	0.0329344	0.0298758	0.1291	0.0576388	1	0.0510378	0.128389	0.155385	uc010xgz.3	-1.32998	-0.690836	0.642094	THOP1	Name=Zn(2+); Xref=ChEBI:CHEBI:29105; Evidence=; Note=Binds 1 zinc ion. ; (from UniProt K7EP46)	chr19
uc001vgp.4	THSD1	Homo sapiens thrombospondin, type I, domain containing 1 (THSD1), transcript variant 2, mRNA. (from RefSeq NM_199263)	1	0.124958	0.0662176	0.124831	0.1909	0.106753	1	0.00571017	0.309549	0.306437	uc001vgp.4	-2.14295	-2.76796	1.54222	THSD1	thrombospondin, type I, domain containing 1 (THSD1), TV 2, mRNA. (from RefSeq NM_199263)	chr13
uc002eos.3	TK2	Homo sapiens thymidine kinase 2, mitochondrial (TK2), transcript variant 1, mRNA. (from RefSeq NM_004614)	1	0.0873217	0.0973344	0.107185	0.155037	0.0824324	1	0.0333339	0.102851	0.16269	uc002eos.3	0.473217	0.0194225	1.36964	TK2	thymidine kinase 2, mitochondrial (TK2), TV 1, mRNA. (from RefSeq NM_004614)	chr16
uc004baz.3	TMEFF1	Homo sapiens transmembrane protein with EGF-like and two follistatin-like domains 1 (TMEFF1), mRNA. (from RefSeq NM_003692)	2	0.0119982	0.0415288	0.0117394	0.159711	0.0423318	1	0.161133	0.38445	0.362465	uc004baz.3	-2.15106	-1.84176	0.80703	TMEFF1	transmembrane protein with EGF-like and two follistatin-like domains 1 (TMEFF1), mRNA. (from RefSeq NM_003692)	chr9
uc003iqz.5	TMEM192	Homo sapiens transmembrane protein 192 (TMEM192), mRNA. (from RefSeq NM_001100389)	1	0.0203325	0.0344051	0.0195063	0.155546	0.0443683	1	0.128796	0.0842225	0.143215	uc003iqz.5	-1.77864	-1.38014	0.758649	TMEM192	transmembrane protein 192 (TMEM192), mRNA. (from RefSeq NM_001100389)	chr4
uc001apy.4	TMEM201	Homo sapiens transmembrane protein 201 (TMEM201), transcript variant 2, mRNA. (from RefSeq NM_001010866)	1	0.122407	0.0862887	0.102882	0.179417	0.0985852	1	0.202363	0.398159	0.436953	uc001apy.4	-2.43239	-2.08588	0.786486	TMEM201	transmembrane protein 201 (TMEM201), TV 2, mRNA. (from RefSeq NM_001010866)	chr1
uc001srq.3	TMEM5	Homo sapiens transmembrane protein 5 (TMEM5), transcript variant 1, mRNA. (from RefSeq NM_014254)	1	0.0600508	0.0119732	0.0600529	0.0728088	0.0339918	1	0.0235784	0.27173	0.203435	uc001srq.3	-0.587623	-1.26861	1.60323	TMEM5	transmembrane protein 5 (TMEM5), TV 1, mRNA. (from RefSeq NM_014254)	chr12
uc002abk.4	TMOD2	Homo sapiens tropomodulin 2 (neuronal) (TMOD2), transcript variant 1, mRNA. (from RefSeq NM_014548)	3	0.0126398	0.016294	0.0112635	0.129019	0.0237138	1	0.220581	0.133078	0.101806	uc002abk.4	0.725468	0.982313	0.836916	TMOD2	tropomodulin 2 (neuronal) (TMOD2), TV 1, mRNA. (from RefSeq NM_014548)	chr15
uc001ajr.4	TNFRSF14	Homo sapiens tumor necrosis factor receptor superfamily, member 14 (TNFRSF14), transcript variant 1, mRNA. (from RefSeq NM_003820)	1	0.460702	0.453847	0.475185	0.620146	0.362644	1	0.300284	0.388086	0.423693	uc001ajr.4	3.50162	3.35006	1.11077	TNFRSF14	tumor necrosis factor receptor superfamily, member 14 (TNFRSF14), TV 1, mRNA. (from RefSeq NM_003820)	chr1
uc001adc.4	TNFRSF18	Homo sapiens tumor necrosis factor receptor superfamily, member 18 (TNFRSF18), transcript variant 1, mRNA. (from RefSeq NM_004195)	1	0.675821	0.706782	0.79266	0.847573	0.695428	1	0.613947	0.551229	0.588892	uc001adc.4	-0.63015	-0.930419	1.23137	TNFRSF18	tumor necrosis factor receptor superfamily, member 18 (TNFRSF18), TV 1, mRNA. (from RefSeq NM_004195)	chr1
uc001anh.4	TNFRSF25	Homo sapiens tumor necrosis factor receptor superfamily, member 25 (TNFRSF25), transcript variant 1, mRNA. (from RefSeq NM_148965)	1	0.928695	0.907908	0.976381	0.92399	0.841132	1	0.488748	0.590719	0.598019	uc001anh.4	2.43861	2.35034	1.0631	TNFRSF25	tumor necrosis factor receptor superfamily, member 25 (TNFRSF25), TV 1, mRNA. (from RefSeq NM_148965)	chr1
uc001ade.4	TNFRSF4	Homo sapiens tumor necrosis factor receptor superfamily, member 4 (TNFRSF4), mRNA. (from RefSeq NM_003327)	1	0.854006	0.916435	0.853348	1	0.900085	1	0.854605	0.531658	0.564705	uc001ade.4	-0.624744	-0.756921	1.09595	TNFRSF4	tumor necrosis factor receptor superfamily, member 4 (TNFRSF4), mRNA. (from RefSeq NM_003327)	chr1
uc001aot.4	TNFRSF9	Homo sapiens tumor necrosis factor receptor superfamily, member 9 (TNFRSF9), mRNA. (from RefSeq NM_001561)	1	0.720384	0.996227	0.769168	0.846445	0.908215	1	0.556891	0.549567	0.600302	uc001aot.4	-1.50089	-1.68097	1.13294	TNFRSF9	tumor necrosis factor receptor superfamily, member 9 (TNFRSF9), mRNA. (from RefSeq NM_001561)	chr1
uc001vqr.4	TNFSF13B	Homo sapiens tumor necrosis factor (ligand) superfamily, member 13b (TNFSF13B), transcript variant 1, mRNA. (from RefSeq NM_006573)	2	0.0150937	0.0160121	0.0147376	0.184206	0.0217254	1	0.092688	0.0681229	0.0862202	uc001vqr.4	2.03388	2.39999	0.775872	TNFSF13B	tumor necrosis factor (ligand) superfamily, member 13b (TNFSF13B), TV 1, mRNA. (from RefSeq NM_006573)	chr13
uc001akp.4	TP73	Homo sapiens tumor protein p73 (TP73), transcript variant 1, mRNA. (from RefSeq NM_005427)	1	0.0330119	0.0453431	0.0329917	0.137082	0.0655785	1	0.199407	0.377556	0.365228	uc001akp.4	-3.00269	-2.88654	0.922647	TP73	tumor protein p73 (TP73), TV 1, mRNA. (from RefSeq NM_005427)	chr1
uc001tux.4	TPCN1	Homo sapiens two pore segment channel 1 (TPCN1), transcript variant 3, mRNA. (from RefSeq NM_001301214)	6	0.00635609	0.00563237	0.00647094	0.0624876	0.00848559	1	0.16617	0.113393	0.118072	uc001tux.4	-0.196551	0.159265	0.781428	TPCN1	two pore segment channel 1 (TPCN1), TV 3, mRNA. (from RefSeq NM_001301214)	chr12
uc001akm.4	TPRG1L	Homo sapiens tumor protein p63 regulated 1-like (TPRG1L), mRNA. (from RefSeq NM_182752)	1	0.101507	0.140715	0.088322	0.319917	0.153759	1	0.480414	0.285436	0.307294	uc001akm.4	1.59808	1.78566	0.878077	TPRG1L	tumor protein p63 regulated 1-like (TPRG1L), mRNA. (from RefSeq NM_182752)	chr1
uc001gqt.5	TSEN15	Homo sapiens TSEN15 tRNA splicing endonuclease subunit (TSEN15), transcript variant 1, mRNA. (from RefSeq NM_052965)	1	0.028803	0.0262731	0.0270494	0.0423365	0.0316693	1	0.0250263	0.253146	0.21248	uc001gqt.5	1.10495	0.723863	1.30232	TSEN15	TSEN15 tRNA splicing endonuclease subunit (TSEN15), TV 1, mRNA. (from RefSeq NM_052965)	chr1
uc011ayx.2	TTC21A	Homo sapiens tetratricopeptide repeat domain 21A (TTC21A), transcript variant 1, mRNA. (from RefSeq NM_001105513)	5	0.0103371	0.00374674	0.0147169	0.0371763	0.00893525	1	0.000565087	0.174673	0.138056	uc011ayx.2	-2.33166	-3.21554	1.84533	TTC21A	tetratricopeptide repeat domain 21A (TTC21A), TV 1, mRNA. (from RefSeq NM_001105513)	chr3
uc061wdh.1	TTLL9	The sequence shown here is derived from an Ensembl automatic analysis pipeline and should be considered as preliminary data. (from UniProt A0A087WYL2)	3	0.0082978	0.00964452	0.00713106	0.316249	1	1	0.41458	0.486566	0.51099	uc061wdh.1	-2.3082	-1.43722	0.546775	TTLL9	The sequence shown here is derived from an Ensembl automatic analysis pipeline and should be considered as preliminary data. (from UniProt A0A087WYL2)	chr20
uc001zof.3	TYRO3	Homo sapiens TYRO3 protein tyrosine kinase (TYRO3), mRNA. (from RefSeq NM_006293)	1	0.102938	0.0460732	0.103305	0.119671	0.0648737	1	0.010689	0.260566	0.200624	uc001zof.3	-2.88767	-3.4927	1.52101	TYRO3	TYRO3 protein tyrosine kinase (TYRO3), mRNA. (from RefSeq NM_006293)	chr15
uc001adm.6	UBE2J2	The sequence shown here is derived from an Ensembl automatic analysis pipeline and should be considered as preliminary data. (from UniProt D6REN4)	1	0.590561	0.509179	0.646053	0.597073	0.492025	1	0.229574	0.472419	0.496951	uc001adm.6	1.20593	1.02577	1.13301	UBE2J2	The sequence shown here is derived from an Ensembl automatic analysis pipeline and should be considered as preliminary data. (from UniProt D6REN4)	chr1
uc060vkr.1	UNC13A	Contains 3 C2 domains. (from UniProt H7BXE5)	1	0.0194029	0.0202424	0.0194673	0.0421746	0.02411	1	0.0521421	0.348578	0.342583	uc060vkr.1	-4.22826	-3.9615	0.831182	UNC13A	Contains 3 C2 domains. (from UniProt H7BXE5)	chr19
uc001hts.1	URB2	Homo sapiens URB2 ribosome biogenesis 2 homolog (S. cerevisiae) (URB2), mRNA. (from RefSeq NM_014777)	1	0.0274709	0.0452711	0.0249806	0.23677	0.0706588	1	0.216712	0.101141	0.191078	uc001hts.1	-0.607871	-0.198709	0.753061	URB2	URB2 ribosome biogenesis 2 homolog (S. cerevisiae) (URB2), mRNA. (from RefSeq NM_014777)	chr1
uc001aol.3	VAMP3	Homo sapiens vesicle-associated membrane protein 3 (VAMP3), mRNA. (from RefSeq NM_004781)	1	0.97297	0.91774	0.988134	0.784371	0.849666	1	0.599589	0.641358	0.663828	uc001aol.3	2.417	2.3413	1.05387	VAMP3	vesicle-associated membrane protein 3 (VAMP3), mRNA. (from RefSeq NM_004781)	chr1
uc010mgm.2	WASH1	Homo sapiens WAS protein family homolog 1 (WASH1), mRNA. (from RefSeq NM_182905)	1	0.0428935	0.0300266	0.0428949	0.12918	0.0465508	1	0.00310626	0.184369	0.157091	uc010mgm.2	-0.719042	-1.14935	1.34752	WASH1	WAS protein family homolog 1 (WASH1), mRNA. (from RefSeq NM_182905)	chr9
uc004eqn.4	WDR44	Homo sapiens WD repeat domain 44 (WDR44), transcript variant 1, mRNA. (from RefSeq NM_019045)	4	0.00740095	0.00784135	0.00565774	0.0632562	0.0116605	1	0.219166	0.162754	0.137899	uc004eqn.4	0.116956	0.389981	0.827582	WDR44	WD repeat domain 44 (WDR44), TV 1, mRNA. (from RefSeq NM_019045)	chrX
uc001akn.4	WRAP73	WD repeat containing, antisense to TP73 (from HGNC WRAP73)	1	0.155327	0.17332	0.153254	0.361065	0.205844	1	0.636134	0.37687	0.383073	uc001akn.4	0.286021	0.564179	0.824643	WRAP73	WD repeat containing, antisense to TP73 (from HGNC WRAP73)	chr1
uc001anx.5	ZBTB48	Homo sapiens zinc finger and BTB domain containing 48 (ZBTB48), transcript variant 1, mRNA. (from RefSeq NM_005341)	1	0.586639	0.423438	0.568551	0.508656	0.52103	1	0.965037	0.620877	0.633952	uc001anx.5	1.25405	1.28721	0.977278	ZBTB48	zinc finger and BTB domain containing 48 (ZBTB48), TV 1, mRNA. (from RefSeq NM_005341)	chr1
uc057sus.1	ZNF25	zinc finger protein 25 (from HGNC ZNF25)	1	0.133088	0.195108	0.129766	0.513565	0.204471	1	0.135017	0.0934921	0.157738	uc057sus.1	-0.633843	-0.184182	0.732215	ZNF25	zinc finger protein 25 (from HGNC ZNF25)	chr10
uc057eoz.1	ZNF362	May be involved in transcriptional regulation. (from UniProt Q5T0B9)	2	0.0110758	0.0209583	0.00984165	0.141287	0.0309397	1	0.195538	0.141509	0.137837	uc057eoz.1	-0.0705743	0.337644	0.753553	ZNF362	May be involved in transcriptional regulation. (from UniProt Q5T0B9)	chr1
uc001jlz.5	ZNF365	Homo sapiens zinc finger protein 365 (ZNF365), transcript variant A, mRNA. (from RefSeq NM_014951)	1	0.0251839	0.0205854	0.0195433	0.0624154	0.0253782	1	0.0113022	0.360043	0.256364	uc001jlz.5	-2.20754	-3.11706	1.87842	ZNF365	zinc finger protein 365 (ZNF365), TV A, mRNA. (from RefSeq NM_014951)	chr10
uc002yhl.3	ZNF512B	Homo sapiens zinc finger protein 512B (ZNF512B), mRNA. (from RefSeq NM_020713)	2	0.0211377	0.0213199	0.0167464	0.0758742	0.0280042	1	0.111274	0.0770699	0.0739416	uc002yhl.3	-0.906654	-0.518039	0.763862	ZNF512B	zinc finger protein 512B (ZNF512B), mRNA. (from RefSeq NM_020713)	chr20
uc061bzl.1	ZNF613	May be involved in transcriptional regulation. (from UniProt Q6PF04)	2	0.0216015	0.0102308	0.0207896	0.0450827	0.0205107	1	0.00497638	0.199107	0.154156	uc061bzl.1	-0.749645	-1.59357	1.79492	ZNF613	May be involved in transcriptional regulation. (from UniProt Q6PF04)	chr19
uc010ydv.1	ZNF845	Homo sapiens zinc finger protein 845 (ZNF845), mRNA. (from RefSeq NM_138374)	1	0.177585	0.154921	0.155207	0.118499	0.150198	1	0.00736652	0.176798	0.186016	uc010ydv.1	-1.15128	-1.57469	1.3411	ZNF845	zinc finger protein 845 (ZNF845), mRNA. (from RefSeq NM_138374)	chr19
uc057wqi.1	ZRANB1	zinc finger, RAN-binding domain containing 1 (from HGNC ZRANB1)	1	0.0465312	0.0857859	0.0551041	0.224253	0.086049	1	0.01196	0.161343	0.150121	uc057wqi.1	1.51877	0.723355	1.73557	ZRANB1	zinc finger, RAN-binding domain containing 1 (from HGNC ZRANB1)	chr10

## Sheet: Sort by Rank Top100
				p-value by used methods
UCSC ID	Gene name	Description	Times in top 100	comEdgeR	glmEdgeR	tccEdgeR	tccDESeq	tccDESeq2	tccBaySeq	voom	aldex_we	aldex_wi
uc021wmp.2	IGLV2-8	Ig lambda chain V-II region MGC. (from UniProt A0A087WZW9)	9	0.000551143	0.000145434	0.000589543	0.00113751	0.000164286	0.627388	0.00150116	0.122546	0.0596361
uc021wbu.1	RNU1-94P	RNA, U1 small nuclear 94, pseudogene (from HGNC RNU1-94P)	9	0.00120318	0.000696335	0.00117088	0.00402271	0.00147582	0.999995	0.000228231	0.0859877	0.0898504
uc011jyi.2	ABCB5	ATP-binding cassette, sub-family B (MDR/TAP), member 5 (ABCB5), transcript variant 4, mRNA. (from RefSeq NM_001163993)	8	0.0031352	0.00543016	0.00318655	0.0248799	0.00534002	1	0.000616355	0.0644968	0.0383404
uc003jtl.4	CWC27	CWC27 spliceosome-associated protein homolog (S. cerevisiae) (CWC27), transcript variant 3, mRNA. (from RefSeq NM_001297645)	8	0.00354752	0.003398	0.0032054	0.0255384	0.0055643	1	0.0112242	0.0457426	0.0537655
uc021txx.2	IFI35	interferon-induced protein 35 (IFI35), mRNA. (from RefSeq NM_005533)	8	0.00905817	0.00894023	0.0110617	0.0407941	0.010026	1	0.00653911	0.1037	0.112512
uc033beu.2	NUDT18	nudix (nucleoside diphosphate linked moiety X)-type motif 18 (NUDT18), mRNA. (from RefSeq NM_024815)	8	0.00150137	0.0018513	0.00224693	0.0103443	0.00225831	1	0.0010257	0.0696547	0.0605532
uc059nsa.1	RP11-35O15.2	intergenic, intron 1 of IGF1R	8	0.000867624	0.00175134	0.000523076	0.0044181	0.00213997	1	0.0113595	0.180767	0.0845117
uc058chx.1	AHNAK	Neuroblast Differentiation-Associated Protein AHNAK . (from UniProt E9PQE3)	8	0.007818	0.00297325	0.00913832	0.0258299	0.00134876	1	0.0244404	0.0576051	0.0444269
uc002yyx.5	BACE2	beta-site APP-cleaving enzyme 2 (BACE2), transcript variant c, mRNA. (from RefSeq NM_138991)	7	0.00934472	0.00619598	0.00697074	0.0201647	0.00723313	1	0.0296279	0.104806	0.0731083
uc032wor.2	C6orf229	appears identical to armadillo-like helical domain containing 2 (ARMH2)	7	0.00110129	0.000372275	0.000710121	0.00947131	0.00149291	1	0.00723891	0.135253	0.135493
uc001azf.4	CROCCP2	ciliary rootlet coiled-coil, rootletin pseudogene 2 (from HGNC CROCCP2)	7	0.00791337	0.0064355	0.0079415	0.026133	0.00484151	1	0.0265396	0.116542	0.107516
uc004dch.5	GK	glycerol kinase (GK), transcript variant 1, mRNA. (from RefSeq NM_203391)	7	0.00458245	0.002878	0.00382907	0.011742	0.00433786	1	0.0410894	0.0982383	0.108564
uc061jto.1	LGALSL	Galectin Like, Lectin Galactoside-Binding-Like Protein. (from UniProt B9A055)	7	0.00511912	0.00647411	0.00510593	0.0319259	0.00815979	1	0.0786297	0.0638111	0.0684678
uc001rwi.5	LIMA1	LIM domain and actin binding 1 (LIMA1), transcript variant 3, mRNA. (from RefSeq NM_001113547)	7	0.00652483	0.00464282	0.00603952	0.0245446	0.00662637	1	0.00416706	0.150057	0.0893087
uc001xmf.5	MED6	mediator complex subunit 6 (MED6), transcript variant 2, mRNA. (from RefSeq NM_005466)	7	0.00404179	0.00147507	0.00501689	0.0204162	0.0019971	1	0.00566825	0.145575	0.0835764
uc003owp.4	MRPL14	mitochondrial ribosomal protein L14 (MRPL14), mRNA. (from RefSeq NM_032111)	7	0.00592673	0.00627602	0.00584416	0.0262309	0.00789345	1	0.00863495	0.148616	0.126075
uc002cro.1	PRSS33	protease, serine, 33 (PRSS33), mRNA. (from RefSeq NM_152891)	7	0.000894499	0.00113654	0.000931455	0.00507229	0.00132411	0.999936	0.0621726	0.261061	0.110823
uc003etv.5	PXYLP1	2-phosphoxylose phosphatase 1 (PXYLP1), transcript variant 2, mRNA. (from RefSeq NM_001037172)	7	0.00913134	0.00500549	0.00652095	0.026917	0.0080698	1	0.0279004	0.108765	0.110874
uc064mnd.1	RNF170	E3 ubiquitin-protein ligase that plays an essential role in stimulus-induced inositol 1,4,5-trisphosphate receptor type 1 (ITPR1) ubiquitination and degradation via the endoplasmic reticulum-associated degradation (ERAD) pathway. Also involved in ITPR1 turnover in resting cells. (from UniProt Q96K19)	7	0.00813377	0.00332322	0.00742014	0.0266271	0.00742398	1	0.00328453	0.158545	0.124472
uc058xlh.1	RNY1P8	RNA, Ro-associated Y1 pseudogene 8 (from HGNC RNY1P8)	7	0.00886701	0.00849784	0.00914575	0.0230657	0.00932846	1	0.00168556	0.130015	0.0790528
uc001txn.2	RP1-267D11.6	cDNA FLJ26976 fis, clone SLV02257. (from mRNA AK130486)	7	0.00979765	0.00392487	0.0125	0.0390972	0.010802	1	0.00482282	0.215509	0.126452
uc002axv.4	SEMA7A	semaphorin 7A, GPI membrane anchor (John Milton Hagen blood group) (SEMA7A), transcript variant 1, mRNA. (from RefSeq NM_003612)	7	0.00413952	0.00448862	0.00414687	0.00783914	0.00617788	1	0.0887371	0.098834	0.0914579
uc001wiz.5	SLC7A8	solute carrier family 7 (amino acid transporter light chain, L system), member 8 (SLC7A8), transcript variant 1, mRNA. (from RefSeq NM_012244)	7	0.00029155	0.000139103	0.000317882	0.00235286	0.00026437	0.966696	0.0161404	0.255906	0.112586
uc031rij.3	C18orf54	chromosome 18 open reading frame 54 (C18orf54), transcript variant 3, mRNA. (from RefSeq NM_173529)	6	0.00319597	0.00771121	0.00276993	0.055889	0.0106525	1	0.0153535	0.067835	0.0837731
uc001rxu.3	CSRNP2	cysteine-serine-rich nuclear protein 2 (CSRNP2), transcript variant 1, mRNA. (from RefSeq NM_030809)	6	0.00140947	0.000849184	0.00128685	0.0451215	0.00345762	1	0.0797481	0.0751672	0.0628756
uc057uae.1	DNAJC9	DnaJ (Hsp40) homolog, subfamily C, member 9 (from HGNC DNAJC9)	6	0.00130234	0.00486274	0.00123861	0.0351841	0.00809918	1	0.0912723	0.249462	0.126041
uc002fqr.3	FAM157C	family with sequence similarity 157, member C (from HGNC FAM157C)	6	0.0128085	0.011995	0.0149626	0.0138546	0.0134964	1	0.0123701	0.0647295	0.179094
uc001rkz.5	FGD4	FYVE, RhoGEF and PH domain containing 4 (FGD4), transcript variant 3, mRNA. (from RefSeq NM_139241)	6	0.00502689	0.00350276	0.00344798	0.0182901	0.0037728	1	0.0842492	0.205634	0.058836
uc011dte.1	FKBP5	FK506 binding protein 5 (FKBP5), transcript variant 3, mRNA. (from RefSeq NM_001145776)	6	0.00914187	0.00256451	0.00840586	0.0264936	0.00249263	1	0.179105	0.148472	0.118689
uc001hxq.3	GPR137B	G protein-coupled receptor 137B (GPR137B), mRNA. (from RefSeq NM_003272)	6	0.0052272	0.00420554	0.00402611	0.0289488	0.00583762	1	0.0642473	0.171549	0.110403
uc063nri.1	HLA-DQB1-AS1	HLA-DQB1 antisense RNA 1 (from HGNC HLA-DQB1-AS1)	6	0.00759546	0.00791648	0.00776197	0.0247981	0.00911056	1	0.00953911	0.262996	0.207923
uc021wmq.2	IGLL5	immunoglobulin lambda-like polypeptide 5 (from HGNC IGLL5)	6	0.00724776	0.00689042	0.00940158	0.0365415	0.00780706	1	0.0276208	0.139935	0.269323
uc061mmh.1	IL1RL1	The sequence shown here is derived from an Ensembl automatic analysis pipeline and should be considered as preliminary data. (from UniProt E9PC41)	6	0.0105175	0.00294842	0.00896519	0.00247484	0.00400346	1	0.0996855	0.326641	0.263499
uc001ybi.4	ITPK1-AS1	ITPK1 antisense RNA 1 (ITPK1-AS1), long non-coding RNA. (from RefSeq NR_002808)	6	0.00415774	0.00206015	0.00459184	0.00405122	0.00334491	1	0.0246578	0.162646	0.0696377
uc010aav.4	LINC00544	long intergenic non-protein coding RNA 544 (from HGNC LINC00544)	6	0.000507943	0.00255822	0.000501788	0.022291	0.00394028	1	0.000583234	0.246596	0.216197
uc010xru.3	LSM14A	Essential for formation of P-bodies, cytoplasmic structures that provide storage sites for non-translating mRNAs. (from UniProt Q8ND56)	6	0.00619124	0.00214421	0.00538905	0.0753666	0.00212854	1	0.203351	0.0805797	0.0863323
uc003hst.4	MMRN1	Carrier protein for platelet (but not plasma) factor V/Va. Plays a role in the storage and stabilization of factor V in platelets. Upon release following platelet activation, may limit platelet and plasma factor Va-dependent thrombin generation. Ligand for integrin alpha-IIb/beta-3 and integrin alpha-V/beta-3 on activated platelets, and may function as an extracellular matrix or adhesive protein.…	6	0.00764393	0.00893242	0.00749806	0.0542642	0.0111835	1	0.0144214	0.0689121	0.0807827
uc002hcp.4	NEK8	NIMA-related kinase 8 (NEK8), mRNA. (from RefSeq NM_178170)	6	0.0091091	0.0041769	0.00953101	0.019225	0.00630066	1	0.0116789	0.246383	0.156423
uc058xbv.1	RP11-34F20.7	cDNA FLJ31945 fis, clone NT2RP7006980. (from mRNA AK056507)	6	0.0125729	0.00169045	0.0122885	0.023327	0.00622753	1	0.00260056	0.217479	0.140292
uc004fmn.4	SNORA36A	small nucleolar RNA, H/ACA box 36A (SNORA36A), small nucleolar RNA. (from RefSeq NR_002969)	6	0.00423537	0.00189569	0.00407062	0.0116792	0.00349038	1	0.0413758	0.263793	0.21372
uc001fst.2	SPTA1	spectrin, alpha, erythrocytic 1 (SPTA1), mRNA. (from RefSeq NM_003126)	6	0.0195941	0.00932551	0.0200276	0.0112219	0.013903	1	0.0108829	0.100639	0.118105
uc001tux.4	TPCN1	two pore segment channel 1 (TPCN1), transcript variant 3, mRNA. (from RefSeq NM_001301214)	6	0.00635609	0.00563237	0.00647094	0.0624876	0.00848559	1	0.16617	0.113393	0.118072
uc001ndq.5	C11orf49	chromosome 11 open reading frame 49 (C11orf49), transcript variant 1, mRNA. (from RefSeq NM_001003676)	5	0.0125525	0.00722887	0.0125984	0.0531176	0.0145015	1	0.00109167	0.164881	0.133349
uc003foi.4	CLCN2	chloride channel, voltage-sensitive 2 (CLCN2), transcript variant 1, mRNA. (from RefSeq NM_004366)	5	0.00261106	0.00217384	0.00264303	0.0246098	0.00572706	1	0.0339695	0.272709	0.240219
uc002aom.4	CLPX	caseinolytic mitochondrial matrix peptidase chaperone subunit (CLPX), mRNA. (from RefSeq NM_006660)	5	0.00398449	0.0121488	0.00310355	0.167374	0.0134826	1	0.121795	0.0418213	0.0678652
uc001kqc.5	COX15	cytochrome c oxidase assembly homolog 15 (yeast) (COX15), transcript variant 2, mRNA. (from RefSeq NM_004376)	5	0.00264559	0.002707	0.00241934	0.0453654	0.00546756	1	0.117418	0.106355	0.145338
uc060unh.1	CTC-548K16.5	CTC-548K16.5 (from geneSymbol)	5	0.00541766	0.00405302	0.00541541	0.0104703	0.00574333	1	0.0805381	0.25648	0.215688
uc064uol.1	HABP4	hyaluronan binding protein 4 (from HGNC HABP4)	5	0.0131801	0.0116802	0.0135295	0.0441266	0.0176182	1	0.0304288	0.134187	0.096413
uc002ank.5	KIAA0101	KIAA0101 (KIAA0101), transcript variant 1, mRNA. (from RefSeq NM_014736)	5	0.00625529	0.00362937	0.00625542	0.0374183	0.00831646	1	0.0526026	0.301231	0.280398
uc002ynd.5	MAP3K7CL	MAP3K7 C-terminal like (MAP3K7CL), transcript variant 3, mRNA. (from RefSeq NM_001286617)	5	0.00678386	0.00435093	0.00568888	0.0437908	0.00758114	1	0.00773519	0.167974	0.135248
uc021xtd.1	MIR3140	microRNA 3140 (MIR3140), microRNA. (from RefSeq NR_036092)	5	0.00602323	0.00175403	0.00595693	0.0298107	0.00707203	1	0.0610643	0.365131	0.334456
uc002zxx.4	MMP11	matrix metallopeptidase 11 (MMP11), mRNA. (from RefSeq NM_005940)	5	0.00992035	0.00901758	0.00992056	0.0573888	0.0146961	1	0.00448313	0.19923	0.157495
uc010dcx.2	MTMR4	The sequence shown here is derived from an Ensembl automatic analysis pipeline and should be considered as preliminary data. (from UniProt J3KT95)	5	0.0102607	0.00156699	0.00849016	0.031341	0.00806645	1	0.0147003	0.142135	0.133972
uc061ydw.1	NELFCD	negative elongation factor complex member C/D (from HGNC NELFCD)	5	0.0108979	0.0114667	0.0129894	0.0744042	0.0102552	1	0.0155942	0.204201	0.114718
uc003jbt.3	NKD2	naked cuticle homolog 2 (Drosophila) (NKD2), transcript variant 1, mRNA. (from RefSeq NM_033120)	5	0.00956457	0.00489547	0.00953843	0.0270798	0.0119165	1	0.0431547	0.330256	0.343101
uc002wpl.4	PCSK2	proprotein convertase subtilisin/kexin type 2 (PCSK2), transcript variant 3, mRNA. (from RefSeq NM_001201528)	5	0.002234	0.00130701	0.00223899	0.0147983	0.00246156	1	0.0320253	0.325359	0.283814
uc064gwt.1	PRKAR2B	protein kinase, cAMP-dependent, regulatory, type II, beta (from HGNC PRKAR2B)	5	0.00648153	0.00489672	0.00577237	0.0303742	0.00619667	1	0.143707	0.255942	0.140941
uc057jvf.1	RNU1-75P	RNA, U1 small nuclear 75, pseudogene (from HGNC RNU1-75P)	5	0.0152966	0.00909552	0.0187277	0.0448578	0.0106404	1	0.000464886	0.0665357	0.0537472
uc063gns.1	RP11-517I3.2	Sequence 395785 from Patent EP1572962. (from mRNA JD414761)	5	0.000668572	0.00230377	0.000668591	0.0315992	0.00462958	1	0.0207654	0.299862	0.25617
uc061omu.1	RP11-567F11.1	RP11-567F11.1 (from geneSymbol)	5	0.00754404	0.0101063	0.00759612	0.0532831	0.0125797	1	0.023393	0.132255	0.131637
uc001joq.5	STOX1	storkhead box 1 (STOX1), transcript variant 1, mRNA. (from RefSeq NM_152709)	5	0.00318864	0.00688973	0.00301848	0.0329669	0.00899172	1	0.0637526	0.330777	0.317106
uc011ayx.2	TTC21A	tetratricopeptide repeat domain 21A (TTC21A), transcript variant 1, mRNA. (from RefSeq NM_001105513)	5	0.0103371	0.00374674	0.0147169	0.0371763	0.00893525	1	0.000565087	0.174673	0.138056
uc002fmz.1	AC137932.4	cDNA FLJ34945 fis, clone NT2RP7008454. (from mRNA AK092264)	4	0.0110721	0.00427161	0.0116289	0.0448551	0.0145423	1	0.0229767	0.180471	0.170121
uc001rkv.4	BICD1	bicaudal D homolog 1 (Drosophila) (BICD1), transcript variant 2, mRNA. (from RefSeq NM_001003398)	4	0.0082328	0.00874647	0.00664406	0.0652341	0.0151306	1	0.153533	0.227336	0.194136
uc001rjh.2	CAPRIN2	caprin family member 2 (CAPRIN2), transcript variant 2, mRNA. (from RefSeq NM_023925)	4	0.0102721	0.0185326	0.00840833	0.11813	0.0241582	1	0.248525	0.115366	0.10427
uc010kdl.4	CEP57L1	centrosomal protein 57kDa-like 1 (CEP57L1), transcript variant 3, mRNA. (from RefSeq NM_001271852)	4	0.0085362	0.0125571	0.00819076	0.0222644	0.0154563	1	0.14044	0.313821	0.217574
uc001tay.5	DUSP6	dual specificity phosphatase 6 (DUSP6), transcript variant 1, mRNA. (from RefSeq NM_001946)	4	0.0122871	0.0130221	0.0155838	0.0928544	0.00338645	1	0.0486498	0.0257573	0.0301499
uc010avs.4	HHIPL1	HHIP-like 1 (HHIPL1), transcript variant 1, mRNA. (from RefSeq NM_001127258)	4	0.00571379	0.00245673	0.00568386	0.0620774	0.00460769	1	0.0490998	0.31063	0.309522
uc063nrd.1	HLA-DQA1	major histocompatibility complex, class II, DQ alpha 1 (from HGNC HLA-DQA1)	4	0.0264156	0.0236702	0.0286323	0.0325081	0.0215515	1	0.0128874	0.0675459	0.0910315
uc002uui.4	HSPD1	heat shock 60kDa protein 1 (chaperonin) (HSPD1), transcript variant 1, mRNA. (from RefSeq NM_002156)	4	0.0120173	0.0488855	0.0108741	0.219243	0.0572727	1	0.227513	0.0756094	0.096662
uc059gcx.1	IGHG1	The sequence shown here is derived from an Ensembl automatic analysis pipeline and should be considered as preliminary data. (from UniProt A0A087WYE1)	4	0.000922548	0.00119397	0.0011536	0.206987	1	0.999238	0.265751	0.460789	0.729667
uc059gct.1	IGHG2	Q28109:- (xeno); NbExp=3; IntAct=EBI-1044662, EBI-8061363; (from UniProt P01859)	4	0.00999491	0.00707246	0.00993924	0.150041	0.00828033	1	0.0265157	0.328036	0.281456
uc059gfz.1	IGHV3-21	immunoglobulin heavy variable 3-21 (from HGNC IGHV3-21)	4	0.0203103	0.010807	0.0244921	0.0227073	0.0113619	1	0.0939726	0.438071	0.273475
uc061vzo.1	MIR663AHG	MIR663A host gene (from HGNC MIR663AHG)	4	0.0205427	0.0103985	0.0186361	0.00466592	0.0128073	1	0.00525467	0.143466	0.146561
uc021zgs.2	MTHFD1L	methylenetetrahydrofolate dehydrogenase (NADP+ dependent) 1-like (MTHFD1L), transcript variant 1, mRNA. (from RefSeq NM_001242767)	4	0.00168868	0.0094587	0.00168874	0.0707624	0.0158203	1	0.0301285	0.277145	0.263719
uc063abn.1	RNU1-44P	RNA, U1 small nuclear 44, pseudogene (from HGNC RNU1-44P)	4	0.00914402	0.0207088	0.0103351	0.100667	0.0185265	1	0.0155151	0.0937757	0.0870039
uc058xgp.1	RNY4P24	RNA, Ro-associated Y4 pseudogene 24 (from HGNC RNY4P24)	4	0.0145757	0.0110674	0.0129817	0.00798525	0.013092	1	0.059586	0.310025	0.203159
uc001yfd.2	RP11-164H13.1	human full-length cDNA clone CS0DG006YJ19 of B cells (Ramos cell line) of (human). (from mRNA BX247990)	4	0.0146527	0.0249649	0.0170174	0.0256148	0.0248969	1	0.000834456	0.0976814	0.108811
uc058hvp.1	RP11-652L8.4	RP11-652L8.4 (from geneSymbol)	4	0.00836478	0.00446596	0.00619364	0.04463	0.0131928	1	0.0308595	0.169331	0.161206
uc057dtc.1	RP5-968P14.2	RP5-968P14.2 (from geneSymbol)	4	0.0149527	0.00236766	0.0151269	0.0233379	0.00652042	1	0.0025389	0.175825	0.138663
uc002zjv.2	S100B	The sequence shown here is derived from an Ensembl automatic analysis pipeline and should be considered as preliminary data. (from UniProt A8MRB1)	4	0.0120767	0.0150523	0.0121403	0.0354508	0.0177175	1	0.179425	0.354406	0.282884
uc062ulw.1	SLBP	The sequence shown here is derived from an Ensembl automatic analysis pipeline and should be considered as preliminary data. (from UniProt F8W8D3)	4	0.00666274	0.0207747	0.00607171	0.177125	0.0267213	1	0.171306	0.0606808	0.101791
uc002zoz.6	SLC25A1	solute carrier family 25 (mitochondrial carrier; citrate transporter), member 1 (SLC25A1), transcript variant 1, mRNA. (from RefSeq NM_005984)	4	0.00996899	0.0156121	0.00854587	0.0880178	0.0220783	1	0.137214	0.0841472	0.129842
uc010xhk.2	SMIM24	small integral membrane protein 24 (SMIM24), mRNA. (from RefSeq NM_001136503)	4	0.00860312	0.00676446	0.00860336	0.051487	0.0146388	1	0.0648709	0.257932	0.230636
uc059yqd.1	SPATA33	The sequence shown here is derived from an Ensembl automatic analysis pipeline and should be considered as preliminary data. (from UniProt J3KS00)	4	0.0068355	0.00754398	0.00683579	0.0609422	0.0168906	1	0.021296	0.202502	0.206971
uc001wao.2	SUPT16H	suppressor of Ty 16 homolog (S. cerevisiae) (SUPT16H), mRNA. (from RefSeq NM_007192)	4	0.0120187	0.0185102	0.0113365	0.177961	0.0241808	1	0.265018	0.0943058	0.121675
uc004eqn.4	WDR44	WD repeat domain 44 (WDR44), transcript variant 1, mRNA. (from RefSeq NM_019045)	4	0.00740095	0.00784135	0.00565774	0.0632562	0.0116605	1	0.219166	0.162754	0.137899
uc002agl.4	ANXA2	annexin A2 (ANXA2), transcript variant 3, mRNA. (from RefSeq NM_004039)	3	0.0473263	0.0275837	0.0565029	0.0262389	0.0140433	1	0.0587268	0.153177	0.119678
uc001ksg.3	C10orf2	chromosome 10 open reading frame 2 (C10orf2), transcript variant 2, mRNA. (from RefSeq NM_001163812)	3	0.0416879	0.101384	0.0419625	0.299445	0.086772	1	0.00846062	0.104892	0.128604
uc003hzn.2	CASP6	caspase 6, apoptosis-related cysteine peptidase (CASP6), transcript variant alpha, mRNA. (from RefSeq NM_001226)	3	0.00719298	0.00947902	0.00719353	0.0758548	0.0215737	1	0.0582793	0.269956	0.217842
uc003ump.5	CCDC132	coiled-coil domain containing 132 (CCDC132), transcript variant 3, mRNA. (from RefSeq NM_001257998)	3	0.0605488	0.0642661	0.0592607	0.0859956	0.0607069	1	0.00946182	0.125178	0.112451
uc060itf.1	CD79B	CD79b molecule, immunoglobulin-associated beta (from HGNC CD79B)	3	0.017417	0.0120304	0.0192351	0.0245742	0.0118157	1	0.0332705	0.156534	0.172993
uc010lme.2	CPA5	Name=Zn(2+); Xref=ChEBI:CHEBI:29105; Evidence=; Note=Binds 1 zinc ion per subunit. ; (from UniProt Q8WXQ8)	3	0.0178756	0.00812762	0.0174548	0.0273508	0.0120055	1	0.0736481	0.318691	0.301155
uc010hfz.4	CRTAP	The sequence shown here is derived from an Ensembl automatic analysis pipeline and should be considered as preliminary data. (from UniProt C9JP16)	3	0.0157608	0.00483791	0.0179154	0.026778	0.00499685	1	0.0292345	0.144394	0.162394
uc061cqu.1	CTD-2587H19.3	CTD-2587H19.3 (from geneSymbol)	3	0.0208083	0.00622279	0.0207269	0.0237223	0.0122206	1	0.212783	0.406156	0.367247
uc057gli.1	EPS15	epidermal growth factor receptor pathway substrate 15 (from HGNC EPS15)	3	0.0157496	0.0277999	0.0137949	0.153025	0.0365218	1	0.188489	0.0923294	0.123944
uc011dqq.2	HLA-DPB1	Contains Ig-like C1-type (immunoglobulin-like) domain. (from UniProt H0Y5P2)	3	0.0290183	0.0219106	0.0292305	0.00842625	0.0178558	1	0.0175489	0.0571611	0.0390316
uc059ghk.1	IGHV3-74	immunoglobulin heavy variable 3-74 (from HGNC IGHV3-74)	3	0.00510152	0.00437363	0.00514626	0.259073	1	1	0.0183384	0.323734	0.34461
uc001yqg.4	JAG2	jagged 2 (JAG2), transcript variant 1, mRNA. (from RefSeq NM_002226)	3	0.0133644	0.0141059	0.0136109	0.0421015	0.0180515	1	0.177476	0.35628	0.255523
uc011djq.1	KIAA0319	KIAA0319 (KIAA0319), transcript variant 3, mRNA. (from RefSeq NM_001168374)	3	0.0207295	0.00956439	0.0235742	0.009872	0.013453	1	0.0251238	0.146074	0.207895
uc001oda.3	MRPL49	mitochondrial ribosomal protein L49 (MRPL49), transcript variant 1, mRNA. (from RefSeq NM_004927)	3	0.0155208	0.0122178	0.0194442	0.0805369	0.0160357	1	0.02067	0.123762	0.12787
uc011bpx.2	NCEH1	neutral cholesterol ester hydrolase 1 (NCEH1), transcript variant 1, mRNA. (from RefSeq NM_001146276)	3	0.0147245	0.0106784	0.0121574	0.078023	0.0196218	1	0.195542	0.234488	0.122755
uc001xpy.4	NPC2	Niemann-Pick disease, type C2 (NPC2), mRNA. (from RefSeq NM_006432)	3	0.0240738	0.0091873	0.0308941	0.0340212	0.00494851	1	0.0525572	0.14423	0.150407
uc003eqz.2	PCCB	The sequence shown here is derived from an Ensembl automatic analysis pipeline and should be considered as preliminary data. (from UniProt E9PDR0)	3	0.0125568	0.0235248	0.00998309	0.128319	0.0330535	1	0.204979	0.206156	0.124669
uc001vin.4	PCDH9	protocadherin 9 (from HGNC PCDH9)	3	0.0844796	0.0758597	0.0886623	0.0240053	0.0771043	1	0.0335502	0.0949525	0.104527
uc004fja.1	PDZD4	PDZ domain containing 4 (PDZD4), transcript variant 5, mRNA. (from RefSeq NM_001303515)	3	0.0415884	0.0169502	0.0397567	0.0126543	0.0177627	1	0.0238502	0.390217	0.124142
uc064gdj.1	PILRB	paired immunoglobin-like type 2 receptor beta (from HGNC PILRB)	3	0.0282819	0.0261444	0.0341795	0.069107	0.021232	1	0.0113006	0.10438	0.105655
uc001igv.3	PITRM1-AS1	PITRM1 antisense RNA 1 (PITRM1-AS1), long non-coding RNA. (from RefSeq NR_038284)	3	0.015796	0.00773469	0.0159476	0.0158414	0.012242	1	0.0518899	0.292431	0.228781
uc002and.4	PPIB	peptidylprolyl isomerase B (cyclophilin B) (PPIB), mRNA. (from RefSeq NM_000942)	3	0.046833	0.0355884	0.049199	0.0352847	0.0206229	1	0.0655399	0.0895502	0.116803
uc010xuo.3	RINL	Ras and Rab interactor-like (RINL), transcript variant 1, mRNA. (from RefSeq NM_001195833)	3	0.0119873	0.0140387	0.0140292	0.123912	0.0193187	1	0.0111309	0.183157	0.117898
uc061oxn.1	RN7SL423P	RNA, 7SL, cytoplasmic 423, pseudogene (from HGNC RN7SL423P)	3	0.0133346	0.0305645	0.0131949	0.114119	0.0388454	1	0.00752415	0.254248	0.21035
uc021xui.1	RNY4P17	RNA, Ro-associated Y4 pseudogene 17 (from HGNC RNY4P17)	3	0.0137698	0.0185269	0.0118707	0.0380984	0.0205718	1	0.137348	0.300443	0.180825
uc059hda.1	RP11-16E12.2	RP11-16E12.2 (from geneSymbol)	3	0.0115889	0.0229137	0.0116897	0.0943261	0.0281195	1	0.00138873	0.216413	0.212061
uc060jbm.1	RP11-360N9.2	Sequence 513712 from Patent EP1572962. (from mRNA JD532688)	3	0.0262172	0.0030011	0.0268243	0.0165948	0.0103901	1	0.0351185	0.267238	0.221196
uc062vrs.1	SEL1L3	sel-1 suppressor of lin-12-like 3 (C. elegans) (SEL1L3), transcript variant 3, mRNA. (from RefSeq NM_001297594)	3	0.0278255	0.0224192	0.0291756	0.0506481	0.00946707	1	0.0551362	0.0789427	0.107356
uc002abk.4	TMOD2	tropomodulin 2 (neuronal) (TMOD2), transcript variant 1, mRNA. (from RefSeq NM_014548)	3	0.0126398	0.016294	0.0112635	0.129019	0.0237138	1	0.220581	0.133078	0.101806
uc061wdh.1	TTLL9	The sequence shown here is derived from an Ensembl automatic analysis pipeline and should be considered as preliminary data. (from UniProt A0A087WYL2)	3	0.0082978	0.00964452	0.00713106	0.316249	1	1	0.41458	0.486566	0.51099
uc064cmg.1	AC007036.5	cDNA FLJ50760 complete cds. (from mRNA AK294982)	2	0.0150802	0.0103048	0.0150814	0.0785661	0.0215618	1	0.0478578	0.0932105	0.140247
uc060gzg.1	AC091133.1	AC091133.1 (from geneSymbol)	2	0.0124289	0.0228014	0.0124291	0.106578	0.037269	1	0.162013	0.393501	0.39595
uc057jji.1	ADORA3	adenosine A3 receptor (from HGNC ADORA3)	2	0.0126517	0.0280873	0.0126775	0.0722601	0.0308658	1	0.212737	0.387755	0.364004
uc010axc.2	AHNAK2	AHNAK nucleoprotein 2 (AHNAK2), mRNA. (from RefSeq NM_138420)	2	0.0468852	0.027568	0.0469606	0.0422303	0.0336057	1	0.00133794	0.243191	0.14448
uc001ihq.4	AKR1C1	aldo-keto reductase family 1, member C1 (AKR1C1), mRNA. (from RefSeq NM_001353)	2	0.0229939	0.0049313	0.0229942	0.0462443	0.0163044	1	0.0918902	0.346144	0.350935
uc002ffz.2	ATMIN	ATM interactor (ATMIN), transcript variant 1, mRNA. (from RefSeq NM_015251)	2	0.0147201	0.00361069	0.0153202	0.075451	0.00725716	1	0.0390875	0.176932	0.142688
uc057jix.1	ATP5F1	ATP synthase, H+ transporting, mitochondrial Fo complex, subunit B1 (from HGNC ATP5F1)	2	0.0208467	0.00952681	0.0197898	0.0639389	0.0142351	1	0.0236403	0.153937	0.132678
uc062yqr.1	BDH2	3-hydroxybutyrate dehydrogenase, type 2 (from HGNC BDH2)	2	0.0372542	0.0155349	0.0373207	0.0680998	0.0322706	1	0.00233331	0.125953	0.150211
uc002uxw.2	CASP8	caspase 8, apoptosis-related cysteine peptidase (CASP8), transcript variant C, mRNA. (from RefSeq NM_033356)	2	0.13706	0.178307	0.159305	0.695146	0.103025	1	0.0984826	0.0739334	0.0989825
uc003nwr.4	CLIC1	chloride intracellular channel 1 (CLIC1), transcript variant 2, mRNA. (from RefSeq NM_001288)	2	0.0413646	0.0420974	0.0457538	0.10768	0.0233766	1	0.0884299	0.097781	0.0933078
uc001ung.4	CRYL1	L-gulonate + NAD(+) = 3-dehydro-L-gulonate + NADH. (from UniProt Q9Y2S2)	2	0.0181541	0.0211521	0.0237649	0.102294	0.0338897	1	0.0128463	0.177546	0.116193
uc058fmp.1	CTD-2562J17.7	CTD-2562J17.7 (from geneSymbol)	2	0.0954235	0.011557	0.0950576	0.0404018	0.0287995	1	0.169478	0.377072	0.341483
uc002dly.3	DCTN5	dynactin 5 (p25) (DCTN5), transcript variant 1, mRNA. (from RefSeq NM_032486)	2	0.0430271	0.0231342	0.0514645	0.0594416	0.0116159	1	0.0619221	0.146639	0.111035
uc002zrx.4	DGCR6L	DiGeorge syndrome critical region gene 6-like (DGCR6L), mRNA. (from RefSeq NM_033257)	2	0.0220826	0.00397943	0.0220845	0.0475929	0.0133878	1	0.0171524	0.342773	0.169401
uc002esa.4	ELMO3	engulfment and cell motility 3 (ELMO3), mRNA. (from RefSeq NM_024712)	2	0.00528941	0.0234372	0.00558244	0.083785	0.0327169	1	0.154748	0.345755	0.228915
uc001aoz.4	ERRFI1	ERBB receptor feedback inhibitor 1 (ERRFI1), mRNA. (from RefSeq NM_018948)	2	0.0292903	0.0224087	0.0292585	0.083898	0.0295328	1	0.00405554	0.205654	0.182775
uc001huq.4	EXOC8	exocyst complex component 8 (EXOC8), mRNA. (from RefSeq NM_175876)	2	0.0273208	0.0271668	0.0240903	0.249289	0.0360776	1	0.167595	0.0907987	0.0953735
uc004amy.4	GKAP1	G kinase anchoring protein 1 (GKAP1), transcript variant 1, mRNA. (from RefSeq NM_025211)	2	0.0651797	0.0240411	0.0619351	0.0489348	0.0269999	1	0.00228921	0.224559	0.132276
uc059gfq.1	IGHV2-5	The sequence shown here is derived from an Ensembl automatic analysis pipeline and should be considered as preliminary data. (from UniProt A0A0A0MS10)	2	0.0385557	0.0152798	0.0387022	0.0350277	0.0155826	1	0.0176766	0.251166	0.2065
uc061lpz.1	IGKC	The sequence shown here is derived from an Ensembl automatic analysis pipeline and should be considered as preliminary data. (from UniProt A0A087X1V9)	2	0.0129934	0.0132073	0.0134925	0.190254	1	1	0.203332	0.380218	0.52961
uc009ywu.5	JRKL	JRK-like (JRKL), transcript variant 1, mRNA. (from RefSeq NM_003772)	2	0.0274128	0.0229428	0.0252739	0.0436593	0.0284569	1	0.00852733	0.146714	0.127752
uc064riy.1	KIAA1875	Event=Alternative splicing; Named isoforms=2; Name=1; IsoId=A6NE52-1; Sequence=Displayed; Note=No experimental confirmation available.; Name=2; IsoId=A6NE52-2; Sequence=VSP_033425, VSP_033426; Note=No experimental confirmation available.; (from UniProt A6NE52)	2	0.0732786	0.037126	0.0616882	0.0695154	0.0441783	1	0.00180314	0.194543	0.12441
uc011cqs.1	LRRC70	leucine rich repeat containing 70 (LRRC70), mRNA. (from RefSeq NM_181506)	2	0.0084818	0.0151485	0.00848222	0.0770909	0.0245702	1	0.0142283	0.12963	0.177376
uc057ieo.1	LRRC8B	leucine rich repeat containing 8 family, member B (LRRC8B), transcript variant 2, mRNA. (from RefSeq NM_001134476)	2	0.0284984	0.0239388	0.0248027	0.100341	0.0334851	1	0.109752	0.111028	0.117781
uc065cii.1	MIR664B	microRNA 664b (MIR664B), microRNA. (from RefSeq NR_049842)	2	0.0212034	0.00824327	0.0141622	0.0500069	0.0169171	1	0.0907938	0.324977	0.322565
uc064xpl.1	MT-TL2	mitochondrially encoded tRNA leucine 2 (CUN) (from HGNC MT-TL2)	2	0.0904708	0.088242	0.0907591	0.110309	0.121752	1	0.0191851	0.0943216	0.0641602
uc064cmf.1	MTURN	May be involved in early neuronal development. (from UniProt Q8N3F0)	2	0.0223379	0.0136681	0.0193795	0.0614654	0.0149705	1	0.185014	0.10949	0.145619
uc003ean.3	NAA50	N(alpha)-acetyltransferase 50, NatE catalytic subunit (NAA50), transcript variant 1, mRNA. (from RefSeq NM_025146)	2	0.0723639	0.0885413	0.0759469	0.246966	0.0555833	1	0.0999647	0.117873	0.116179
uc003jku.3	NUP155	nucleoporin 155kDa (NUP155), transcript variant 1, mRNA. (from RefSeq NM_153485)	2	0.0175511	0.0269974	0.0139113	0.229668	0.030548	1	0.244598	0.128618	0.16007
uc010xzd.3	PLA2G4C	phospholipase A2, group IVC (cytosolic, calcium-independent) (PLA2G4C), transcript variant 2, mRNA. (from RefSeq NM_001159322)	2	0.0458318	0.0119864	0.0459462	0.0775193	0.0289387	1	0.00220558	0.224316	0.183379
uc060ivp.1	POLG2	polymerase (DNA directed), gamma 2, accessory subunit (from HGNC POLG2)	2	0.0174824	0.029637	0.0171287	0.117896	0.0275603	1	0.00707514	0.146684	0.108083
uc003iqc.4	PPID	peptidylprolyl isomerase D (PPID), mRNA. (from RefSeq NM_005038)	2	0.0116466	0.0217684	0.00969937	0.136207	0.0315351	1	0.279024	0.157789	0.136421
uc004ala.5	PSAT1	phosphoserine aminotransferase 1 (PSAT1), transcript variant 1, mRNA. (from RefSeq NM_058179)	2	0.0133514	0.0228112	0.0132014	0.0962828	0.031023	1	0.0692025	0.30174	0.321229
uc001gsl.4	RGS2	regulator of G-protein signaling 2 (RGS2), mRNA. (from RefSeq NM_002923)	2	0.121546	0.13362	0.143843	0.366499	0.08067	1	0.0919543	0.10176	0.109827
uc064drq.1	RNU1-14P	RNA, U1 small nuclear 14, pseudogene (from HGNC RNU1-14P)	2	0.0888048	0.0888382	0.0898518	0.173248	0.0809559	1	0.0343119	0.0907122	0.0623354
uc065avy.1	RNU1-67P	RNA, U1 small nuclear 67, pseudogene (from HGNC RNU1-67P)	2	0.0374113	0.0420732	0.0421342	0.121705	0.0372223	1	0.0295149	0.076581	0.0900062
uc058wgf.1	RP11-298P3.4	RP11-298P3.4 (from geneSymbol)	2	0.0140173	0.0186686	0.0140186	0.0423316	0.0235338	1	0.0426091	0.124432	0.157676
uc058mxt.1	RP11-352M15.2	cDNA clone IMAGE:5288894. (from mRNA BC047417)	2	0.16199	0.170424	0.156323	0.205499	0.147142	1	0.056764	0.124613	0.124625
uc001ttu.4	RPL6	ribosomal protein L6 (RPL6), transcript variant 1, mRNA. (from RefSeq NM_001024662)	2	0.0202437	0.0283764	0.0173566	0.372198	0.0277572	1	0.0225973	0.0211395	0.0454703
uc057lbn.1	S100A4	S100 calcium binding protein A4 (from HGNC S100A4)	2	0.101961	0.0863613	0.106477	0.0494499	0.0660516	1	0.0532213	0.0935584	0.124451
uc002yju.3	SAMSN1	SAM domain, SH3 domain and nuclear localization signals 1 (SAMSN1), transcript variant 1, mRNA. (from RefSeq NM_022136)	2	0.0995052	0.0955648	0.101063	0.0814508	0.0913379	1	0.0296956	0.124347	0.11604
uc057ixz.1	SARS	Belongs to the class-II aminoacyl-tRNA synthetase family. (from UniProt Q5T5C7)	2	0.0416334	0.0402029	0.0493246	0.182461	0.0332817	1	0.0327954	0.0887969	0.119533
uc058ccp.1	SDHAF2	The sequence shown here is derived from an Ensembl automatic analysis pipeline and should be considered as preliminary data. (from UniProt F5H4T4)	2	0.0137462	0.0167693	0.0202539	0.0948893	0.0158216	1	0.0310783	0.200733	0.13562
uc003jkj.4	SLC1A3	solute carrier family 1 (glial high affinity glutamate transporter), member 3 (SLC1A3), transcript variant GLAST, mRNA. (from RefSeq NM_004172)	2	0.0131411	0.0203422	0.0132873	0.0539362	0.0249871	1	0.207781	0.378229	0.33308
uc060arw.1	SNORD10	small nucleolar RNA, C/D box 10 (SNORD10), small nucleolar RNA. (from RefSeq NR_002604)	2	0.0847691	0.0982511	0.0807486	0.204112	0.0707474	1	0.0685818	0.128627	0.13136
uc059gux.1	SNORD116-27	small nucleolar RNA, C/D box 116-27 (SNORD116-27), small nucleolar RNA. (from RefSeq NR_003341)	2	0.07301	0.0374121	0.0778701	0.00697801	0.0426778	1	0.0111671	0.334418	0.326291
uc010gia.2	SNORD12B	small nucleolar RNA, C/D box 12B (SNORD12B), small nucleolar RNA. (from RefSeq NR_003695)	2	0.039948	0.0393774	0.0399317	0.0737069	0.0408313	1	0.0310703	0.108117	0.0977329
uc004baz.3	TMEFF1	transmembrane protein with EGF-like and two follistatin-like domains 1 (TMEFF1), mRNA. (from RefSeq NM_003692)	2	0.0119982	0.0415288	0.0117394	0.159711	0.0423318	1	0.161133	0.38445	0.362465
uc001vqr.4	TNFSF13B	tumor necrosis factor (ligand) superfamily, member 13b (TNFSF13B), transcript variant 1, mRNA. (from RefSeq NM_006573)	2	0.0150937	0.0160121	0.0147376	0.184206	0.0217254	1	0.092688	0.0681229	0.0862202
uc057eoz.1	ZNF362	May be involved in transcriptional regulation. (from UniProt Q5T0B9)	2	0.0110758	0.0209583	0.00984165	0.141287	0.0309397	1	0.195538	0.141509	0.137837
uc002yhl.3	ZNF512B	zinc finger protein 512B (ZNF512B), mRNA. (from RefSeq NM_020713)	2	0.0211377	0.0213199	0.0167464	0.0758742	0.0280042	1	0.111274	0.0770699	0.0739416
uc061bzl.1	ZNF613	May be involved in transcriptional regulation. (from UniProt Q6PF04)	2	0.0216015	0.0102308	0.0207896	0.0450827	0.0205107	1	0.00497638	0.199107	0.154156
uc060hln.1	ABCC3	May act as an inducible transporter in the biliary and intestinal excretion of organic anions. Acts as an alternative route for the export of bile acids and glucuronides from cholestatic hepatocytes (By similarity). (from UniProt O15438)	1	0.0146747	0.0273568	0.0121167	0.0949077	0.0353545	1	0.0804503	0.282188	0.279386
uc064byf.1	AC005682.5	AC005682.5 (from geneSymbol)	1	0.0747241	0.0187357	0.0747251	0.0918989	0.0388652	1	0.0060774	0.273276	0.239187
uc059suu.1	AC009133.24	zinc finger protein mRNA, complete cds. (from mRNA L01420)	1	0.0250059	0.0107836	0.0250079	0.0773815	0.0234329	1	0.0171928	0.321322	0.238407
uc058nhy.1	AC079951.1	ACA34 snoRNA gene. (from mRNA AJ609443)	1	0.0781305	0.0790622	0.0766161	0.111586	0.0720708	1	0.113034	0.229761	0.0987802
uc002uns.2	AC104820.2	cDNA FLJ43011 fis, clone BRTHA2015853. (from mRNA AK125001)	1	0.0780461	0.0733856	0.0776488	0.141815	0.0710029	1	0.00334851	0.137399	0.143546
uc061mwi.1	AC114776.3	AC114776.3 (from geneSymbol)	1	0.353582	0.436964	0.354529	0.691514	0.451237	1	0.0126248	0.369976	0.399122
uc001aeb.3	ACAP3	ArfGAP with coiled-coil, ankyrin repeat and PH domains 3 (ACAP3), mRNA. (from RefSeq NM_030649)	1	0.406161	0.281563	0.43381	0.334159	0.278482	1	0.215694	0.581885	0.596646
uc001amt.4	ACOT7	acyl-CoA thioesterase 7 (ACOT7), transcript variant hBACHa, mRNA. (from RefSeq NM_007274)	1	0.385725	0.35082	0.38474	0.558633	0.38753	1	0.6517	0.504428	0.564918
uc061xfk.1	ADA	The sequence shown here is derived from an Ensembl automatic analysis pipeline and should be considered as preliminary data. (from UniProt F5GXW0)	1	0.0726891	0.206124	0.0705719	0.437705	0.210445	1	0.171726	0.102252	0.172636
uc001ack.3	AGRN	agrin (AGRN), transcript variant 2, mRNA. (from RefSeq NM_198576)	1	0.336814	0.426614	0.337907	0.619076	0.436687	1	0.446899	0.461564	0.472729
uc001alo.5	AJAP1	adherens junctions associated protein 1 (AJAP1), transcript variant 1, mRNA. (from RefSeq NM_018836)	1	0.210888	0.17039	0.210648	0.358136	0.227274	1	0.480706	0.375415	0.41036
uc058vwn.1	AL162853.1	Sequence 364750 from Patent EP1572962. (from mRNA JD383726)	1	0.0968693	0.0937158	0.117259	0.14502	0.102345	1	0.00897789	0.226552	0.207794
uc002fmx.3	ANKRD11	ankyrin repeat domain 11 (ANKRD11), transcript variant 2, mRNA. (from RefSeq NM_013275)	1	0.0562278	0.0494224	0.0563721	0.0390666	0.0495457	1	0.365046	0.210744	0.232896
uc059frt.1	APOPT1	The sequence shown here is derived from an Ensembl automatic analysis pipeline and should be considered as preliminary data. (from UniProt H7C2Z1)	1	0.0535363	0.0347214	0.0526455	0.1274	0.0622939	1	0.0116825	0.317458	0.310267
uc057tdf.1	ARHGAP22	Contains 1 PH domain. (from UniProt D6RBJ8)	1	0.0992167	0.0221291	0.0992179	0.0966804	0.0448183	1	0.00681522	0.304632	0.287889
uc001aga.3	ATAD3A	ATPase family, AAA domain containing 3A (ATAD3A), transcript variant 2, mRNA. (from RefSeq NM_001170535)	1	0.220429	0.139835	0.219228	0.260868	0.178761	1	0.164052	0.467191	0.392513
uc001afx.4	ATAD3B	ATPase family, AAA domain containing 3B (from HGNC ATAD3B)	1	0.99207	0.977773	0.992077	1	0.949397	1	0.698809	0.587436	0.61437
uc001aft.2	ATAD3C	ATPase family, AAA domain containing 3C (ATAD3C), mRNA. (from RefSeq NM_001039211)	1	0.477202	0.450784	0.477732	0.612382	0.490418	1	0.75418	0.571325	0.569995
uc061ljt.1	ATOH8	atonal homolog 8 (Drosophila) (from HGNC ATOH8)	1	0.141686	0.0761749	0.141687	0.21277	0.113365	1	0.0109718	0.33449	0.307112
uc001afc.3	AURKAIP1	aurora kinase A interacting protein 1 (AURKAIP1), transcript variant 1, mRNA. (from RefSeq NM_017900)	1	0.52044	0.45628	0.470708	0.643154	0.488814	1	0.932046	0.589936	0.586217
uc001adk.4	B3GALT6	UDP-Gal:betaGal beta 1,3-galactosyltransferase polypeptide 6 (B3GALT6), mRNA. (from RefSeq NM_080605)	1	1	0.769341	1	0.613516	0.796992	1	0.641643	0.600209	0.627663
uc065bbq.1	BCORL1	Transcriptional corepressor. May specifically inhibit gene expression when recruited to promoter regions by sequence- specific DNA-binding proteins such as BCL6. This repression may be mediated at least in part by histone deacetylase activities which can associate with this corepressor. (from UniProt Q5H9F3)	1	0.0358453	0.0439877	0.035169	0.120606	0.0517028	1	0.110142	0.0931248	0.139792
uc004ekb.3	BEX2	brain expressed X-linked 2 (BEX2), transcript variant 3, mRNA. (from RefSeq NM_032621)	1	0.134024	0.0926404	0.134282	0.150249	0.104389	1	0.00248829	0.206496	0.203541
uc001tjt.4	C12orf42	chromosome 12 open reading frame 42 (C12orf42), transcript variant 1, mRNA. (from RefSeq NM_198521)	1	0.0227883	0.0331733	0.022789	0.133848	0.0442868	1	0.0120488	0.285152	0.215247
uc060uze.1	C19orf44	Event=Alternative splicing; Named isoforms=2; Name=1; IsoId=Q9H6X5-1; Sequence=Displayed; Name=2; IsoId=Q9H6X5-2; Sequence=VSP_026311; Note=No experimental confirmation available.; (from UniProt Q9H6X5)	1	0.118995	0.14289	0.119522	0.292668	0.137049	1	0.00289931	0.21406	0.212424
uc001act.3	C1orf159	Membrane ; Single-pass membrane protein (from UniProt Q96HA4)	1	0.500336	0.303852	0.50034	0.486194	0.412035	1	0.882565	0.508514	0.547892
uc001alf.4	C1orf174	chromosome 1 open reading frame 174 (C1orf174), mRNA. (from RefSeq NM_207356)	1	0.949758	0.91803	0.987855	0.98572	0.872049	1	0.474821	0.579783	0.586532
uc010pdq.2	C2CD4D	C2 calcium-dependent domain containing 4D (C2CD4D), mRNA. (from RefSeq NM_001136003)	1	0.0549262	0.0264518	0.0563756	0.0814834	0.0376822	1	0.0108639	0.261213	0.228319
uc002pjz.2	CA11	carbonic anhydrase XI (CA11), mRNA. (from RefSeq NM_001217)	1	0.0250335	0.0498063	0.0252381	0.151937	0.0548572	1	0.00693619	0.202505	0.166481
uc001apm.5	CA6	carbonic anhydrase VI (CA6), transcript variant 1, mRNA. (from RefSeq NM_001215)	1	0.514565	0.420843	0.515223	0.508361	0.440899	1	0.68255	0.553571	0.554398
uc021zib.2	CAHM	colon adenocarcinoma hypermethylated (non-protein coding) (CAHM), long non-coding RNA. (from RefSeq NR_037593)	1	0.0447507	0.0533607	0.0269447	0.162939	0.0569777	1	0.00557212	0.261614	0.238629
uc001aoi.3	CAMTA1	calmodulin binding transcription activator 1 (CAMTA1), transcript variant 1, mRNA. (from RefSeq NM_015215)	1	0.730914	0.64924	0.840311	0.760441	0.64185	1	0.468669	0.609252	0.634808
uc009yqd.3	CAPN1	calpain 1, (mu/I) large subunit (CAPN1), transcript variant 1, mRNA. (from RefSeq NM_001198868)	1	0.0707074	0.0843872	0.0676343	0.202792	0.104343	1	0.337611	0.122106	0.20823
uc058icc.1	CCDC84	The sequence shown here is derived from an Ensembl automatic analysis pipeline and should be considered as preliminary data. (from UniProt E9PPT8)	1	0.022366	0.0478655	0.018828	0.181426	0.0690096	1	0.195597	0.125035	0.147238
uc003pqe.4	CCNC	cyclin C (CCNC), transcript variant 1, mRNA. (from RefSeq NM_005190)	1	0.224625	0.237058	0.212376	0.206806	0.220788	1	0.0190466	0.12687	0.168001
uc001afi.3	CCNL2	cyclin L2 (CCNL2), transcript variant 1, mRNA. (from RefSeq NM_030937)	1	0.821987	0.817006	0.790262	0.909897	0.905041	1	0.577465	0.660079	0.663777
uc064sxf.1	CD72	CD72 molecule (from HGNC CD72)	1	0.130206	0.0549132	0.149902	0.0420387	0.0543085	1	0.105407	0.635673	0.438785
uc057xiz.1	CDHR5	Acts as a calcium-dependent cell adhesion protein. (from UniProt Q9HBB8)	1	0.0294913	0.0118157	0.0298629	0.0759771	0.0275712	1	0.0852488	0.374056	0.361439
uc057xyt.1	CDKN1C	The sequence shown here is derived from an Ensembl automatic analysis pipeline and should be considered as preliminary data. (from UniProt A6NK88)	1	0.0375148	0.0636422	0.0399513	0.153041	0.0560813	1	0.00576391	0.168471	0.135183
uc001aky.3	CEP104	centrosomal protein 104kDa (CEP104), mRNA. (from RefSeq NM_014704)	1	0.315991	0.35405	0.289208	0.459001	0.384945	1	0.746673	0.355844	0.530524
uc061naj.1	CHCHD5	The sequence shown here is derived from an Ensembl automatic analysis pipeline and should be considered as preliminary data. (from UniProt F8WC14)	1	0.163386	0.0756716	0.134241	0.0414328	0.0774387	1	0.0513837	0.408966	0.251077
uc001amb.3	CHD5	chromodomain helicase DNA binding protein 5 (CHD5), mRNA. (from RefSeq NM_015557)	1	0.319419	0.325275	0.321198	0.405837	0.349034	1	0.586192	0.516633	0.562485
uc002ynu.3	CLDN8	claudin 8 (CLDN8), mRNA. (from RefSeq NM_199328)	1	0.019809	0.014949	0.0199483	0.0384413	0.0208156	1	0.104734	0.348245	0.301846
uc001aqh.4	CLSTN1	calsyntenin 1 (CLSTN1), transcript variant 1, mRNA. (from RefSeq NM_001009566)	1	0.396516	0.328243	0.363414	0.287619	0.384924	1	0.971743	0.628703	0.662148
uc001kwm.4	CNNM2	cyclin and CBS domain divalent metal cation transport mediator 2 (CNNM2), transcript variant 1, mRNA. (from RefSeq NM_017649)	1	0.0374671	0.0272589	0.0391214	0.0737898	0.0405062	1	0.201646	0.108827	0.171053
uc001aef.2	CPSF3L	cleavage and polyadenylation specific factor 3-like (CPSF3L), transcript variant 1, mRNA. (from RefSeq NM_001256456)	1	0.952836	0.984174	0.927752	0.974804	0.914852	1	0.551061	0.622221	0.597273
uc001aeo.4	CPTP	ceramide-1-phosphate transfer protein (CPTP), mRNA. (from RefSeq NM_001029885)	1	0.340123	0.231421	0.338413	0.344061	0.261307	1	0.119484	0.467249	0.404638
uc057lfb.1	CREB3L4	The sequence shown here is derived from an Ensembl automatic analysis pipeline and should be considered as preliminary data. (from UniProt Q5T4L1)	1	0.0590287	0.0613535	0.0591744	0.176788	0.0735323	1	0.0101034	0.319564	0.270322
uc059gbi.1	CRIP1	cysteine-rich protein 1 (intestinal) (from HGNC CRIP1)	1	0.0371822	0.0218749	0.0370054	0.0429471	0.0233613	1	0.0209049	0.128764	0.112208
uc062cua.1	CTA-732E4.1	Sequence 327620 from Patent EP1572962. (from mRNA JD346596)	1	0.0702432	0.0631627	0.0712045	0.152316	0.0712087	1	0.00424089	0.243153	0.175459
uc061bdl.1	CTD-3148I10.9	The sequence shown here is derived from an Ensembl automatic analysis pipeline and should be considered as preliminary data. (from UniProt M0QZ58)	1	0.0254318	0.0630292	0.0247081	0.22229	0.0754308	1	0.106874	0.102825	0.181402
uc060uju.1	CTD-3252C9.4	uncharacterized LOC284454 (LOC284454), long non-coding RNA. (from RefSeq NR_036515)	1	0.0699185	0.0800067	0.0927258	0.191863	0.0715833	1	0.0283037	0.135599	0.104034
uc001aqk.2	CTNNBIP1	catenin, beta interacting protein 1 (CTNNBIP1), transcript variant 1, mRNA. (from RefSeq NM_020248)	1	0.937731	0.949972	0.887672	1	0.978601	1	0.467478	0.604683	0.607912
uc004apd.5	DAPK1	death-associated protein kinase 1 (DAPK1), transcript variant 1, mRNA. (from RefSeq NM_004938)	1	0.0436233	0.0569541	0.043245	0.157691	0.0639869	1	0.107877	0.088423	0.148727
uc003ivg.4	DCTD	dCMP deaminase (DCTD), transcript variant 1, mRNA. (from RefSeq NM_001012732)	1	0.0982071	0.26207	0.088454	0.588341	0.276065	1	0.538078	0.121198	0.17651
uc002zoh.4	DGCR6	DiGeorge syndrome critical region gene 6 (DGCR6), mRNA. (from RefSeq NM_005675)	1	0.0496152	0.0127399	0.0493045	0.0500629	0.0258444	1	0.00629501	0.279921	0.253021
uc001aof.3	DNAJC11	DnaJ (Hsp40) homolog, subfamily C, member 11 (DNAJC11), mRNA. (from RefSeq NM_018198)	1	0.538214	0.537854	0.514606	0.661265	0.606146	1	0.864694	0.4461	0.591526
uc001aer.5	DVL1	dishevelled segment polarity protein 1 (DVL1), mRNA. (from RefSeq NM_004421)	1	0.366223	0.289746	0.394429	0.491416	0.28813	1	0.513795	0.637485	0.433925
uc064lyt.1	EIF4EBP1	eukaryotic translation initiation factor 4E binding protein 1 (from HGNC EIF4EBP1)	1	0.0318944	0.0172348	0.0438728	0.0998701	0.0360741	1	0.00923695	0.269974	0.223369
uc003hzz.4	ELOVL6	Condensing enzyme that catalyzes the synthesis of saturated and monounsaturated fatty acids. Highest activity toward C16:0 acyl-CoAs. (from UniProt Q9H5J4)	1	0.0333744	0.0317731	0.0412437	0.0770649	0.0385599	1	0.00829903	0.269107	0.234388
uc001apj.3	ENO1	enolase 1, (alpha) (ENO1), transcript variant 1, mRNA. (from RefSeq NM_001428)	1	0.929708	0.934733	0.889519	0.985892	0.963442	1	0.763633	0.798843	0.789659
uc060uyp.1	EPS15L1	Seems to be a constitutive component of clathrin-coated pits that is required for receptor-mediated endocytosis. Involved in endocytosis of integrin beta-1 (ITGB1) and transferrin receptor (TFR); internalization of ITGB1 as DAB2-dependent cargo but not TFR seems to require association with DAB2. (from UniProt Q9UBC2)	1	0.02505	0.0198134	0.0234157	0.0427951	0.0236306	1	0.281191	0.215425	0.295576
uc001amy.3	ESPN	espin (ESPN), mRNA. (from RefSeq NM_031475)	1	0.621852	0.755373	0.576853	0.96033	0.743065	1	0.460473	0.599181	0.628844
uc032fqo.2	FAM104A	family with sequence similarity 104, member A (FAM104A), transcript variant 3, mRNA. (from RefSeq NM_001289410)	1	0.0657131	0.0802064	0.0603841	0.236188	0.0972153	1	0.243893	0.121356	0.213204
uc003jfs.4	FAM134B	family with sequence similarity 134, member B (FAM134B), transcript variant 1, mRNA. (from RefSeq NM_001034850)	1	0.0359527	0.0264277	0.0320301	0.0409294	0.0401849	1	0.200435	0.300566	0.293116
uc003eez.4	FAM162A	family with sequence similarity 162, member A (FAM162A), mRNA. (from RefSeq NM_014367)	1	0.147334	0.143285	0.148562	0.20647	0.148298	1	0.0132827	0.163252	0.242853
uc001ajv.3	FAM213B	family with sequence similarity 213, member B (FAM213B), transcript variant 1, mRNA. (from RefSeq NM_001195736)	1	0.98905	0.950895	0.931697	1	0.969493	1	0.86581	0.574465	0.591
uc011dde.3	FAXDC2	Membrane ; Multi-pass membrane protein (from UniProt Q96IV6)	1	0.0243608	0.0256439	0.0238271	0.0638866	0.0324761	1	0.0853476	0.145718	0.100725
uc002pnx.3	FLT3LG	fms-related tyrosine kinase 3 ligand (FLT3LG), transcript variant 2, mRNA. (from RefSeq NM_001204503)	1	0.0705354	0.106503	0.054895	0.348109	0.119901	1	0.339909	0.110156	0.185903
uc001utx.4	FRY	furry homolog (Drosophila) (FRY), mRNA. (from RefSeq NM_023037)	1	0.0542303	0.0453242	0.0504901	0.0407319	0.0490257	1	0.273239	0.195688	0.233456
uc057dha.1	GALE	UDP-galactose-4-epimerase (from HGNC GALE)	1	0.034322	0.0382025	0.0351112	0.123968	0.045646	1	0.00417853	0.178527	0.1748
uc064coc.1	GARS	glycyl-tRNA synthetase (from HGNC GARS)	1	0.0380267	0.0339618	0.0407089	0.0726549	0.0298625	1	0.0977949	0.374759	0.120335
uc003eko.3	GATA2	GATA binding protein 2 (GATA2), transcript variant 2, mRNA. (from RefSeq NM_032638)	1	0.0240517	0.0163772	0.021549	0.0313376	0.0221915	1	0.0746565	0.222499	0.206047
uc001aif.5	GNB1	guanine nucleotide binding protein (G protein), beta polypeptide 1 (GNB1), transcript variant 1, mRNA. (from RefSeq NM_002074)	1	0.488844	0.525309	0.447044	0.813687	0.584726	1	0.824242	0.647203	0.611317
uc011dhl.3	GNB2L1	The sequence shown here is derived from an Ensembl automatic analysis pipeline and should be considered as preliminary data. (from UniProt E9PD14)	1	0.318731	0.313845	0.310102	0.198265	0.225103	1	0.165732	0.161179	0.108038
uc059zxf.1	GP1BA	GP-Ib, a surface membrane protein of platelets, participates in the formation of platelet plugs by binding to the A1 domain of vWF, which is already bound to the subendothelium. (from UniProt P07359)	1	0.214153	0.225073	0.218051	0.377244	0.224951	1	0.011658	0.238529	0.242208
uc001amp.2	GPR153	G protein-coupled receptor 153 (GPR153), mRNA. (from RefSeq NM_207370)	1	0.997828	0.749155	0.997807	0.731142	0.807205	1	0.986241	0.536018	0.607656
uc001apq.2	GPR157	G protein-coupled receptor 157 (GPR157), mRNA. (from RefSeq NM_024980)	1	1	0.907997	1	0.953984	0.989626	1	0.750619	0.610607	0.632132
uc004edg.1	GPR174	G protein-coupled receptor 174 (GPR174), mRNA. (from RefSeq NM_032553)	1	0.018493	0.0274757	0.0159168	0.195808	0.0337779	1	0.18741	0.123049	0.218027
uc057wij.1	GRK5	G protein-coupled receptor kinase 5 (from HGNC GRK5)	1	0.0447662	0.0521961	0.0406954	0.163537	0.0627187	1	0.120927	0.122349	0.181927
uc033dha.1	GSN-AS1	GSN antisense RNA 1 (GSN-AS1), long non-coding RNA. (from RefSeq NR_103560)	1	0.0580427	0.0451728	0.0581367	0.037415	0.0524664	1	0.105851	0.310203	0.286191
uc001apt.4	H6PD	hexose-6-phosphate dehydrogenase (glucose 1-dehydrogenase) (H6PD), transcript variant 2, mRNA. (from RefSeq NM_004285)	1	0.295256	0.286748	0.284454	0.338576	0.326066	1	0.818395	0.540403	0.537744
uc001ajn.3	HES5	hes family bHLH transcription factor 5 (HES5), mRNA. (from RefSeq NM_001010926)	1	0.664228	0.77769	0.663154	1	0.79007	1	0.500517	0.569501	0.652094
uc057zqd.1	HPS5	Hermansky-Pudlak syndrome 5 (from HGNC HPS5)	1	0.0320247	0.0333073	0.0369438	0.157514	0.0521392	1	0.0107677	0.173769	0.182513
uc001amk.4	ICMT	isoprenylcysteine carboxyl methyltransferase (ICMT), mRNA. (from RefSeq NM_012405)	1	0.502148	0.599889	0.502946	0.795263	0.640234	1	0.884083	0.421103	0.49435
uc059gck.1	IGHA2	The sequence shown here is derived from an Ensembl automatic analysis pipeline and should be considered as preliminary data. (from UniProt A0A075B6N7)	1	0.0648031	0.0360711	0.0891411	0.0313138	0.037999	1	0.102065	0.472654	0.372235
uc059gdz.1	IGHJ5	The sequence shown here is derived from an Ensembl automatic analysis pipeline and should be considered as preliminary data. (from UniProt A0A0A0MT81)	1	0.0556726	0.0487178	0.0556734	0.172117	0.0657164	1	0.00967432	0.289972	0.238039
uc061lqu.1	IGKV3-20	immunoglobulin kappa variable 3-20 (from HGNC IGKV3-20)	1	0.090115	0.0853295	0.098263	0.267928	0.0847747	1	0.433664	0.745721	0.66735
uc010hbs.4	IL5RA	interleukin 5 receptor, alpha (IL5RA), transcript variant 4, mRNA. (from RefSeq NM_175726)	1	0.0243511	0.0154602	0.0226766	0.0145102	0.019243	1	0.1977	0.417471	0.246872
uc001acj.5	ISG15	ISG15 ubiquitin-like modifier (ISG15), mRNA. (from RefSeq NM_005101)	1	0.459141	0.434311	0.437993	0.70499	0.413703	1	0.621585	0.732873	0.744854
uc060heh.1	ITGA3	integrin, alpha 3 (antigen CD49C, alpha 3 subunit of VLA-3 receptor) (from HGNC ITGA3)	1	0.0452404	0.02158	0.0437814	0.0869212	0.0332228	1	0.010222	0.262391	0.230848
uc009zcz.3	JAM3	junctional adhesion molecule 3 (JAM3), transcript variant 2, mRNA. (from RefSeq NM_001205329)	1	0.127943	0.0616078	0.134242	0.026343	0.0857137	1	0.129386	0.333704	0.353747
uc003ehk.4	KALRN	kalirin, RhoGEF kinase (KALRN), transcript variant 3, mRNA. (from RefSeq NM_007064)	1	0.692211	0.496383	0.634542	0.408372	0.541391	1	0.00976451	0.254603	0.266173
uc002fer.4	KARS	lysyl-tRNA synthetase (KARS), transcript variant 1, mRNA. (from RefSeq NM_001130089)	1	0.0775659	0.0731858	0.095508	0.182182	0.0563938	1	0.0635132	0.126985	0.134033
uc001alv.3	KCNAB2	potassium channel, voltage gated subfamily A regulatory beta subunit 2 (KCNAB2), transcript variant 1, mRNA. (from RefSeq NM_003636)	1	0.85821	0.774694	0.891476	0.591145	0.687688	1	0.522722	0.687211	0.700359
uc001bgi.3	KDM1A	lysine (K)-specific demethylase 1A (KDM1A), transcript variant 2, mRNA. (from RefSeq NM_015013)	1	0.026431	0.0143618	0.0301978	0.084376	0.0147235	1	0.03258	0.216042	0.153675
uc001aca.3	KLHL17	kelch-like family member 17 (KLHL17), mRNA. (from RefSeq NM_198317)	1	0.922188	0.789797	0.922146	0.879636	0.874936	1	0.765839	0.56148	0.621376
uc001anz.2	KLHL21	Substrate-specific adapter of a BCR (BTB-CUL3-RBX1) E3 ubiquitin-protein ligase complex required for efficient chromosome alignment and cytokinesis. The BCR(KLHL21) E3 ubiquitin ligase complex regulates localization of the chromosomal passenger complex (CPC) from chromosomes to the spindle midzone in anaphase and mediates the ubiquitination of AURKB. Ubiquitination of AURKB by BCR(KLHL21) E3 ubiq…	1	0.172437	0.181236	0.211038	0.512076	0.118171	1	0.159188	0.174759	0.167398
uc009zhm.3	KLRC1	The sequence shown here is derived from an Ensembl automatic analysis pipeline and should be considered as preliminary data. (from UniProt F5GYZ0)	1	0.0690411	0.0621894	0.0669757	0.0760514	0.0616408	1	0.00573967	0.1846	0.161544
uc001alg.4	LINC01134	long intergenic non-protein coding RNA 1134 (LINC01134), long non-coding RNA. (from RefSeq NR_024455)	1	0.753579	0.615279	0.753447	0.794017	0.598814	1	0.334071	0.520209	0.517029
uc001akx.2	LRRC47	leucine rich repeat containing 47 (LRRC47), mRNA. (from RefSeq NM_020710)	1	0.398752	0.116872	0.435606	0.207864	0.138302	1	0.334005	0.600114	0.559718
uc021vft.2	LTBP1	latent transforming growth factor beta binding protein 1 (LTBP1), transcript variant 1, mRNA. (from RefSeq NM_206943)	1	0.0505806	0.106978	0.049243	0.291443	0.113621	1	0.175705	0.104106	0.191578
uc001aqo.4	LZIC	Does not interact with CTNNB1. (from UniProt Q8WZA0)	1	0.8042	0.663644	0.843081	0.776321	0.691452	1	0.318582	0.585252	0.617466
uc064lvr.1	MAK16	The sequence shown here is derived from an Ensembl automatic analysis pipeline and should be considered as preliminary data. (from UniProt H0YBV6)	1	0.120988	0.222656	0.144626	0.399004	0.231638	1	0.00844985	0.254814	0.335354
uc011dgx.3	MAPK9	mitogen-activated protein kinase 9 (MAPK9), transcript variant JNK2-g, mRNA. (from RefSeq NM_001135044)	1	0.0436401	0.10434	0.0314148	0.305885	0.116975	1	0.27832	0.0981709	0.138158
uc011muz.3	MBNL3	muscleblind-like splicing regulator 3 (MBNL3), transcript variant 5, mRNA. (from RefSeq NM_001170703)	1	0.0633524	0.0651611	0.0559487	0.0378873	0.101086	1	0.141778	0.162469	0.137204
uc001ruk.3	MCRS1	microspherule protein 1 (MCRS1), transcript variant 1, mRNA. (from RefSeq NM_006337)	1	0.0745123	0.102476	0.0963714	0.282103	0.0898416	1	0.0406945	0.106932	0.152209
uc001akk.4	MEGF6	O15265:ATXN7; NbExp=2; IntAct=EBI-947597, EBI-708350; O00555:CACNA1A; NbExp=2; IntAct=EBI-947597, EBI-766279; (from UniProt O75095)	1	0.983435	0.963722	0.998994	0.848132	0.888308	1	0.637874	0.626816	0.659486
uc001agi.4	MIB2	mindbomb E3 ubiquitin protein ligase 2 (MIB2), transcript variant 2, mRNA. (from RefSeq NM_001170686)	1	0.793606	0.69022	0.792749	0.778144	0.747989	1	0.512267	0.607187	0.642003
uc001ajy.3	MMEL1	membrane metallo-endopeptidase-like 1 (MMEL1), mRNA. (from RefSeq NM_033467)	1	0.787059	0.343813	0.78706	0.548448	0.479235	1	0.163113	0.430245	0.438772
uc001ajb.2	MORN1	MORN repeat containing 1 (MORN1), transcript variant 1, mRNA. (from RefSeq NM_024848)	1	0.317942	0.308939	0.31373	0.486803	0.360131	1	0.674095	0.430348	0.462911
uc001afa.5	MXRA8	matrix-remodelling associated 8 (MXRA8), transcript variant 4, mRNA. (from RefSeq NM_001282583)	1	0.660021	0.659435	0.659341	0.77107	0.644791	1	0.507835	0.547527	0.570175
uc002aei.4	MYZAP	myocardial zonula adherens protein (MYZAP), transcript variant 1, mRNA. (from RefSeq NM_001018100)	1	0.0275117	0.0286749	0.0268329	0.0588244	0.0331439	1	0.0117207	0.327669	0.261982
uc063hqy.1	MZB1	marginal zone B and B1 cell-specific protein (from HGNC MZB1)	1	0.110445	0.111794	0.124356	0.366517	0.107651	0.994259	0.473705	0.630069	0.641683
uc001aie.3	NADK	NAD kinase (NADK), transcript variant 3, mRNA. (from RefSeq NM_001198994)	1	0.966823	0.94671	0.90403	0.632204	0.92989	1	0.533903	0.620566	0.671969
uc004esc.5	NDUFA1	NADH dehydrogenase (ubiquinone) 1 alpha subcomplex, 1, 7.5kDa (NDUFA1), mRNA. (from RefSeq NM_004541)	1	0.114422	0.150523	0.115437	0.250023	0.12486	1	0.0427217	0.106926	0.165175
uc001abz.5	NOC2L	nucleolar complex associated 2 homolog (S. cerevisiae) (NOC2L), mRNA. (from RefSeq NM_015658)	1	0.617739	0.571312	0.651502	0.654389	0.537331	1	0.299734	0.621454	0.571883
uc001ans.4	NOL9	nucleolar protein 9 (NOL9), mRNA. (from RefSeq NM_024654)	1	0.582174	0.691748	0.616547	0.990207	0.625804	1	0.264176	0.387064	0.532725
uc001alq.3	NPHP4	nephronophthisis 4 (NPHP4), transcript variant 1, mRNA. (from RefSeq NM_015102)	1	0.980777	0.695535	1	0.387037	0.772317	1	0.411338	0.492598	0.602965
uc001tei.3	NTN4	netrin 4 (NTN4), mRNA. (from RefSeq NM_021229)	1	0.111407	0.0713975	0.11084	0.14208	0.0780696	1	0.00917953	0.312109	0.304275
uc001ajm.2	PANK4	pantothenate kinase 4 (PANK4), mRNA. (from RefSeq NM_018216)	1	0.935587	0.776391	1	0.849323	0.729589	1	0.58419	0.606447	0.65536
uc001aox.5	PARK7	parkinson protein 7 (PARK7), transcript variant 1, mRNA. (from RefSeq NM_007262)	1	0.949401	0.933315	0.986528	0.877195	0.911888	1	0.39322	0.568652	0.606756
uc001gct.4	PBX1	pre-B-cell leukemia homeobox 1 (PBX1), transcript variant 1, mRNA. (from RefSeq NM_002585)	1	0.0744415	0.0289355	0.0582812	0.0414763	0.0425039	1	0.0609064	0.268118	0.180966
uc001jrn.3	PCBD1	pterin-4 alpha-carbinolamine dehydratase/dimerization cofactor of hepatocyte nuclear factor 1 alpha (PCBD1), transcript variant 1, mRNA. (from RefSeq NM_000281)	1	0.0244095	0.024397	0.0249347	0.0895096	0.0349804	1	0.0115955	0.276532	0.214789
uc057vzb.1	PDCD4-AS1	PDCD4 antisense RNA 1 (from HGNC PDCD4-AS1)	1	0.0211656	0.0202525	0.027186	0.0807782	0.0246303	1	0.0106889	0.219285	0.166982
uc001aop.5	PER3	period circadian clock 3 (PER3), transcript variant 1, mRNA. (from RefSeq NM_001289862)	1	0.551841	0.389884	0.592807	0.418	0.394096	1	0.177598	0.592995	0.630057
uc001ajg.4	PEX10	peroxisomal biogenesis factor 10 (PEX10), transcript variant 1, mRNA. (from RefSeq NM_153818)	1	0.976467	0.83149	0.930498	0.888117	0.891905	1	0.656853	0.619203	0.618448
uc003tjs.3	PGAM2	phosphoglycerate mutase 2 (muscle) (PGAM2), mRNA. (from RefSeq NM_000290)	1	0.0533638	0.046997	0.0449784	0.0422219	0.0677876	1	0.0960241	0.136903	0.188977
uc001aob.5	PHF13	PHD finger protein 13 (PHF13), mRNA. (from RefSeq NM_153812)	1	0.114283	0.0676591	0.10224	0.204232	0.118745	1	0.735959	0.555614	0.354273
uc002fax.5	PHLPP2	PH domain and leucine rich repeat protein phosphatase 2 (PHLPP2), transcript variant 1, mRNA. (from RefSeq NM_015020)	1	0.0266736	0.0578639	0.0247258	0.27921	0.0713358	1	0.227794	0.0928495	0.175246
uc001aqb.5	PIK3CD	phosphatidylinositol-4,5-bisphosphate 3-kinase, catalytic subunit delta (PIK3CD), mRNA. (from RefSeq NM_005026)	1	0.515854	0.523584	0.48638	0.546682	0.593593	1	0.915304	0.709346	0.743826
uc001aqc.5	PIK3CD-AS1	PIK3CD antisense RNA 1 (PIK3CD-AS1), long non-coding RNA. (from RefSeq NR_027045)	1	0.809265	0.605867	0.809346	0.476311	0.708264	1	0.793075	0.653662	0.694527
uc001ajk.2	PLCH2	phospholipase C, eta 2 (from HGNC PLCH2)	1	0.6084	0.52322	0.620051	0.653634	0.507979	1	0.271541	0.522198	0.529101
uc001anp.3	PLEKHG5	pleckstrin homology domain containing, family G (with RhoGef domain) member 5 (PLEKHG5), transcript variant 2, mRNA. (from RefSeq NM_198681)	1	0.875405	0.998103	0.979517	0.993222	0.927091	1	0.361112	0.528752	0.61394
uc003unq.5	PPP1R9A	protein phosphatase 1, regulatory subunit 9A (PPP1R9A), transcript variant 3, mRNA. (from RefSeq NM_001166162)	1	0.0686501	0.0458454	0.0686525	0.155943	0.0591444	1	0.00648174	0.180911	0.138331
uc001akf.4	PRDM16	PR domain containing 16 (PRDM16), transcript variant 1, mRNA. (from RefSeq NM_022114)	1	1	0.963158	1	1	0.933442	1	0.151411	0.447624	0.464139
uc001aiq.3	PRKCZ	protein kinase C, zeta (PRKCZ), transcript variant 1, mRNA. (from RefSeq NM_002744)	1	0.618068	0.472653	0.620798	0.612388	0.477736	1	0.48497	0.625466	0.589167
uc001uwy.5	PROSER1	proline and serine rich 1 (PROSER1), mRNA. (from RefSeq NM_025138)	1	0.0251758	0.0140883	0.0300516	0.0650038	0.0188778	1	0.0161959	0.143459	0.126956
uc060itr.1	PRR29	proline rich 29 (from HGNC PRR29)	1	0.0346098	0.0215487	0.0341243	0.0854211	0.0211111	1	0.00888547	0.235949	0.200739
uc003uqh.4	PTCD1	pentatricopeptide repeat domain 1 (PTCD1), mRNA. (from RefSeq NM_015545)	1	0.073386	0.15186	0.0916021	0.346113	0.145748	1	0.024557	0.108767	0.151027
uc001aed.4	PUSL1	pseudouridylate synthase-like 1 (PUSL1), mRNA. (from RefSeq NM_153339)	1	0.209209	0.264331	0.209572	0.409886	0.292134	1	0.331255	0.418522	0.453183
uc001aje.3	RER1	retention in endoplasmic reticulum sorting receptor 1 (RER1), mRNA. (from RefSeq NM_007033)	1	0.385163	0.438928	0.396853	0.779773	0.362105	1	0.242411	0.334451	0.332912
uc001ape.4	RERE	arginine-glutamic acid dipeptide (RE) repeats (RERE), transcript variant 1, mRNA. (from RefSeq NM_012102)	1	0.328659	0.327123	0.312198	0.302527	0.372148	1	0.894589	0.559319	0.559988
uc004cdm.5	REXO4	REX4, RNA exonuclease 4 homolog (S. cerevisiae) (REXO4), transcript variant 1, mRNA. (from RefSeq NM_020385)	1	0.023115	0.0372395	0.0219617	0.156328	0.0405385	1	0.017916	0.220437	0.131217
uc001gqm.4	RGL1	ral guanine nucleotide dissociation stimulator-like 1 (RGL1), transcript variant 1, mRNA. (from RefSeq NM_015149)	1	0.0674611	0.0357395	0.0905373	0.1181	0.0530727	1	0.00867282	0.233147	0.1574
uc065buf.1	RN7SL687P	RNA, 7SL, cytoplasmic 687, pseudogene (from HGNC RN7SL687P)	1	0.0223697	0.0272259	0.025849	0.0901307	0.0254587	1	0.0278637	0.190161	0.094633
uc063svt.1	RNASET2	Has ribonuclease activity, with higher activity at acidic pH. Probably is involved in lysosomal degradation of ribosomal RNA (By similarity). Probably plays a role in cellular RNA catabolism. (from UniProt O00584)	1	0.105955	0.124535	0.101735	0.335795	0.127883	1	0.405837	0.178831	0.130265
uc001amg.4	RNF207	ring finger protein 207 (RNF207), mRNA. (from RefSeq NM_207396)	1	0.175127	0.169962	0.176354	0.361107	0.221098	1	0.389149	0.430385	0.424207
uc064rwn.1	RNU2-25P	RNA, U2 small nuclear 25, pseudogene (from HGNC RNU2-25P)	1	0.224868	0.160398	0.225219	0.291527	0.183638	1	0.0107806	0.36054	0.351764
uc058xlg.1	RNU4-10P	RNA, U4 small nuclear 10, pseudogene (from HGNC RNU4-10P)	1	0.102417	0.0566597	0.100877	0.0465968	0.0567637	1	0.00919839	0.187852	0.164045
uc061izv.1	RNU4-49P	RNA, U4 small nuclear 49, pseudogene (from HGNC RNU4-49P)	1	0.0699526	0.0540368	0.0689865	0.026631	0.0631426	1	0.0597831	0.307716	0.198758
uc061goq.1	RNU4-73P	RNA, U4 small nuclear 73, pseudogene (from HGNC RNU4-73P)	1	0.0452236	0.0221179	0.0444259	0.00706491	0.0240508	1	0.0517215	0.312314	0.243184
uc021wwj.1	RNU4-78P	RNA, U4 small nuclear 78, pseudogene (from HGNC RNU4-78P)	1	0.121257	0.0242353	0.12152	0.0379294	0.0382021	1	0.0494584	0.390325	0.30539
uc063aqh.1	RNU6-128P	RNA, U6 small nuclear 128, pseudogene (from HGNC RNU6-128P)	1	0.0894719	0.050254	0.0738719	0.0307645	0.0564589	1	0.450922	0.481392	0.457752
uc060ium.1	RP11-329L6.2	RP11-329L6.2 (from geneSymbol)	1	0.0824575	0.0825577	0.0776234	0.146487	0.0794071	1	0.0309685	0.0958772	0.145046
uc060jbn.1	RP11-360N9.3	RP11-360N9.3 (from geneSymbol)	1	0.089609	0.108381	0.0920428	0.115607	0.128348	1	0.0286826	0.0720076	0.212571
uc061oua.1	RP11-546J1.1	RP11-546J1.1 (from geneSymbol)	1	0.178531	0.10079	0.177109	0.257704	0.145191	1	0.011173	0.308734	0.310025
uc059xwx.1	RP11-61F12.1	cDNA FLJ43495 fis, clone PEBLM2000338. (from mRNA AK125484)	1	0.0539983	0.0513825	0.0576747	0.0690908	0.064189	1	0.132005	0.122724	0.253432
uc064qyw.1	RP11-661A12.5	RP11-661A12.5 (from geneSymbol)	1	0.135332	0.122016	0.121918	0.177538	0.111024	1	0.0171143	0.156322	0.130124
uc002cxc.1	RP11-709D24.6	cDNA FLJ36026 fis, clone TESTI2016758. (from mRNA AK093345)	1	0.0193039	0.0505713	0.0195917	0.170564	0.0494438	1	0.00928635	0.307723	0.283418
uc001ssj.3	RP11-766N7.3	cDNA FLJ41278 fis, clone BRAMY2037147. (from mRNA AK123272)	1	0.0142418	0.0121281	0.0139813	0.0427237	0.0202915	1	0.167519	0.317496	0.271165
uc064eal.1	RP11-792A8.4	RP11-792A8.4 (from geneSymbol)	1	0.110801	0.0489639	0.110146	0.171019	0.0699566	1	0.0112692	0.298551	0.275602
uc062kgl.1	RP11-804H8.6	RP11-804H8.6 (from geneSymbol)	1	0.199085	0.235976	0.236967	0.408209	0.241649	1	0.00544042	0.242109	0.251715
uc059mia.1	RP11-81A1.4	RP11-81A1.4 (from geneSymbol)	1	0.144573	0.0709698	0.148485	0.0371588	0.0927502	1	0.113708	0.372123	0.400247
uc021orl.2	RP4-773N10.4	piRNA piR-55709, complete sequence. (from mRNA DQ588597)	1	0.049211	0.0377904	0.0520344	0.109758	0.0639612	1	0.112113	0.121736	0.240522
uc001amd.4	RPL22	ribosomal protein L22 (RPL22), mRNA. (from RefSeq NM_000983)	1	0.87737	0.81863	0.86182	0.59663	0.764545	1	0.413365	0.593389	0.513128
uc004aqe.5	S1PR3	sphingosine-1-phosphate receptor 3 (S1PR3), mRNA. (from RefSeq NM_005226)	1	0.026078	0.0549581	0.0210406	0.207014	0.0697201	1	0.142518	0.112508	0.134898
uc002azk.3	SCAMP5	secretory carrier membrane protein 5 (SCAMP5), transcript variant 3, mRNA. (from RefSeq NM_138967)	1	0.0193828	0.0232909	0.0200291	0.691129	1	0.864385	0.885053	0.625273	0.621651
uc010tpi.3	SCFD1	sec1 family domain containing 1 (SCFD1), transcript variant 6, mRNA. (from RefSeq NM_001283033)	1	0.10461	0.182794	0.104616	0.4042	0.203433	1	0.227862	0.109408	0.224564
uc001adt.2	SCNN1D	sodium channel, non voltage gated 1 delta subunit (SCNN1D), transcript variant 1, mRNA. (from RefSeq NM_001130413)	1	0.66019	0.534617	0.730074	0.566429	0.547654	1	0.151472	0.456225	0.487246
uc001adi.5	SDF4	stromal cell derived factor 4 (SDF4), transcript variant 1, mRNA. (from RefSeq NM_016547)	1	0.664304	0.683729	0.632791	0.816703	0.747992	1	0.952071	0.614724	0.512125
uc062dds.1	SEC14L4	The sequence shown here is derived from an Ensembl automatic analysis pipeline and should be considered as preliminary data. (from UniProt F8WEM2)	1	0.0267576	0.0064202	0.026758	0.0518641	0.0220176	1	0.153123	0.361303	0.313271
uc057wje.1	SEC23IP	Plays a role in the organization of endoplasmic reticulum exit sites. Specifically binds to phosphatidylinositol 3-phosphate (PI(3)P), phosphatidylinositol 4-phosphate (PI(4)P) and phosphatidylinositol 5-phosphate (PI(5)P). (from UniProt Q9Y6Y8)	1	0.0557929	0.0515269	0.0659237	0.139264	0.045137	1	0.0482828	0.295528	0.128225
uc001ggi.5	SELP	selectin P (granule membrane protein 140kDa, antigen CD62) (SELP), mRNA. (from RefSeq NM_003005)	1	0.0834889	0.0508169	0.0898617	0.0393992	0.0680369	1	0.0807877	0.244428	0.299168
uc009xio.2	SFMBT2	Scm-like with four mbt domains 2 (SFMBT2), transcript variant 2, mRNA. (from RefSeq NM_001018039)	1	0.058018	0.0817389	0.0574639	0.220269	0.0871004	1	0.255458	0.124258	0.152991
uc001aja.5	SKI	v-ski avian sarcoma viral oncogene homolog (SKI), mRNA. (from RefSeq NM_003036)	1	0.321739	0.337039	0.307332	0.248704	0.376776	1	0.879612	0.561478	0.637441
uc001vkk.3	SLAIN1	SLAIN motif family, member 1 (SLAIN1), transcript variant 3, mRNA. (from RefSeq NM_001242868)	1	0.027584	0.055863	0.0267104	0.260456	0.0592975	1	0.192857	0.116263	0.175633
uc004btg.2	SLC25A25-AS1	SLC25A25 antisense RNA 1 (from HGNC SLC25A25-AS1)	1	0.0668461	0.113157	0.0652238	0.305613	0.133317	1	0.244696	0.0912583	0.157605
uc001apw.4	SLC25A33	solute carrier family 25 (pyrimidine nucleotide carrier), member 33 (SLC25A33), mRNA. (from RefSeq NM_032315)	1	0.125099	0.192973	0.123534	0.333212	0.191528	1	0.0210426	0.325542	0.339363
uc063ipj.1	SLC26A2	The sequence shown here is derived from an Ensembl automatic analysis pipeline and should be considered as preliminary data. (from UniProt C9JAN6)	1	0.0640132	0.0244157	0.0640143	0.109432	0.0424763	1	0.00205254	0.255608	0.264806
uc001apo.4	SLC2A5	solute carrier family 2 (facilitated glucose/fructose transporter), member 5 (SLC2A5), transcript variant 1, mRNA. (from RefSeq NM_003039)	1	0.271553	0.360811	0.2719	0.623059	0.346364	1	0.271513	0.429591	0.537049
uc001aia.3	SLC35E2	solute carrier family 35, member E2 (SLC35E2), transcript variant 1, mRNA. (from RefSeq NM_182838)	1	0.59167	0.463562	0.659867	0.555569	0.464076	1	0.174652	0.499352	0.476805
uc001akw.6	SMIM1	small integral membrane protein 1 (Vel blood group) (SMIM1), transcript variant 2, mRNA. (from RefSeq NM_001288583)	1	0.481498	0.455888	0.442966	0.601905	0.481869	1	0.489024	0.513533	0.595518
uc002ewa.4	SMPD3	sphingomyelin phosphodiesterase 3, neutral membrane (neutral sphingomyelinase II) (SMPD3), mRNA. (from RefSeq NM_018667)	1	0.0363751	0.0302776	0.0318725	0.0541538	0.0392101	1	0.480949	0.531067	0.488573
uc001rsa.3	SNORA34	small nucleolar RNA, H/ACA box 34 (SNORA34), small nucleolar RNA. (from RefSeq NR_002968)	1	0.0783116	0.0794349	0.076868	0.11718	0.0716364	1	0.117757	0.209255	0.0925093
uc060iun.1	SNORA76C	small nucleolar RNA, H/ACA box 76C (from HGNC SNORA76C)	1	0.0856894	0.0855298	0.0808679	0.154948	0.0826464	1	0.0315373	0.0944531	0.146638
uc010cfv.3	SNORD111B	small nucleolar RNA, C/D box 111B (from HGNC SNORD111B)	1	0.0629127	0.0480762	0.0616449	0.113722	0.0489494	1	0.00653758	0.183744	0.183107
uc021vvh.1	SNORD70	small nucleolar RNA, C/D box 70 (from HGNC SNORD70)	1	0.125566	0.123451	0.127343	0.118168	0.120235	1	0.180325	0.376453	0.129729
uc058lkb.1	SNORD88	SNORD88 (from geneSymbol)	1	0.143737	0.0427002	0.14327	0.0767658	0.0537645	1	0.00916734	0.332575	0.279544
uc061bym.1	SPACA6P	sperm acrosome associated 6, pseudogene (from HGNC SPACA6P)	1	0.0261439	0.0147802	0.0261445	0.0819664	0.0317216	1	0.00797154	0.285347	0.247952
uc062wrr.1	SRD5A3	The sequence shown here is derived from an Ensembl automatic analysis pipeline and should be considered as preliminary data. (from UniProt H0Y9P9)	1	0.267407	0.255985	0.269402	0.419393	0.25235	1	0.011809	0.373836	0.415942
uc001age.2	SSU72	Protein phosphatase that catalyzes the dephosphorylation of the C-terminal domain of RNA polymerase II. Plays a role in RNA processing and termination. Plays a role in pre-mRNA polyadenylation via its interaction with SYMPK. (from UniProt Q9NP77)	1	0.897484	0.871282	0.883434	0.841645	0.977229	1	0.536531	0.613469	0.613228
uc061lki.1	ST3GAL5-AS1	ST3GAL5 antisense RNA 1 (head to head) (from HGNC ST3GAL5-AS1)	1	0.0873842	0.0662299	0.0873852	0.19479	0.0930852	1	0.00505752	0.287505	0.310077
uc063nls.1	STK19	serine/threonine kinase 19 (from HGNC STK19)	1	0.0164543	0.0148637	0.0159578	0.0662745	0.0228776	1	0.0633402	0.120609	0.13311
uc002viu.4	STK36	serine/threonine kinase 36 (STK36), transcript variant 1, mRNA. (from RefSeq NM_015690)	1	0.105946	0.09745	0.132185	0.177973	0.108656	1	0.0126074	0.264315	0.264726
uc001aoc.4	THAP3	THAP domain containing, apoptosis associated protein 3 (THAP3), transcript variant 3, mRNA. (from RefSeq NM_001195753)	1	1	0.872014	1	0.903631	0.942237	1	0.523982	0.618893	0.636108
uc010xgz.3	THOP1	Name=Zn(2+); Xref=ChEBI:CHEBI:29105; Evidence=; Note=Binds 1 zinc ion. ; (from UniProt K7EP46)	1	0.0219497	0.0329344	0.0298758	0.1291	0.0576388	1	0.0510378	0.128389	0.155385
uc001vgp.4	THSD1	thrombospondin, type I, domain containing 1 (THSD1), transcript variant 2, mRNA. (from RefSeq NM_199263)	1	0.124958	0.0662176	0.124831	0.1909	0.106753	1	0.00571017	0.309549	0.306437
uc002eos.3	TK2	thymidine kinase 2, mitochondrial (TK2), transcript variant 1, mRNA. (from RefSeq NM_004614)	1	0.0873217	0.0973344	0.107185	0.155037	0.0824324	1	0.0333339	0.102851	0.16269
uc003iqz.5	TMEM192	transmembrane protein 192 (TMEM192), mRNA. (from RefSeq NM_001100389)	1	0.0203325	0.0344051	0.0195063	0.155546	0.0443683	1	0.128796	0.0842225	0.143215
uc001apy.4	TMEM201	transmembrane protein 201 (TMEM201), transcript variant 2, mRNA. (from RefSeq NM_001010866)	1	0.122407	0.0862887	0.102882	0.179417	0.0985852	1	0.202363	0.398159	0.436953
uc001srq.3	TMEM5	transmembrane protein 5 (TMEM5), transcript variant 1, mRNA. (from RefSeq NM_014254)	1	0.0600508	0.0119732	0.0600529	0.0728088	0.0339918	1	0.0235784	0.27173	0.203435
uc001ajr.4	TNFRSF14	tumor necrosis factor receptor superfamily, member 14 (TNFRSF14), transcript variant 1, mRNA. (from RefSeq NM_003820)	1	0.460702	0.453847	0.475185	0.620146	0.362644	1	0.300284	0.388086	0.423693
uc001adc.4	TNFRSF18	tumor necrosis factor receptor superfamily, member 18 (TNFRSF18), transcript variant 1, mRNA. (from RefSeq NM_004195)	1	0.675821	0.706782	0.79266	0.847573	0.695428	1	0.613947	0.551229	0.588892
uc001anh.4	TNFRSF25	tumor necrosis factor receptor superfamily, member 25 (TNFRSF25), transcript variant 1, mRNA. (from RefSeq NM_148965)	1	0.928695	0.907908	0.976381	0.92399	0.841132	1	0.488748	0.590719	0.598019
uc001ade.4	TNFRSF4	tumor necrosis factor receptor superfamily, member 4 (TNFRSF4), mRNA. (from RefSeq NM_003327)	1	0.854006	0.916435	0.853348	1	0.900085	1	0.854605	0.531658	0.564705
uc001aot.4	TNFRSF9	tumor necrosis factor receptor superfamily, member 9 (TNFRSF9), mRNA. (from RefSeq NM_001561)	1	0.720384	0.996227	0.769168	0.846445	0.908215	1	0.556891	0.549567	0.600302
uc001akp.4	TP73	tumor protein p73 (TP73), transcript variant 1, mRNA. (from RefSeq NM_005427)	1	0.0330119	0.0453431	0.0329917	0.137082	0.0655785	1	0.199407	0.377556	0.365228
uc001akm.4	TPRG1L	tumor protein p63 regulated 1-like (TPRG1L), mRNA. (from RefSeq NM_182752)	1	0.101507	0.140715	0.088322	0.319917	0.153759	1	0.480414	0.285436	0.307294
uc001gqt.5	TSEN15	TSEN15 tRNA splicing endonuclease subunit (TSEN15), transcript variant 1, mRNA. (from RefSeq NM_052965)	1	0.028803	0.0262731	0.0270494	0.0423365	0.0316693	1	0.0250263	0.253146	0.21248
uc001zof.3	TYRO3	TYRO3 protein tyrosine kinase (TYRO3), mRNA. (from RefSeq NM_006293)	1	0.102938	0.0460732	0.103305	0.119671	0.0648737	1	0.010689	0.260566	0.200624
uc001adm.6	UBE2J2	The sequence shown here is derived from an Ensembl automatic analysis pipeline and should be considered as preliminary data. (from UniProt D6REN4)	1	0.590561	0.509179	0.646053	0.597073	0.492025	1	0.229574	0.472419	0.496951
uc060vkr.1	UNC13A	Contains 3 C2 domains. (from UniProt H7BXE5)	1	0.0194029	0.0202424	0.0194673	0.0421746	0.02411	1	0.0521421	0.348578	0.342583
uc001hts.1	URB2	URB2 ribosome biogenesis 2 homolog (S. cerevisiae) (URB2), mRNA. (from RefSeq NM_014777)	1	0.0274709	0.0452711	0.0249806	0.23677	0.0706588	1	0.216712	0.101141	0.191078
uc001aol.3	VAMP3	vesicle-associated membrane protein 3 (VAMP3), mRNA. (from RefSeq NM_004781)	1	0.97297	0.91774	0.988134	0.784371	0.849666	1	0.599589	0.641358	0.663828
uc010mgm.2	WASH1	WAS protein family homolog 1 (WASH1), mRNA. (from RefSeq NM_182905)	1	0.0428935	0.0300266	0.0428949	0.12918	0.0465508	1	0.00310626	0.184369	0.157091
uc001akn.4	WRAP73	WD repeat containing, antisense to TP73 (from HGNC WRAP73)	1	0.155327	0.17332	0.153254	0.361065	0.205844	1	0.636134	0.37687	0.383073
uc001anx.5	ZBTB48	zinc finger and BTB domain containing 48 (ZBTB48), transcript variant 1, mRNA. (from RefSeq NM_005341)	1	0.586639	0.423438	0.568551	0.508656	0.52103	1	0.965037	0.620877	0.633952
uc057sus.1	ZNF25	zinc finger protein 25 (from HGNC ZNF25)	1	0.133088	0.195108	0.129766	0.513565	0.204471	1	0.135017	0.0934921	0.157738
uc001jlz.5	ZNF365	zinc finger protein 365 (ZNF365), transcript variant A, mRNA. (from RefSeq NM_014951)	1	0.0251839	0.0205854	0.0195433	0.0624154	0.0253782	1	0.0113022	0.360043	0.256364
uc010ydv.1	ZNF845	zinc finger protein 845 (ZNF845), mRNA. (from RefSeq NM_138374)	1	0.177585	0.154921	0.155207	0.118499	0.150198	1	0.00736652	0.176798	0.186016
uc057wqi.1	ZRANB1	zinc finger, RAN-binding domain containing 1 (from HGNC ZRANB1)	1	0.0465312	0.0857859	0.0551041	0.224253	0.086049	1	0.01196	0.161343	0.150121

## Sheet: KEY
Comparison of different methods of DEG analysis
using 44 selected samples;
comEdgeR	DEG analysis with exactTest from edgeR package
glmEdgeR	DEG analysis with glmLRT from edgeR package
tccEdgeR	DEG analysis with edgeR using TCC package
tccDESeq	DEG analysis with DESeq from TCC package
tccDESeq2	DEG analysis with DESeq2 from TCC package
tccBaySeq	DEG analysis with BaySeq from TCC package
voom	DEG analysis with voom from limma package
aldex_we	DEG analysis with Welch test using ALDEx2 package
aldex_wi	DEG analysis with Wilcoxon test using ALDEx2 package
