# Supplementary material for: Biomarker discovery in attention deficit hyperactivity disorder: RNA sequencing of whole blood in discordant twin and case-controlled cohorts
Source: BMC Med Genomics. 2020 Oct 28;13:160. doi: 10.1186/s12920-020-00808-8 (PMC7594430; doi:10.1186/s12920-020-00808-8)
Supplement: Supplementary file 5 — Additional file 5. Discordant twins paired T-test 505 transcripts. [file 12920_2020_808_MOESM5_ESM.xlsx]

## Sheet: Ranked
	Gene	AKA		Case Control?	Methods	comEdgeR	glmEdgeR	tccEdgeR	tccDESeq	tccDESeq2	tccBaySeq	voom	aldex_we	aldex_wi
1	ARL6IP5	JWA	ADP ribosylation factor like GTPase 6 interacting protein 5		8	0.00386	0.00329	0.00338	0.0422	0.000905	1	0.0154	0.132	0.0448
2	CCDC107			CCDC132, CCDC84	8	0.00113	0.0003	0.00198	0.00617	0.00213	1	0.00311	0.104	0.0706
3	CCND1			CCNC, CCNL2	8	0.000805	0.00225	0.00087	0.0313	0.00631	1	0.00142	0.106	0.0606
4	DBF4B		DBF4 zinc finger B		8	0.00218	0.0015	0.00223	0.0209	0.00856	1	0.00223	0.053	0.0763
5	DUSP4			DUSP6	8	0.00132	0.000537	0.00132	0.0187	0.00619	1	0.000418	0.129	0.112
6	FAM159A			FAM104A, 134B,157C,162A,213B	8	0.00468	0.00375	0.00356	0.0339	0.0066	1	0.0061	0.0684	0.0936
7	RARS2				8	0.000361	0.000405	0.000383	0.0141	0.000517	1	0.00267	0.0543	0.0331
8	RN7SL454P			RN7SL423P, RN7SL687P	8	0.00362	0.00087	0.00414	0.00811	0.00318	1	0.00298	0.113	0.073
9	SIK3.IT1		salt inducible kinase 3		8	0.00214	0.00127	0.00136	0.0212	0.00358	1	0.00471	0.0901	0.0938		absence of SIK3 enhances aurora kinase inhibition
10	SPICE1		spindle and centriole associated protein 1		8	0.00757	0.00436	0.0072	0.0457	0.00664	1	0.00738	0.142	0.112		aurora kinase substrate (predicted)
11	AC006486.9				7	0.00494	0.00413	0.00506	0.0573	0.0132	1	0.0124	0.138	0.131
12	AC025171.1				7	0.00814	0.00281	0.00942	0.0436	0.00689	1	0.0128	0.162	0.135
13	AC091801.1				7	0.00653	0.00598	0.00496	0.0233	0.016	1	0.00718	0.163	0.0896
14	ADCY4				7	0.00206	0.00391	0.00214	0.135	0.00466	1	0.0116	0.046	0.0745
15	C2orf15				7	0.00538	0.00294	0.00338	0.0252	0.00685	1	0.0168	0.205	0.107
16	CDKN2C			CDKN1C	7	0.00398	0.00809	0.00244	0.0545	0.0168	1	0.00439	0.0763	0.0963
17	COL5A1				7	0.000543	0.00054	0.000551	0.0107	0.0106	1	0.00511	0.169	0.104
18	GOT1				7	0.00386	0.00506	0.00393	0.0637	0.0131	1	0.00256	0.102	0.0732
19	GSK3A		GSK3B is tao protein kinase 1		7	0.00514	0.00379	0.00534	0.0861	0.00812	1	0.00459	0.0852	0.0873
20	NIFK.AS1				7	0.0075	0.00983	0.00725	0.0399	0.0182	1	0.00567	0.119	0.0801
21	RNU1.34P			multiple	7	0.00475	0.0056	0.00613	0.0543	0.0119	1	0.0105	0.278	0.14
22	RNU2.55P			multiple	7	0.00253	0.00276	0.00259	0.18	0.00528	1	0.0075	0.0531	0.0653
23	RNU2.72P			multiple	7	0.00498	0.00134	0.00511	0.0175	0.0174	1	0.0162	0.194	0.111
24	RP11.1049A21.2				7	0.00359	0.00213	0.00386	0.0276	0.0121	1	0.0141	0.227	0.143
25	RP11.332H14.2				7	0.00153	0.00508	0.0015	0.0443	0.0107	1	0.0051	0.16	0.0842
26	RP11.432J22.2				7	0.00436	0.0016	0.00442	0.0186	0.00876	1	0.0173	0.158	0.117
27	CMC4				6	0.013	0.00231	0.0172	0.0448	0.0114	1	0.0105	0.225	0.144
28	GALNT2				6	0.0054	0.0104	0.0049	0.142	0.0122	1	0.0129	0.0582	0.0659
29	NPR3				6	0.00763	0.00439	0.00854	0.0275	0.00887	1	0.00882	0.179	0.16
30	ORAOV1				6	0.00776	0.0131	0.00654	0.135	0.0171	1	0.0173	0.0746	0.13
31	PEPD				6	0.0118	0.0107	0.00971	0.113	0.0145	1	0.0091	0.12	0.118
32	RAB39B				6	0.00661	0.00841	0.00676	0.0729	0.0125	1	0.00602	0.083	0.101
33	RNF165			RNF170	6	0.011	0.00735	0.0109	0.0229	0.0127	1	0.0107	0.195	0.135
34	RP11.516C1.1				6	0.000752	7.24e-05	0.000757	0.00377	0.0754	0.141	0.0156	0.224	0.171
35	TMEM256			RNF170	6	0.00822	0.00239	0.00992	0.00843	0.00438	1	0.0314	0.392	0.0887
36	USMG5				6	0.00911	0.00615	0.011	0.0724	0.0185	1	0.013	0.087	0.123
37	WDR92				6	0.00769	0.00622	0.00994	0.0578	0.0189	1	0.00507	0.075	0.103
38	ZNF687				6	0.00403	0.00697	0.00399	0.101	0.00784	1	0.0164	0.0463	0.0675
39	CAPN14				5	0.00723	0.00206	0.00723	0.032	0.0199	1	0.0197	0.23	0.166
40	COQ6				5	0.0117	0.0279	0.00885	0.114	0.0321	1	0.0178	0.0759	0.104
41	ENPP4				5	0.0118	0.0107	0.0128	0.0426	0.0113	1	0.185	0.309	0.124
42	ERC2				5	0.00391	0.000224	0.00391	0.016	0.194	0.694	0.0218	0.288	0.24
43	G0S2				5	0.00301	0.0012	0.00463	0.00501	0.0524	1	0.0221	0.287	0.233
44	INTS6.AS1				5	0.0113	0.0132	0.0127	0.109	0.0179	1	0.0465	0.119	0.128
45	MCM7				5	0.00937	0.00611	0.0106	0.0633	0.00932	1	0.0257	0.0912	0.0684
46	MED7				5	0.00332	0.0063	0.00285	0.0707	0.00829	1	0.0422	0.0823	0.0647
47	MMP17				5	0.0251	0.0047	0.0318	0.0251	0.0165	1	0.00556	0.149	0.103
48	NTRK1				5	0.00618	0.000621	0.00646	0.0135	0.197	0.752	0.0444	0.354	0.306
49	PCOLCE2				5	0.0128	0.00135	0.0129	0.0246	0.0335	1	0.00887	0.168	0.149
50	PSMC6				5	0.00365	0.00782	0.00392	0.0776	0.00847	1	0.0441	0.0811	0.105
51	RN7SKP245				5	0.0118	0.0154	0.012	0.151	0.0172	1	0.107	0.083	0.0935
52	RP11.170K4.2				5	0.00916	0.0023	0.00963	0.0369	0.289	1	0.124	0.386	0.345
53	RP11.343H19.2				5	0.0174	0.00658	0.0181	0.0336	0.0196	1	0.00481	0.0839	0.103
54	RP11.344P13.6				5	0.00419	0.00234	0.00419	0.0393	0.0322	1	0.0164	0.321	0.22
55	RP11.380B4.3				5	0.0043	0.00408	0.0049	0.0549	0.0103	1	0.022	0.259	0.15
56	S100A12				5	0.0052	0.00487	0.00486	0.191	0.00595	0.57	0.119	0.228	0.341
57	THAP9				5	0.00912	0.0288	0.00923	0.146	0.0401	1	0.0124	0.101	0.128
58	TIMM21				5	0.00485	0.0181	0.00466	0.123	0.0275	1	0.00515	0.0801	0.118
59	TMUB1				5	0.00941	0.0116	0.00984	0.122	0.0194	1	0.00958	0.0953	0.155
60	TRIM24				5	0.0105	0.0121	0.00967	0.135	0.0192	1	0.0372	0.115	0.137
61	WFDC21P				5	0.00782	0.000382	0.00782	0.0225	0.0939	0.951	0.0193	0.232	0.208
62	ZNF99				5	0.00107	0.000228	0.00106	0.0153	0.105	0.802	0.0318	0.259	0.188
63	ABCB7				4	0.00995	0.0111	0.0101	0.116	0.0167	1	0.0342	0.183	0.127
64	ASTN2				4	0.013	0.0103	0.0132	0.0585	0.0226	1	0.0222	0.176	0.142
65	CD177				4	5.44e-05	0.000156	4.36e-05	0.21	1	3.01e-12	0.443	0.495	0.519
66	CTC.490G23.4				4	0.000432	0.000582	0.000328	0.205	1	9.07e-06	0.456	0.527	0.529
67	DCP1B				4	0.0113	0.022	0.011	0.125	0.0318	1	0.036	0.0679	0.065
68	EFCAB2				4	0.00702	0.01	0.00806	0.0645	0.0137	1	0.038	0.223	0.132
69	GMFG				4	0.0124	0.00862	0.0129	0.077	0.00743	1	0.0923	0.283	0.121
70	LPAR6				4	0.0133	0.0111	0.014	0.0651	0.0164	1	0.0662	0.116	0.138
71	LRRC75A.AS1				4	0.0201	0.0237	0.0227	0.054	0.0226	1	0.0285	0.0884	0.103
72	MRPL40				4	0.0181	0.0174	0.0134	0.0682	0.0239	1	0.0161	0.0956	0.108
73	RN7SKP159				4	0.0107	0.0141	0.0108	0.0585	0.0267	1	0.0469	0.115	0.118
74	RN7SKP294				4	0.0298	0.0261	0.0336	0.0512	0.0415	1	0.00993	0.0508	0.059
75	RP11.334J6.7				4	0.0171	0.00419	0.017	0.0385	0.0155	1	0.0186	0.306	0.175
76	RP11.575L7.8				4	0.031	0.0283	0.0218	0.0416	0.0377	1	0.00322	0.126	0.0812
77	RUNDC3A.AS1				4	0.00363	0.00675	0.00164	0.0164	0.0195	1	0.0351	0.261	0.159
78	S100A8				4	0.00965	0.0106	0.00984	0.121	0.0114	5.13e-06	0.231	0.274	0.54
79	SCARNA1				4	0.00996	0.0105	0.0109	0.318	0.0142	1	0.027	0.106	0.162
80	SCARNA7				4	0.00544	0.0062	0.00555	0.0722	0.00671	1	0.18	0.123	0.243
81	SNRPG				4	0.00999	0.0151	0.0111	0.131	0.0219	1	0.104	0.286	0.126
82	TRMT112				4	0.0204	0.006	0.0247	0.0428	0.0088	1	0.0166	0.197	0.191
83	AC156455.1				3	0.0313	0.00114	0.0313	0.0497	0.379	0.997	0.048	0.368	0.319
84	AP003068.23				3	0.0122	0.0506	0.0118	0.2	0.0527	1	0.13	0.207	0.13
85	ARHGDIG				3	0.00976	0.0109	0.0105	0.0489	0.0306	1	0.0843	0.217	0.183
86	CBY1				3	0.026	0.0178	0.0183	0.0574	0.0367	1	0.00518	0.114	0.138
87	CLCN4				3	0.0127	0.0091	0.014	0.0456	0.014	1	0.022	0.201	0.205
88	CPED1				3	0.0405	0.0036	0.0407	0.0361	0.0191	1	0.0245	0.299	0.195
89	CTD.2616J11.11				3	0.0235	0.0103	0.0244	0.0584	0.0279	1	0.00626	0.071	0.0999
90	DPP9.AS1				3	0.0137	0.00843	0.0139	0.0314	0.0265	1	0.0403	0.365	0.26
91	ESRP2				3	0.0134	0.0229	0.0135	0.106	0.0397	1	0.0109	0.19	0.153
92	GINS2				3	0.0128	0.0078	0.0213	0.0765	0.0334	1	0.00644	0.154	0.131
93	HMGB2				3	0.0138	0.012	0.0147	0.0431	0.0141	1	0.0812	0.175	0.277
94	HSPG2				3	0.0108	0.0084	0.0114	0.188	0.0109	1	0.0235	0.225	0.15
95	LINC01127				3	0.042	0.0456	0.0415	0.0465	0.058	1	0.00716	0.12	0.154
96	LL0XNC01.36H8.1				3	0.0131	0.00961	0.0133	0.083	0.0981	1	0.018	0.267	0.246
97	MGST2				3	0.0421	0.0472	0.0518	0.16	0.0659	1	0.0131	0.0968	0.142
98	MIR155HG				3	0.0125	0.0126	0.0126	0.0208	0.0255	1	0.101	0.326	0.19
99	MIR3609				3	0.0151	0.0167	0.0162	0.052	0.0186	0	0.165	0.205	0.229
100	PARG				3	0.0139	0.00669	0.0156	0.108	0.015	1	0.0145	0.319	0.133
101	PARK7				3	0.0175	0.00379	0.0197	0.105	0.016	1	0.0201	0.17	0.143
102	PPIAL4C				3	0.0215	0.000906	0.0215	0.029	0.118	1	0.0149	0.271	0.23
103	RN7SKP107				3	0.0184	0.0182	0.0188	0.0825	0.0188	1	0.107	0.107	0.0972
104	RNU6.761P				3	0.0749	0.0684	0.0622	0.208	0.079	1	0.00905	0.0943	0.0912
105	RP11.240G22.5				3	0.0156	0.00113	0.0156	0.0431	0.301	0.998	0.0323	0.303	0.271
106	RP11.596D21.1				3	0.0313	0.00185	0.0313	0.0487	0.44	0.994	0.0719	0.349	0.318
107	RP4.575N6.5				3	0.00552	0.00703	0.00585	0.082	0.0176	1	0.0214	0.272	0.182
108	SPOCD1				3	0.0112	0.0106	0.0116	0.0444	0.0283	1	0.0553	0.353	0.242
109	SRD5A3.AS1				3	0.0225	0.0033	0.0386	0.0533	0.0508	1	0.0187	0.229	0.184
110	TAF1L				3	0.0199	0.0269	0.018	0.123	0.0273	1	0.0124	0.138	0.131
111	TMPRSS9				3	0.0212	0.0242	0.0282	0.0647	0.0354	1	0.00697	0.0887	0.143
112	VCAN.AS1				3	0.0107	0.0105	0.0111	0.0594	0.0229	1	0.00735	0.207	0.161
113	YIPF1				3	0.0147	0.0148	0.0131	0.0899	0.0175	1	0.102	0.303	0.138
114	AC009095.4				2	0.0386	0.00356	0.0398	0.114	0.463	1	0.13	0.457	0.439
115	ATG101				2	0.0186	0.0133	0.0196	0.0872	0.0273	1	0.0364	0.136	0.116
116	ATXN3				2	0.0354	0.0365	0.0338	0.209	0.0328	1	0.14	0.126	0.124
117	BAI3				2	0.0635	0.00506	0.0631	0.0928	0.59	1	0.137	0.435	0.441
118	BBS5				2	0.00649	0.00783	0.00693	0.236	0.0248	1	0.0298	0.385	0.191
119	BCL2L15				2	0.023	0.00246	0.0229	0.0372	0.0563	1	0.0353	0.279	0.234
120	C10orf90				2	0.0313	0.00291	0.0313	0.0772	0.504	1	0.0841	0.334	0.321
121	C12orf73				2	0.00895	0.025	0.00896	0.122	0.0415	1	0.0215	0.181	0.176
122	C15orf61				2	0.0355	0.00972	0.0369	0.0449	0.0382	1	0.00734	0.199	0.213
123	C1orf35				2	0.0144	0.013	0.0151	0.0877	0.0287	1	0.0192	0.128	0.136
124	CITED1				2	0.0375	0.00364	0.0381	0.126	0.456	1	0.144	0.417	0.403
125	CLDN16				2	0.0313	0.00257	0.0313	0.068	0.43	1	0.0632	0.371	0.314
126	CLIC2				2	0.0278	0.0184	0.0265	0.0321	0.0319	1	0.0133	0.201	0.163
127	CNKSR1				2	0.0225	0.0033	0.0225	0.0482	0.061	1	0.032	0.242	0.186
128	CPT1A				2	0.0181	0.00664	0.0182	0.0545	0.00819	1	0.0418	0.349	0.171
129	CSTF3				2	0.0555	0.114	0.0518	0.399	0.112	1	0.0635	0.125	0.131
130	CTD.2319I12.2				2	0.0313	0.00267	0.0313	0.0766	0.504	1	0.0974	0.369	0.363
131	CTD.2373J6.1				2	0.0313	0.00258	0.0313	0.0721	0.433	1	0.057	0.376	0.345
132	CTD.2540B15.13				2	0.0165	0.00133	0.0174	0.0752	0.24	0.852	0.0771	0.352	0.333
133	CTD.2555O16.2				2	0.0439	0.0034	0.0439	0.0434	0.24	1	0.0424	0.356	0.302
134	CTD.2616J11.9				2	0.0629	0.0167	0.0609	0.0536	0.587	0.893	0.271	0.42	0.43
135	CYP2J2				2	0.0109	0.0236	0.0108	0.323	0.188	1	0.126	0.393	0.375
136	FAM161A				2	0.0256	0.00588	0.026	0.0438	0.0279	1	0.0643	0.29	0.241
137	FUK				2	0.0161	0.0136	0.0165	0.0916	0.0274	1	0.0162	0.154	0.141
138	GLRB				2	0.0188	0.00336	0.0193	0.074	0.348	1	0.124	0.401	0.356
139	GNAT2				2	0.0129	0.0233	0.0125	0.0595	0.0935	1	0.0302	0.32	0.313
140	GS1.114I9.3				2	0.0169	0.0128	0.0165	0.0906	0.0298	1	0.00583	0.122	0.167
141	HNRNPAB				2	0.0242	0.0495	0.0188	0.281	0.0426	1	0.0324	0.0886	0.144
142	IGHV3.74				2	0.0378	0.00892	0.038	0.0313	0.0216	1	0.0397	0.269	0.227
143	KIF5B				2	0.0223	0.0289	0.0186	0.234	0.00897	1	0.0658	0.134	0.147
144	LA16c.395F10.1				2	0.0117	0.0164	0.0117	0.106	0.143	1	0.0651	0.354	0.289
145	LCN10				2	0.0263	0.0754	0.0272	0.268	0.0743	1	0.0371	0.129	0.127
146	LIM2				2	0.0225	0.00464	0.0225	0.0522	0.0994	1	0.0299	0.246	0.218
147	LIPN				2	0.114	0.111	0.112	0.101	0.145	1	0.00684	0.14	0.153
148	MIR6080				2	0.0329	0.00254	0.0328	0.0656	0.401	1	0.135	0.383	0.345
149	NDUFC1				2	0.0352	0.00941	0.037	0.0554	0.0189	1	0.024	0.359	0.203
150	NPNT				2	0.00945	0.0157	0.00959	0.114	0.0252	1	0.0425	0.251	0.191
151	PCMT1				2	0.0265	0.0204	0.0281	0.157	0.0208	1	0.157	0.301	0.103
152	PEX5L				2	0.0138	0.0078	0.0139	0.0607	0.132	1	0.0501	0.362	0.303
153	RGCC				2	0.0253	0.0351	0.0281	0.164	0.0438	1	0.0638	0.0654	0.105
154	RN7SKP115				2	0.0284	0.0306	0.0292	0.108	0.037	1	0.103	0.13	0.137
155	RN7SKP213				2	0.0702	0.0759	0.0697	0.189	0.0892	1	0.0467	0.0771	0.113
156	RN7SKP25				2	0.0613	0.0667	0.0633	0.0563	0.064	1	0.0297	0.222	0.117
157	RNA5SP207				2	0.016	0.00528	0.0158	0.0226	0.0698	1	0.0344	0.376	0.312
158	RP11.150D20.5				2	0.0625	0.00258	0.0625	0.0832	0.453	1	0.0562	0.342	0.319
159	RP11.342D11.3				2	0.0625	0.00342	0.0625	0.125	0.519	1	0.15	0.392	0.366
160	RP11.46E17.8				2	0.0324	0.00524	0.0323	0.0672	0.461	1	0.166	0.452	0.45
161	RP1.149A16.19				2	0.0625	0.00258	0.0625	0.0811	0.443	1	0.0574	0.362	0.31
162	RP11.930P14.1				2	0.00753	0.0121	0.00774	0.079	0.0688	1	0.0512	0.295	0.264
163	RP13.890H12.2				2	0.0111	0.0124	0.0117	0.0718	0.0252	1	0.0577	0.27	0.205
164	RP4.616B8.6				2	0.0391	0.00379	0.0391	0.056	0.175	1	0.0291	0.267	0.249
165	RP5.1136G13.2				2	0.0128	0.0565	0.013	0.196	0.115	1	0.0774	0.361	0.294
166	RP6.99M1.3				2	0.0692	0.00377	0.0684	0.0666	0.574	0.982	0.111	0.427	0.411
167	RPL31				2	0.0155	0.0147	0.0178	0.0621	0.0229	2.18e-07	0.0919	0.139	0.271
168	RPS11				2	0.119	0.142	0.128	0.136	0.134	1	0.0463	0.127	0.108
169	RYR1				2	0.037	0.0494	0.0213	0.247	0.0573	1	0.0104	0.13	0.16
170	SF3B6				2	0.0186	0.0141	0.0201	0.0269	0.0195	1	0.0953	0.27	0.184
171	SMIM8				2	0.0234	0.0072	0.0183	0.0875	0.0175	1	0.0122	0.161	0.174
172	SPATC1L				2	0.013	0.025	0.013	0.111	0.0507	1	0.0297	0.267	0.16
173	THADA				2	0.021	0.019	0.0166	0.134	0.0115	1	0.0269	0.14	0.202
174	TM4SF19.TCTEX1D2				2	0.0228	0.00555	0.022	0.0222	0.0728	1	0.0682	0.298	0.266
175	TMEM164				2	0.0388	0.0412	0.0405	0.0784	0.0399	1	0.0261	0.12	0.136
176	TMEM255A				2	0.0313	0.00149	0.0313	0.0691	0.283	1	0.05	0.322	0.3
177	TPH2				2	0.0313	0.00385	0.0313	0.0803	0.456	1	0.153	0.428	0.404
178	TRAJ35				2	0.0283	0.00351	0.0279	0.0308	0.236	1	0.0567	0.341	0.302
179	TRIM14				2	0.0178	0.0236	0.0156	0.175	0.0215	1	0.0367	0.135	0.2
180	TRMT12				2	0.0419	0.0483	0.0438	0.141	0.0717	1	0.0652	0.113	0.144
181	VAMP8				2	0.018	0.00696	0.0201	0.0565	0.0141	1	0.0438	0.204	0.171
182	VSTM2A				2	0.00963	0.0104	0.00986	0.0852	0.322	1	0.0605	0.361	0.315
183	WDR89				2	0.0279	0.0292	0.0326	0.0837	0.0424	1	0.0241	0.0779	0.0975
184	ZNF433				2	0.0135	0.0188	0.0134	0.109	0.0937	1	0.0495	0.311	0.279
185	A1BG				1	0.24	0.221	0.245	0.369	0.279	1	0.242	0.465	0.468
186	A1BG.AS1				1	0.418	0.31	0.42	0.526	0.402	1	0.42	0.575	0.526
187	A1CF				1	0.284	0.248	0.286	0.601	0.514	1	0.588	0.503	0.51
188	A2M				1	0.321	0.398	0.293	0.827	0.378	1	0.0692	0.163	0.259
189	A2M.AS1				1	0.191	0.19	0.17	0.261	0.196	1	0.0893	0.252	0.379
190	A2ML1				1	1	0.913	1	1	0.992	1	0.803	0.556	0.579
191	A2ML1.AS1				1	1	1	1	1	1	1	0.838	NA	NA
192	A2ML1.AS2				1	0.663	0.36	0.665	0.799	0.865	1	0.787	0.558	0.579
193	A3GALT2				1	1	0.946	1	1	0.998	1	0.863	0.513	0.544
194	A4GALT				1	1	0.627	1	1	0.934	1	0.899	0.479	0.51
195	A4GNT				1	1	0.223	1	0.992	0.951	1	0.605	0.519	0.506
196	AA06				1	1	1	1	1	1	1	0.838	NA	NA
197	AAAS				1	0.732	0.892	0.734	1	0.856	1	0.853	0.609	0.602
198	AACS				1	0.652	0.346	0.716	0.585	0.476	1	0.876	0.534	0.595
199	AADAC				1	1	1	1	1	1	1	0.838	NA	NA
200	AADACL2				1	0.5	0.0396	0.5	0.392	0.837	1	0.301	0.503	0.487
201	AASDH				1	0.0179	0.00645	0.017	0.0665	0.0154	1	0.0254	0.157	0.157
202	AC010226.4				1	0.127	0.0481	0.125	0.0512	0.0974	1	0.0652	0.326	0.276
203	AC012123.1				1	0.0713	0.0168	0.0719	0.0379	0.0532	1	0.157	0.349	0.31
204	AC020922.1				1	0.0251	0.0308	0.026	0.165	0.0542	1	0.0247	0.171	0.14
205	ACSL1				1	0.323	0.33	0.276	0.858	1	6.93e-11	0.591	0.881	0.795
206	ACTR6				1	0.0613	0.11	0.0662	0.394	0.117	1	0.0705	0.119	0.236
207	AK2				1	0.034	0.031	0.0252	0.193	0.0211	1	0.0444	0.192	0.242
208	ALG10B				1	0.0239	0.0098	0.0258	0.129	0.0225	1	0.0461	0.155	0.172
209	AMT				1	0.595	0.594	0.601	0.465	0.624	1.19e-08	0.445	0.896	0.917
210	ANAPC15				1	0.0526	0.0128	0.0636	0.0505	0.0298	1	0.0676	0.433	0.278
211	ANKH				1	0.0456	0.0592	0.0448	0.254	0.0622	1	0.0442	0.128	0.156
212	AQP9				1	0.385	0.394	0.344	0.871	0.317	1	0.67	0.896	0.897
213	ARHGEF39				1	0.182	0.0859	0.182	0.15	0.139	1	0.0152	0.178	0.239
214	ARL8A				1	0.0281	0.0181	0.0285	0.153	0.0228	1	0.0485	0.337	0.221
215	ARSG				1	0.0729	0.0165	0.0744	0.0918	0.0166	1	0.0523	0.518	0.188
216	ASH1L.AS1				1	0.0154	0.0456	0.0152	0.158	0.0566	1	0.04	0.179	0.145
217	C1QTNF4				1	0.0164	0.0129	0.0164	0.0556	0.119	1	0.0846	0.418	0.345
218	C3AR1				1	0.066	0.0723	0.0567	0.563	1	0.999	0.442	0.436	0.595
219	C9orf85				1	0.0263	0.0528	0.0262	0.193	0.073	1	0.0202	0.128	0.208
220	CALM2				1	0.0393	0.0618	0.0328	0.244	0.0168	1	0.141	0.217	0.241
221	CDH2				1	0.0282	0.0217	0.00824	0.0728	0.0703	1	0.109	0.336	0.258
222	CDH3				1	0.0352	0.00737	0.0352	0.0738	0.069	1	0.016	0.258	0.24
223	CDKN2B				1	0.026	0.0572	0.0268	0.206	0.0628	1	0.0161	0.17	0.195
224	CENPA				1	0.0578	0.043	0.0578	0.205	0.0685	1	0.00349	0.168	0.154
225	CNIH4				1	0.0196	0.0132	0.0216	0.105	0.0163	1	0.0876	0.193	0.181
226	COL28A1				1	0.0625	0.00592	0.0625	0.113	0.523	1	0.178	0.46	0.43
227	CSMD3				1	0.0421	0.00631	0.0434	0.0518	0.0544	1	0.0403	0.266	0.214
228	CSTA				1	0.0835	0.0706	0.0953	0.0542	0.0952	1	0.116	0.271	0.44
229	CTAGE6				1	0.0205	0.00591	0.0206	0.15	0.436	1	0.138	0.362	0.355
230	CTC.429L19.3				1	0.0313	0.00295	0.0313	0.0682	0.318	1	0.0672	0.369	0.316
231	CTSD				1	0.501	0.473	0.47	0.546	0.433	1	0.726	0.786	0.74
232	CYP1B1.AS1				1	0.0251	0.0193	0.0181	0.16	0.0246	1	0.017	0.232	0.194
233	DDX54				1	0.0682	0.0716	0.059	0.322	0.0737	1	0.0457	0.0979	0.167
234	DRAP1				1	0.088	0.0285	0.0935	0.0756	0.0518	1	0.0328	0.433	0.127
235	EFCAB11				1	0.0345	0.0791	0.0349	0.263	0.0947	1	0.0246	0.148	0.142
236	EGR3				1	0.139	0.0863	0.136	0.0956	0.126	1	0.0186	0.191	0.252
237	EPHA5				1	0.0625	0.00593	0.0625	0.127	0.579	1	0.103	0.422	0.416
238	EPHB2				1	0.0776	0.111	0.0782	0.286	0.127	1	0.0153	0.183	0.179
239	EVI2A				1	0.276	0.274	0.287	0.43	0.286	0.00128	0.859	0.739	0.518
240	FAM150B				1	0.0241	0.00435	0.0244	0.0626	0.154	1	0.0475	0.287	0.252
241	FBXO45				1	0.0146	0.0116	0.0174	0.0959	0.0216	1	0.0511	0.232	0.223
242	FIP1L1				1	0.0503	0.0265	0.0379	0.172	0.0215	1	0.0639	0.322	0.241
243	FOXJ3				1	0.024	0.0256	0.0159	0.178	0.0163	1	0.0265	0.158	0.26
244	GAS5				1	0.211	0.255	0.222	0.413	0.207	0.0522	0.801	0.579	0.328
245	GCSAM				1	0.0406	0.00724	0.0449	0.078	0.0182	1	0.0531	0.439	0.186
246	GNA11				1	0.119	0.101	0.112	0.385	0.104	0.112	0.997	0.658	0.715
247	GOLGA5				1	0.0252	0.0517	0.0208	0.246	0.0586	1	0.0473	0.129	0.193
248	GPR35				1	0.0453	0.0394	0.0444	0.0949	0.0602	1	0.0167	0.251	0.175
249	HIST2H2AA4				1	0.0757	0.0475	0.079	0.116	0.0718	1	0.00811	0.161	0.171
250	HLA.DQB1.AS1				1	0.0363	0.0108	0.0498	0.057	0.0435	1	0.0478	0.241	0.196
251	IFITM2				1	0.56	0.564	0.51	0.851	0.481	2.06e-05	0.658	0.803	0.673
252	IGHV1.3				1	0.0565	0.0299	0.0549	0.0518	0.136	1	0.123	0.374	0.325
253	ING4				1	0.0206	0.0142	0.0222	0.0876	0.0203	1	0.0279	0.147	0.193
254	JRK				1	0.0539	0.0311	0.0526	0.137	0.0413	1	0.0312	0.127	0.211
255	JSRP1				1	0.829	0.804	0.823	0.418	0.841	0.0687	0.802	0.609	0.887
256	KCNJ15				1	0.708	0.715	0.642	0.769	0.597	1	0.372	0.756	0.745
257	LAMTOR5.AS1				1	0.0529	0.00945	0.0531	0.0564	0.0255	1	0.0431	0.411	0.29
258	LDLR				1	0.0178	0.0309	0.0189	0.678	1	0.0214	0.642	0.662	0.561
259	LILRA5				1	0.363	0.354	0.314	0.788	0.324	0.35	0.741	0.792	0.654
260	LINC00471				1	0.0625	0.00593	0.0625	0.126	0.585	1	0.101	0.402	0.389
261	LINC00640				1	0.125	0.00594	0.125	0.133	0.591	1	0.0914	0.422	0.384
262	LINC00893				1	0.0229	0.0061	0.0222	0.0655	0.0263	1	0.0207	0.344	0.273
263	LINC01278				1	0.0474	0.0738	0.0475	0.223	0.1	1	0.0153	0.157	0.2
264	LMX1A				1	0.0692	0.00791	0.0676	0.118	0.554	1	0.233	0.42	0.414
265	LRRC16B				1	0.0213	0.0125	0.0352	0.102	0.0523	1	0.01	0.259	0.221
266	MAGOH				1	0.0363	0.0898	0.0366	0.25	0.0941	1	0.114	0.14	0.215
267	MIR197				1	0.064	0.00592	0.0639	0.134	0.522	1	0.196	0.444	0.395
268	MIR421				1	0.021	0.0159	0.0207	0.0439	0.213	1	0.0364	0.429	0.358
269	MIR4738				1	0.125	0.00595	0.125	0.154	0.676	1	0.133	0.474	0.451
270	MTOR				1	0.029	0.0286	0.0259	0.217	0.0174	1	0.028	0.152	0.188
271	MT.RNR2				1	0.247	0.25	0.273	0.104	0.275	1.2e-07	0.131	0.416	0.242
272	MT.TV				1	0.568	0.569	0.559	0.34	0.661	0.629	0.448	0.819	0.887
273	NDUFV3				1	0.0283	0.0189	0.0328	0.134	0.0228	1	0.0603	0.193	0.167
274	NPM1				1	0.0322	0.0281	0.0342	0.0699	0.0334	1	0.0365	0.139	0.19
275	NSA2				1	0.0586	0.0307	0.0743	0.0426	0.0488	1	0.058	0.294	0.162
276	PABPN1L				1	0.0625	0.00296	0.0625	0.0963	0.406	1	0.121	0.371	0.351
277	PACS1				1	0.0331	0.0495	0.0278	0.341	0.0432	1	0.102	0.134	0.172
278	PADI2				1	0.786	0.781	0.709	0.918	0.681	1	0.325	0.676	0.546
279	PAQR3				1	0.0385	0.0175	0.0426	0.0828	0.0227	1	0.0548	0.292	0.25
280	PCDHGA1				1	0.0149	0.00962	0.00909	0.0776	0.121	1	0.0534	0.288	0.242
281	PDCD1				1	0.044	0.0374	0.0446	0.0474	0.0623	1	0.0897	0.394	0.278
282	PDZD2				1	0.0246	0.0319	0.0245	0.14	0.0498	1	0.0154	0.2	0.158
283	PIGG				1	0.0467	0.0587	0.0375	0.332	0.0482	1	0.0639	0.128	0.196
284	PLCG2				1	0.291	0.296	0.295	0.343	0.265	0.211	0.234	0.514	0.205
285	PMS1				1	0.0914	0.258	0.0835	0.48	0.243	1	0.0586	0.114	0.265
286	POLA2				1	0.0161	0.0183	0.0147	0.118	0.0331	1	0.0142	0.149	0.16
287	PPP1R15A				1	0.0706	0.0801	0.0718	0.222	0.0797	1	0.0991	0.136	0.164
288	PSMD8				1	0.0371	0.0634	0.0298	0.354	0.0562	1	0.0994	0.135	0.206
289	RGS2				1	0.184	0.191	0.174	0.374	0.148	0.0129	0.443	0.561	0.454
290	RMRP				1	0.484	0.538	0.492	0.373	0.507	1	0.00726	0.535	0.55
291	RN7SKP124				1	0.0463	0.0483	0.0512	0.0918	0.0502	1	0.0824	0.144	0.0896
292	RN7SKP170				1	0.0668	0.0706	0.0665	0.237	0.0671	1	0.161	0.154	0.146
293	RN7SKP180				1	0.24	0.251	0.247	0.278	0.25	0.99	0.343	0.413	0.221
294	RN7SKP45				1	0.771	0.761	0.757	0.8	0.761	0.505	0.31	0.455	0.655
295	RN7SKP8				1	0.141	0.134	0.145	0.209	0.148	1	0.179	0.278	0.146
296	RN7SKP95				1	0.0485	0.0389	0.0522	0.102	0.0513	1	0.0851	0.256	0.116
297	RN7SL151P				1	0.421	0.419	0.401	0.433	0.417	1	0.382	0.83	0.62
298	RN7SL300P				1	0.152	0.15	0.145	0.316	0.153	0.0887	0.154	0.322	0.352
299	RN7SL33P				1	0.226	0.222	0.217	0.375	0.235	0.000384	0.253	0.519	0.402
300	RN7SL494P				1	0.325	0.331	0.308	0.364	0.314	1	0.195	0.465	0.377
301	RN7SL762P				1	0.216	0.211	0.208	0.406	0.222	0.176	0.5	0.567	0.791
302	RNase_MRP				1	0.495	0.548	0.503	0.383	0.518	1	0.0089	0.541	0.545
303	RNU1.14P				1	0.572	0.566	0.558	1	0.503	1	0.521	0.707	0.87
304	RNU1.16P				1	0.0686	0.0136	0.0704	0.0568	0.0339	1	0.0642	0.242	0.219
305	RNU1.69P				1	0.46	0.384	0.446	0.548	0.448	1	0.805	0.63	0.498
306	RNU2.19P				1	0.0196	0.0464	0.0199	0.182	0.0559	1	0.0154	0.196	0.205
307	RNU6ATAC16P				1	0.0859	0.0204	0.0844	0.114	0.649	1	0.326	0.441	0.449
308	RNY1				1	0.263	0.281	0.253	0.654	0.282	0.924	0.747	0.913	0.972
309	RP11.104N10.2				1	0.0284	0.0705	0.0243	0.248	0.0694	1	0.0381	0.117	0.19
310	RP11.10E18.7				1	0.037	0.0388	0.0493	0.0881	0.0719	1	0.0105	0.27	0.196
311	RP11.1260E13.4				1	0.0625	0.00592	0.0625	0.123	0.575	1	0.0894	0.428	0.401
312	RP11.345P4.9				1	0.0464	0.0904	0.0478	0.26	0.0997	1	0.081	0.136	0.238
313	RP11.391L3.1				1	0.0625	0.00593	0.0625	0.127	0.526	1	0.181	0.381	0.375
314	RP11.395I14.2				1	0.0391	0.00354	0.0391	0.0642	0.165	1	0.045	0.304	0.269
315	RP11.399O19.9				1	0.0171	0.0131	0.0154	0.0821	0.0296	1	0.0171	0.355	0.233
316	RP11.430C7.5				1	0.0149	0.00731	0.015	0.0663	0.0229	1	0.0156	0.281	0.226
317	RP11.474G23.3				1	0.0526	0.0385	0.0526	0.168	0.1	1	0.0127	0.231	0.218
318	RP11.477J21.6				1	0.125	0.00594	0.125	0.154	0.561	1	0.174	0.401	0.388
319	RP11.545A16.1				1	0.0625	0.00592	0.0625	0.105	0.442	1	0.124	0.366	0.356
320	RP11.56G10.2				1	0.161	0.0304	0.156	0.0557	0.0869	1	0.117	0.429	0.374
321	RP11.576N17.5				1	0.0625	0.00592	0.0625	0.123	0.514	1	0.187	0.41	0.394
322	RP11.5C23.1				1	0.0312	0.0271	0.0309	0.109	0.0516	1	0.0171	0.209	0.197
323	RP11.638I2.9				1	0.0895	0.0456	0.0885	0.0568	0.078	1	0.0768	0.511	0.409
324	RP11.656E20.5				1	0.125	0.00594	0.125	0.162	0.565	1	0.167	0.379	0.367
325	RP11.661A12.5				1	0.0842	0.0921	0.0928	0.145	0.121	1	0.384	0.604	0.142
326	RP11.679C8.2				1	0.0373	0.0199	0.0371	0.127	0.0955	1	0.0189	0.284	0.225
327	RP11.73M18.6				1	0.0211	0.0161	0.0211	0.0982	0.0411	1	0.00791	0.176	0.156
328	RP11.77E14.2				1	0.125	0.00593	0.125	0.136	0.587	1	0.105	0.433	0.409
329	RP11.968O1.5				1	0.0313	0.0059	0.0313	0.0919	0.418	1	0.148	0.384	0.388
330	RPL34				1	0.0272	0.0204	0.033	0.0423	0.0374	1	0.0559	0.16	0.204
331	RPL35				1	0.0497	0.0367	0.0581	0.032	0.0631	1	0.0589	0.192	0.204
332	RPL35A				1	0.0714	0.07	0.0822	0.0709	0.0877	0.3	0.0986	0.216	0.245
333	RPL37A				1	0.129	0.142	0.148	0.0358	0.143	1	0.0363	0.238	0.232
334	RPS24				1	0.054	0.0513	0.0617	0.0671	0.0672	0.00333	0.136	0.199	0.254
335	RPSA				1	0.0705	0.0745	0.0756	0.358	0.0833	3.2e-08	0.117	0.228	0.27
336	SBF1				1	0.0866	0.123	0.09	0.693	0.115	1	0.215	0.112	0.295
337	SCAMP1.AS1				1	0.0431	0.0455	0.0314	0.183	0.0729	1	0.0141	0.197	0.211
338	SCARNA6				1	0.261	0.269	0.274	0.385	0.279	0.248	0.261	0.323	0.231
339	SEPSECS				1	0.141	0.0748	0.111	0.178	0.0845	1	0.0192	0.142	0.287
340	SHISA3				1	0.0313	0.0059	0.0313	0.107	0.425	1	0.153	0.37	0.366
341	SLC1A7				1	0.0225	0.015	0.00636	0.105	0.0999	1	0.0194	0.283	0.252
342	SLC22A18				1	0.0284	0.0344	0.0322	0.164	0.0572	1	0.0222	0.141	0.196
343	SLC25A23				1	0.0434	0.0206	0.0429	0.107	0.0502	1	0.00444	0.171	0.18
344	SLC39A14				1	0.0149	0.0144	0.0184	0.111	0.0302	1	0.00768	0.144	0.152
345	SLC43A1				1	0.0255	0.0663	0.0258	0.256	0.068	1	0.0464	0.112	0.163
346	SNHG1				1	0.142	0.172	0.149	0.445	0.137	1	0.713	0.593	0.634
347	SNORA12				1	0.305	0.305	0.317	0.586	0.316	0.971	0.493	0.5	0.561
348	SNORA36B				1	0.0569	0.0161	0.0565	0.0559	0.168	1	0.0731	0.363	0.331
349	SNORD116.11				1	0.0275	0.0407	0.0286	0.315	0.0499	1	0.0888	0.117	0.189
350	SNORD18A				1	0.689	0.693	0.686	0.851	0.629	1	0.912	0.888	0.778
351	SNORD36A				1	0.289	0.3	0.297	0.635	0.27	7.1e-08	0.992	0.808	0.628
352	SNORD42A				1	0.0738	0.0705	0.0792	0.177	0.0823	1.47e-06	0.309	0.366	0.313
353	SNORD49				1	0.0379	0.0199	0.0431	0.0569	0.03	1	0.0992	0.411	0.179
354	SNORD52				1	0.609	0.622	0.616	0.972	0.539	0.00586	0.566	0.819	0.905
355	SNORD97				1	0.0332	0.0369	0.0351	0.254	0.0392	5.12e-13	0.179	0.216	0.197
356	SNRPB2				1	0.0395	0.0506	0.0379	0.223	0.0684	1	0.0633	0.144	0.128
357	SPTBN1				1	0.0665	0.0819	0.0613	0.317	0.0675	1	0.061	0.133	0.155
358	SPTBN5				1	0.0455	0.0475	0.0541	0.174	0.0739	1	0.0165	0.223	0.29
359	SRP9				1	0.0241	0.0154	0.0264	0.0621	0.0211	1	0.0944	0.222	0.18
360	STXBP2				1	0.0396	0.00688	0.0458	0.0657	0.0139	1	0.0247	0.343	0.213
361	SUGP2				1	0.0625	0.0788	0.0537	0.408	0.0679	1	0.078	0.129	0.212
362	SYCP2				1	0.0246	0.0731	0.0249	0.257	0.0695	1	0.115	0.137	0.168
363	SYNJ2BP.COX16				1	0.0329	0.0435	0.0355	0.0927	0.0593	1	0.115	0.15	0.145
364	TBC1D17				1	0.0613	0.138	0.0604	0.439	0.125	1	0.131	0.14	0.182
365	TEK				1	0.0222	0.00466	0.0222	0.0645	0.166	1	0.04	0.343	0.299
366	TENM1				1	0.0736	0.161	0.0782	0.425	0.149	1	0.0986	0.134	0.212
367	TLL2				1	0.0625	0.00593	0.0625	0.13	0.582	1	0.097	0.428	0.406
368	TLN1				1	0.337	0.361	0.372	0.389	0.382	0.999	0.199	0.383	0.451
369	TLR5				1	0.724	0.687	0.666	0.993	0.616	1	0.307	0.429	0.442
370	TM4SF19				1	0.0696	0.0166	0.0701	0.0365	0.0558	1	0.169	0.375	0.31
371	TNS1				1	0.727	0.742	0.756	1	0.774	0.396	0.307	0.4	0.4
372	TOMM7				1	0.0555	0.0442	0.063	0.052	0.0686	1	0.0594	0.201	0.206
373	TPT1				1	0.0632	0.0728	0.0732	0.0444	0.0781	1	0.0812	0.225	0.257
374	TRAPPC9				1	0.0261	0.0401	0.0292	0.251	0.0385	1	0.0543	0.117	0.15
375	TRIB1				1	0.0812	0.0992	0.0936	0.26	0.119	1	0.0443	0.121	0.247
376	TUBB1				1	0.917	0.928	0.92	0.795	0.944	0.448	0.605	0.562	0.599
377	U4				1	0.4	0.406	0.4	0.855	0.383	0.0369	0.596	0.788	0.844
378	USP30				1	0.0594	0.0282	0.0709	0.0572	0.0605	1	0.0128	0.163	0.153
379	VNN1				1	0.0996	0.0878	0.0853	0.568	1	1	0.937	0.625	0.704
380	VPS37B				1	0.0459	0.0622	0.0522	0.289	0.0595	1	0.0266	0.11	0.155
381	WBP1				1	0.0323	0.0187	0.0297	0.12	0.0252	1	0.0311	0.259	0.134
382	WFIKKN1				1	0.0411	0.0218	0.0411	0.111	0.0414	1	0.0166	0.189	0.201
383	X5_8S_rRNA				1	1	0.832	1	0.482	1	1	0.969	0.596	0.656
384	X5S_rRNA				1	0.851	0.772	0.851	0.864	0.909	1	0.581	0.488	0.594
385	X7SK				1	0.147	0.159	0.15	0.209	0.151	1	0.194	0.288	0.173

## Sheet: Alphabetic
	Gene		Case Control?		Methods	comEdgeR	glmEdgeR	tccEdgeR	tccDESeq	tccDESeq2	tccBaySeq	voom	aldex_we	aldex_wi
185	A1BG				1	0.24	0.221	0.245	0.369	0.279	1	0.242	0.465	0.468
186	A1BG.AS1				1	0.418	0.31	0.42	0.526	0.402	1	0.42	0.575	0.526
187	A1CF				1	0.284	0.248	0.286	0.601	0.514	1	0.588	0.503	0.51
188	A2M				1	0.321	0.398	0.293	0.827	0.378	1	0.0692	0.163	0.259
189	A2M.AS1				1	0.191	0.19	0.17	0.261	0.196	1	0.0893	0.252	0.379
190	A2ML1				1	1	0.913	1	1	0.992	1	0.803	0.556	0.579
191	A2ML1.AS1				1	1	1	1	1	1	1	0.838	NA	NA
192	A2ML1.AS2				1	0.663	0.36	0.665	0.799	0.865	1	0.787	0.558	0.579
193	A3GALT2				1	1	0.946	1	1	0.998	1	0.863	0.513	0.544
194	A4GALT				1	1	0.627	1	1	0.934	1	0.899	0.479	0.51
195	A4GNT				1	1	0.223	1	0.992	0.951	1	0.605	0.519	0.506
196	AA06				1	1	1	1	1	1	1	0.838	NA	NA
197	AAAS				1	0.732	0.892	0.734	1	0.856	1	0.853	0.609	0.602
198	AACS				1	0.652	0.346	0.716	0.585	0.476	1	0.876	0.534	0.595
199	AADAC				1	1	1	1	1	1	1	0.838	NA	NA
200	AADACL2				1	0.5	0.0396	0.5	0.392	0.837	1	0.301	0.503	0.487
201	AASDH				1	0.0179	0.00645	0.017	0.0665	0.0154	1	0.0254	0.157	0.157
63	ABCB7		ABCB5		4	0.00995	0.0111	0.0101	0.116	0.0167	1	0.0342	0.183	0.127
11	AC006486.9				7	0.00494	0.00413	0.00506	0.0573	0.0132	1	0.0124	0.138	0.131
114	AC009095.4				2	0.0386	0.00356	0.0398	0.114	0.463	1	0.13	0.457	0.439
202	AC010226.4				1	0.127	0.0481	0.125	0.0512	0.0974	1	0.0652	0.326	0.276
203	AC012123.1				1	0.0713	0.0168	0.0719	0.0379	0.0532	1	0.157	0.349	0.31
204	AC020922.1				1	0.0251	0.0308	0.026	0.165	0.0542	1	0.0247	0.171	0.14
12	AC025171.1				7	0.00814	0.00281	0.00942	0.0436	0.00689	1	0.0128	0.162	0.135
13	AC091801.1				7	0.00653	0.00598	0.00496	0.0233	0.016	1	0.00718	0.163	0.0896
83	AC156455.1				3	0.0313	0.00114	0.0313	0.0497	0.379	0.997	0.048	0.368	0.319
205	ACSL1				1	0.323	0.33	0.276	0.858	1	6.93e-11	0.591	0.881	0.795
206	ACTR6				1	0.0613	0.11	0.0662	0.394	0.117	1	0.0705	0.119	0.236
14	ADCY4				7	0.00206	0.00391	0.00214	0.135	0.00466	1	0.0116	0.046	0.0745
207	AK2				1	0.034	0.031	0.0252	0.193	0.0211	1	0.0444	0.192	0.242
208	ALG10B				1	0.0239	0.0098	0.0258	0.129	0.0225	1	0.0461	0.155	0.172
209	AMT				1	0.595	0.594	0.601	0.465	0.624	1.19e-08	0.445	0.896	0.917
210	ANAPC15				1	0.0526	0.0128	0.0636	0.0505	0.0298	1	0.0676	0.433	0.278
211	ANKH	inorganic pyrophosphate transport regulator			1	0.0456	0.0592	0.0448	0.254	0.0622	1	0.0442	0.128	0.156
84	AP003068.23				3	0.0122	0.0506	0.0118	0.2	0.0527	1	0.13	0.207	0.13
212	AQP9				1	0.385	0.394	0.344	0.871	0.317	1	0.67	0.896	0.897
85	ARHGDIG				3	0.00976	0.0109	0.0105	0.0489	0.0306	1	0.0843	0.217	0.183
213	ARHGEF39				1	0.182	0.0859	0.182	0.15	0.139	1	0.0152	0.178	0.239
1	ARL6IP5	ADP ribosylation factor like GTPase 6 interacting protein 5			8	0.00386	0.00329	0.00338	0.0422	0.000905	1	0.0154	0.132	0.0448
214	ARL8A				1	0.0281	0.0181	0.0285	0.153	0.0228	1	0.0485	0.337	0.221
215	ARSG				1	0.0729	0.0165	0.0744	0.0918	0.0166	1	0.0523	0.518	0.188
216	ASH1L.AS1				1	0.0154	0.0456	0.0152	0.158	0.0566	1	0.04	0.179	0.145
64	ASTN2				4	0.013	0.0103	0.0132	0.0585	0.0226	1	0.0222	0.176	0.142
115	ATG101				2	0.0186	0.0133	0.0196	0.0872	0.0273	1	0.0364	0.136	0.116
116	ATXN3				2	0.0354	0.0365	0.0338	0.209	0.0328	1	0.14	0.126	0.124
117	BAI3				2	0.0635	0.00506	0.0631	0.0928	0.59	1	0.137	0.435	0.441
118	BBS5				2	0.00649	0.00783	0.00693	0.236	0.0248	1	0.0298	0.385	0.191
119	BCL2L15				2	0.023	0.00246	0.0229	0.0372	0.0563	1	0.0353	0.279	0.234
120	C10orf90				2	0.0313	0.00291	0.0313	0.0772	0.504	1	0.0841	0.334	0.321
121	C12orf73				2	0.00895	0.025	0.00896	0.122	0.0415	1	0.0215	0.181	0.176
122	C15orf61				2	0.0355	0.00972	0.0369	0.0449	0.0382	1	0.00734	0.199	0.213
123	C1orf35				2	0.0144	0.013	0.0151	0.0877	0.0287	1	0.0192	0.128	0.136
217	C1QTNF4				1	0.0164	0.0129	0.0164	0.0556	0.119	1	0.0846	0.418	0.345
15	C2orf15				7	0.00538	0.00294	0.00338	0.0252	0.00685	1	0.0168	0.205	0.107
218	C3AR1				1	0.066	0.0723	0.0567	0.563	1	0.999	0.442	0.436	0.595
219	C9orf85				1	0.0263	0.0528	0.0262	0.193	0.073	1	0.0202	0.128	0.208
220	CALM2				1	0.0393	0.0618	0.0328	0.244	0.0168	1	0.141	0.217	0.241
39	CAPN14		CAPN1		5	0.00723	0.00206	0.00723	0.032	0.0199	1	0.0197	0.23	0.166
86	CBY1				3	0.026	0.0178	0.0183	0.0574	0.0367	1	0.00518	0.114	0.138
2	CCDC107		CCDC132, CCDC84		8	0.00113	0.0003	0.00198	0.00617	0.00213	1	0.00311	0.104	0.0706
3	CCND1		CCNC, CCNL2		8	0.000805	0.00225	0.00087	0.0313	0.00631	1	0.00142	0.106	0.0606
65	CD177				4	5.44e-05	0.000156	4.36e-05	0.21	1	3.01e-12	0.443	0.495	0.519
221	CDH2				1	0.0282	0.0217	0.00824	0.0728	0.0703	1	0.109	0.336	0.258
222	CDH3				1	0.0352	0.00737	0.0352	0.0738	0.069	1	0.016	0.258	0.24
223	CDKN2B		CDKN1C		1	0.026	0.0572	0.0268	0.206	0.0628	1	0.0161	0.17	0.195
16	CDKN2C		CDKN1C		7	0.00398	0.00809	0.00244	0.0545	0.0168	1	0.00439	0.0763	0.0963
224	CENPA				1	0.0578	0.043	0.0578	0.205	0.0685	1	0.00349	0.168	0.154
124	CITED1				2	0.0375	0.00364	0.0381	0.126	0.456	1	0.144	0.417	0.403
87	CLCN4		CLCN2		3	0.0127	0.0091	0.014	0.0456	0.014	1	0.022	0.201	0.205
125	CLDN16		CLDN8		2	0.0313	0.00257	0.0313	0.068	0.43	1	0.0632	0.371	0.314
126	CLIC2		CLIC1		2	0.0278	0.0184	0.0265	0.0321	0.0319	1	0.0133	0.201	0.163
27	CMC4				6	0.013	0.00231	0.0172	0.0448	0.0114	1	0.0105	0.225	0.144
225	CNIH4				1	0.0196	0.0132	0.0216	0.105	0.0163	1	0.0876	0.193	0.181
127	CNKSR1				2	0.0225	0.0033	0.0225	0.0482	0.061	1	0.032	0.242	0.186
226	COL28A1				1	0.0625	0.00592	0.0625	0.113	0.523	1	0.178	0.46	0.43
17	COL5A1				7	0.000543	0.00054	0.000551	0.0107	0.0106	1	0.00511	0.169	0.104
40	COQ6				5	0.0117	0.0279	0.00885	0.114	0.0321	1	0.0178	0.0759	0.104
88	CPED1				3	0.0405	0.0036	0.0407	0.0361	0.0191	1	0.0245	0.299	0.195
128	CPT1A				2	0.0181	0.00664	0.0182	0.0545	0.00819	1	0.0418	0.349	0.171
227	CSMD3				1	0.0421	0.00631	0.0434	0.0518	0.0544	1	0.0403	0.266	0.214
228	CSTA				1	0.0835	0.0706	0.0953	0.0542	0.0952	1	0.116	0.271	0.44
129	CSTF3				2	0.0555	0.114	0.0518	0.399	0.112	1	0.0635	0.125	0.131
229	CTAGE6				1	0.0205	0.00591	0.0206	0.15	0.436	1	0.138	0.362	0.355
230	CTC.429L19.3				1	0.0313	0.00295	0.0313	0.0682	0.318	1	0.0672	0.369	0.316
66	CTC.490G23.4				4	0.000432	0.000582	0.000328	0.205	1	9.07e-06	0.456	0.527	0.529
130	CTD.2319I12.2				2	0.0313	0.00267	0.0313	0.0766	0.504	1	0.0974	0.369	0.363
131	CTD.2373J6.1				2	0.0313	0.00258	0.0313	0.0721	0.433	1	0.057	0.376	0.345
132	CTD.2540B15.13				2	0.0165	0.00133	0.0174	0.0752	0.24	0.852	0.0771	0.352	0.333
133	CTD.2555O16.2				2	0.0439	0.0034	0.0439	0.0434	0.24	1	0.0424	0.356	0.302
89	CTD.2616J11.11				3	0.0235	0.0103	0.0244	0.0584	0.0279	1	0.00626	0.071	0.0999
134	CTD.2616J11.9				2	0.0629	0.0167	0.0609	0.0536	0.587	0.893	0.271	0.42	0.43
231	CTSD				1	0.501	0.473	0.47	0.546	0.433	1	0.726	0.786	0.74
232	CYP1B1.AS1				1	0.0251	0.0193	0.0181	0.16	0.0246	1	0.017	0.232	0.194
135	CYP2J2				2	0.0109	0.0236	0.0108	0.323	0.188	1	0.126	0.393	0.375
4	DBF4B	DBF4 zinc finger B			8	0.00218	0.0015	0.00223	0.0209	0.00856	1	0.00223	0.053	0.0763
67	DCP1B				4	0.0113	0.022	0.011	0.125	0.0318	1	0.036	0.0679	0.065
233	DDX54				1	0.0682	0.0716	0.059	0.322	0.0737	1	0.0457	0.0979	0.167
90	DPP9.AS1				3	0.0137	0.00843	0.0139	0.0314	0.0265	1	0.0403	0.365	0.26
234	DRAP1				1	0.088	0.0285	0.0935	0.0756	0.0518	1	0.0328	0.433	0.127
5	DUSP4		DUSP6		8	0.00132	0.000537	0.00132	0.0187	0.00619	1	0.000418	0.129	0.112
235	EFCAB11				1	0.0345	0.0791	0.0349	0.263	0.0947	1	0.0246	0.148	0.142
68	EFCAB2				4	0.00702	0.01	0.00806	0.0645	0.0137	1	0.038	0.223	0.132
236	EGR3				1	0.139	0.0863	0.136	0.0956	0.126	1	0.0186	0.191	0.252
41	ENPP4				5	0.0118	0.0107	0.0128	0.0426	0.0113	1	0.185	0.309	0.124
237	EPHA5				1	0.0625	0.00593	0.0625	0.127	0.579	1	0.103	0.422	0.416
238	EPHB2				1	0.0776	0.111	0.0782	0.286	0.127	1	0.0153	0.183	0.179
42	ERC2				5	0.00391	0.000224	0.00391	0.016	0.194	0.694	0.0218	0.288	0.24
91	ESRP2				3	0.0134	0.0229	0.0135	0.106	0.0397	1	0.0109	0.19	0.153
239	EVI2A				1	0.276	0.274	0.287	0.43	0.286	0.00128	0.859	0.739	0.518
240	FAM150B				1	0.0241	0.00435	0.0244	0.0626	0.154	1	0.0475	0.287	0.252
6	FAM159A		FAM104A, 134B,157C,162A,213B		8	0.00468	0.00375	0.00356	0.0339	0.0066	1	0.0061	0.0684	0.0936
136	FAM161A		FAM162A		2	0.0256	0.00588	0.026	0.0438	0.0279	1	0.0643	0.29	0.241
241	FBXO45				1	0.0146	0.0116	0.0174	0.0959	0.0216	1	0.0511	0.232	0.223
242	FIP1L1				1	0.0503	0.0265	0.0379	0.172	0.0215	1	0.0639	0.322	0.241
243	FOXJ3				1	0.024	0.0256	0.0159	0.178	0.0163	1	0.0265	0.158	0.26
137	FUK				2	0.0161	0.0136	0.0165	0.0916	0.0274	1	0.0162	0.154	0.141
43	G0S2				5	0.00301	0.0012	0.00463	0.00501	0.0524	1	0.0221	0.287	0.233
28	GALNT2				6	0.0054	0.0104	0.0049	0.142	0.0122	1	0.0129	0.0582	0.0659
244	GAS5				1	0.211	0.255	0.222	0.413	0.207	0.0522	0.801	0.579	0.328
245	GCSAM				1	0.0406	0.00724	0.0449	0.078	0.0182	1	0.0531	0.439	0.186
92	GINS2				3	0.0128	0.0078	0.0213	0.0765	0.0334	1	0.00644	0.154	0.131
138	GLRB				2	0.0188	0.00336	0.0193	0.074	0.348	1	0.124	0.401	0.356
69	GMFG				4	0.0124	0.00862	0.0129	0.077	0.00743	1	0.0923	0.283	0.121
246	GNA11				1	0.119	0.101	0.112	0.385	0.104	0.112	0.997	0.658	0.715
139	GNAT2				2	0.0129	0.0233	0.0125	0.0595	0.0935	1	0.0302	0.32	0.313
247	GOLGA5				1	0.0252	0.0517	0.0208	0.246	0.0586	1	0.0473	0.129	0.193
18	GOT1				7	0.00386	0.00506	0.00393	0.0637	0.0131	1	0.00256	0.102	0.0732
248	GPR35		137B,153,157,174		1	0.0453	0.0394	0.0444	0.0949	0.0602	1	0.0167	0.251	0.175
140	GS1.114I9.3				2	0.0169	0.0128	0.0165	0.0906	0.0298	1	0.00583	0.122	0.167
19	GSK3A	GSK3B is tao protein kinase 1			7	0.00514	0.00379	0.00534	0.0861	0.00812	1	0.00459	0.0852	0.0873
249	HIST2H2AA4				1	0.0757	0.0475	0.079	0.116	0.0718	1	0.00811	0.161	0.171
250	HLA.DQB1.AS1	HLA-DQB1 antisense RNA 1 (from HGNC HLA-DQB1-AS1)	HLA-DQB1-AS1, uc063nri.1	increased 2X in CC	1	0.0363	0.0108	0.0498	0.057	0.0435	1	0.0478	0.241	0.196
93	HMGB2				3	0.0138	0.012	0.0147	0.0431	0.0141	1	0.0812	0.175	0.277
141	HNRNPAB				2	0.0242	0.0495	0.0188	0.281	0.0426	1	0.0324	0.0886	0.144
94	HSPG2				3	0.0108	0.0084	0.0114	0.188	0.0109	1	0.0235	0.225	0.15
251	IFITM2				1	0.56	0.564	0.51	0.851	0.481	2.06e-05	0.658	0.803	0.673
252	IGHV1.3				1	0.0565	0.0299	0.0549	0.0518	0.136	1	0.123	0.374	0.325
142	IGHV3.74		IGHV3-74	increased in CC	2	0.0378	0.00892	0.038	0.0313	0.0216	1	0.0397	0.269	0.227
253	ING4				1	0.0206	0.0142	0.0222	0.0876	0.0203	1	0.0279	0.147	0.193
44	INTS6.AS1				5	0.0113	0.0132	0.0127	0.109	0.0179	1	0.0465	0.119	0.128
254	JRK		JRKL		1	0.0539	0.0311	0.0526	0.137	0.0413	1	0.0312	0.127	0.211
255	JSRP1				1	0.829	0.804	0.823	0.418	0.841	0.0687	0.802	0.609	0.887
256	KCNJ15				1	0.708	0.715	0.642	0.769	0.597	1	0.372	0.756	0.745
143	KIF5B				2	0.0223	0.0289	0.0186	0.234	0.00897	1	0.0658	0.134	0.147
144	LA16c.395F10.1				2	0.0117	0.0164	0.0117	0.106	0.143	1	0.0651	0.354	0.289
257	LAMTOR5.AS1				1	0.0529	0.00945	0.0531	0.0564	0.0255	1	0.0431	0.411	0.29
145	LCN10				2	0.0263	0.0754	0.0272	0.268	0.0743	1	0.0371	0.129	0.127
258	LDLR				1	0.0178	0.0309	0.0189	0.678	1	0.0214	0.642	0.662	0.561
259	LILRA5				1	0.363	0.354	0.314	0.788	0.324	0.35	0.741	0.792	0.654
146	LIM2				2	0.0225	0.00464	0.0225	0.0522	0.0994	1	0.0299	0.246	0.218
260	LINC00471				1	0.0625	0.00593	0.0625	0.126	0.585	1	0.101	0.402	0.389
261	LINC00640				1	0.125	0.00594	0.125	0.133	0.591	1	0.0914	0.422	0.384
262	LINC00893				1	0.0229	0.0061	0.0222	0.0655	0.0263	1	0.0207	0.344	0.273
95	LINC01127				3	0.042	0.0456	0.0415	0.0465	0.058	1	0.00716	0.12	0.154
263	LINC01278				1	0.0474	0.0738	0.0475	0.223	0.1	1	0.0153	0.157	0.2
147	LIPN				2	0.114	0.111	0.112	0.101	0.145	1	0.00684	0.14	0.153
96	LL0XNC01.36H8.1				3	0.0131	0.00961	0.0133	0.083	0.0981	1	0.018	0.267	0.246
264	LMX1A				1	0.0692	0.00791	0.0676	0.118	0.554	1	0.233	0.42	0.414
70	LPAR6				4	0.0133	0.0111	0.014	0.0651	0.0164	1	0.0662	0.116	0.138
265	LRRC16B		LRRC47		1	0.0213	0.0125	0.0352	0.102	0.0523	1	0.01	0.259	0.221
71	LRRC75A.AS1		LRRC70		4	0.0201	0.0237	0.0227	0.054	0.0226	1	0.0285	0.0884	0.103
266	MAGOH				1	0.0363	0.0898	0.0366	0.25	0.0941	1	0.114	0.14	0.215
45	MCM7				5	0.00937	0.00611	0.0106	0.0633	0.00932	1	0.0257	0.0912	0.0684
46	MED7		MED6		5	0.00332	0.0063	0.00285	0.0707	0.00829	1	0.0422	0.0823	0.0647
97	MGST2				3	0.0421	0.0472	0.0518	0.16	0.0659	1	0.0131	0.0968	0.142
98	MIR155HG				3	0.0125	0.0126	0.0126	0.0208	0.0255	1	0.101	0.326	0.19
267	MIR197				1	0.064	0.00592	0.0639	0.134	0.522	1	0.196	0.444	0.395
99	MIR3609				3	0.0151	0.0167	0.0162	0.052	0.0186	0	0.165	0.205	0.229
268	MIR421				1	0.021	0.0159	0.0207	0.0439	0.213	1	0.0364	0.429	0.358
269	MIR4738				1	0.125	0.00595	0.125	0.154	0.676	1	0.133	0.474	0.451
148	MIR6080				2	0.0329	0.00254	0.0328	0.0656	0.401	1	0.135	0.383	0.345
47	MMP17		MMP11		5	0.0251	0.0047	0.0318	0.0251	0.0165	1	0.00556	0.149	0.103
72	MRPL40		MRPL14, 49		4	0.0181	0.0174	0.0134	0.0682	0.0239	1	0.0161	0.0956	0.108
271	MT.RNR2				1	0.247	0.25	0.273	0.104	0.275	1.2e-07	0.131	0.416	0.242
272	MT.TV				1	0.568	0.569	0.559	0.34	0.661	0.629	0.448	0.819	0.887
270	MTOR				1	0.029	0.0286	0.0259	0.217	0.0174	1	0.028	0.152	0.188
149	NDUFC1		NDUFA1		2	0.0352	0.00941	0.037	0.0554	0.0189	1	0.024	0.359	0.203
273	NDUFV3		NDUFA1		1	0.0283	0.0189	0.0328	0.134	0.0228	1	0.0603	0.193	0.167
20	NIFK.AS1				7	0.0075	0.00983	0.00725	0.0399	0.0182	1	0.00567	0.119	0.0801
274	NPM1				1	0.0322	0.0281	0.0342	0.0699	0.0334	1	0.0365	0.139	0.19
150	NPNT				2	0.00945	0.0157	0.00959	0.114	0.0252	1	0.0425	0.251	0.191
29	NPR3				6	0.00763	0.00439	0.00854	0.0275	0.00887	1	0.00882	0.179	0.16
275	NSA2				1	0.0586	0.0307	0.0743	0.0426	0.0488	1	0.058	0.294	0.162
48	NTRK1				5	0.00618	0.000621	0.00646	0.0135	0.197	0.752	0.0444	0.354	0.306
30	ORAOV1				6	0.00776	0.0131	0.00654	0.135	0.0171	1	0.0173	0.0746	0.13
276	PABPN1L				1	0.0625	0.00296	0.0625	0.0963	0.406	1	0.121	0.371	0.351
277	PACS1				1	0.0331	0.0495	0.0278	0.341	0.0432	1	0.102	0.134	0.172
278	PADI2				1	0.786	0.781	0.709	0.918	0.681	1	0.325	0.676	0.546
279	PAQR3				1	0.0385	0.0175	0.0426	0.0828	0.0227	1	0.0548	0.292	0.25
100	PARG				3	0.0139	0.00669	0.0156	0.108	0.015	1	0.0145	0.319	0.133
101	PARK7				3	0.0175	0.00379	0.0197	0.105	0.016	1	0.0201	0.17	0.143
280	PCDHGA1		PCDH9		1	0.0149	0.00962	0.00909	0.0776	0.121	1	0.0534	0.288	0.242
151	PCMT1				2	0.0265	0.0204	0.0281	0.157	0.0208	1	0.157	0.301	0.103
49	PCOLCE2				5	0.0128	0.00135	0.0129	0.0246	0.0335	1	0.00887	0.168	0.149
281	PDCD1				1	0.044	0.0374	0.0446	0.0474	0.0623	1	0.0897	0.394	0.278
282	PDZD2		PDZD4		1	0.0246	0.0319	0.0245	0.14	0.0498	1	0.0154	0.2	0.158
31	PEPD				6	0.0118	0.0107	0.00971	0.113	0.0145	1	0.0091	0.12	0.118
152	PEX5L		PEX10		2	0.0138	0.0078	0.0139	0.0607	0.132	1	0.0501	0.362	0.303
283	PIGG				1	0.0467	0.0587	0.0375	0.332	0.0482	1	0.0639	0.128	0.196
284	PLCG2				1	0.291	0.296	0.295	0.343	0.265	0.211	0.234	0.514	0.205
285	PMS1				1	0.0914	0.258	0.0835	0.48	0.243	1	0.0586	0.114	0.265
286	POLA2				1	0.0161	0.0183	0.0147	0.118	0.0331	1	0.0142	0.149	0.16
102	PPIAL4C				3	0.0215	0.000906	0.0215	0.029	0.118	1	0.0149	0.271	0.23
287	PPP1R15A		PPP1R9A		1	0.0706	0.0801	0.0718	0.222	0.0797	1	0.0991	0.136	0.164
50	PSMC6				5	0.00365	0.00782	0.00392	0.0776	0.00847	1	0.0441	0.0811	0.105
288	PSMD8				1	0.0371	0.0634	0.0298	0.354	0.0562	1	0.0994	0.135	0.206
32	RAB39B				6	0.00661	0.00841	0.00676	0.0729	0.0125	1	0.00602	0.083	0.101
7	RARS2				8	0.000361	0.000405	0.000383	0.0141	0.000517	1	0.00267	0.0543	0.0331
153	RGCC				2	0.0253	0.0351	0.0281	0.164	0.0438	1	0.0638	0.0654	0.105
289	RGS2	Regulator Of G Protein Signaling 2	RGS2, uc001gsl.4	increased in CC	1	0.184	0.191	0.174	0.374	0.148	0.0129	0.443	0.561	0.454
290	RMRP				1	0.484	0.538	0.492	0.373	0.507	1	0.00726	0.535	0.55
103	RN7SKP107				3	0.0184	0.0182	0.0188	0.0825	0.0188	1	0.107	0.107	0.0972
154	RN7SKP115				2	0.0284	0.0306	0.0292	0.108	0.037	1	0.103	0.13	0.137
291	RN7SKP124				1	0.0463	0.0483	0.0512	0.0918	0.0502	1	0.0824	0.144	0.0896
73	RN7SKP159				4	0.0107	0.0141	0.0108	0.0585	0.0267	1	0.0469	0.115	0.118
292	RN7SKP170				1	0.0668	0.0706	0.0665	0.237	0.0671	1	0.161	0.154	0.146
293	RN7SKP180				1	0.24	0.251	0.247	0.278	0.25	0.99	0.343	0.413	0.221
155	RN7SKP213				2	0.0702	0.0759	0.0697	0.189	0.0892	1	0.0467	0.0771	0.113
51	RN7SKP245				5	0.0118	0.0154	0.012	0.151	0.0172	1	0.107	0.083	0.0935
156	RN7SKP25				2	0.0613	0.0667	0.0633	0.0563	0.064	1	0.0297	0.222	0.117
74	RN7SKP294				4	0.0298	0.0261	0.0336	0.0512	0.0415	1	0.00993	0.0508	0.059
294	RN7SKP45				1	0.771	0.761	0.757	0.8	0.761	0.505	0.31	0.455	0.655
295	RN7SKP8				1	0.141	0.134	0.145	0.209	0.148	1	0.179	0.278	0.146
296	RN7SKP95				1	0.0485	0.0389	0.0522	0.102	0.0513	1	0.0851	0.256	0.116
297	RN7SL151P				1	0.421	0.419	0.401	0.433	0.417	1	0.382	0.83	0.62
298	RN7SL300P				1	0.152	0.15	0.145	0.316	0.153	0.0887	0.154	0.322	0.352
299	RN7SL33P				1	0.226	0.222	0.217	0.375	0.235	0.000384	0.253	0.519	0.402
8	RN7SL454P		RN7SL423P, RN7SL687P		8	0.00362	0.00087	0.00414	0.00811	0.00318	1	0.00298	0.113	0.073
300	RN7SL494P				1	0.325	0.331	0.308	0.364	0.314	1	0.195	0.465	0.377
301	RN7SL762P				1	0.216	0.211	0.208	0.406	0.222	0.176	0.5	0.567	0.791
157	RNA5SP207				2	0.016	0.00528	0.0158	0.0226	0.0698	1	0.0344	0.376	0.312
302	RNase_MRP				1	0.495	0.548	0.503	0.383	0.518	1	0.0089	0.541	0.545
33	RNF165		RNF170		6	0.011	0.00735	0.0109	0.0229	0.0127	1	0.0107	0.195	0.135
303	RNU1.14P	U1 small nuclear 14, pseudogene	RNU1-14P		1	0.572	0.566	0.558	1	0.503	1	0.521	0.707	0.87
304	RNU1.16P				1	0.0686	0.0136	0.0704	0.0568	0.0339	1	0.0642	0.242	0.219
21	RNU1.34P		multiple		7	0.00475	0.0056	0.00613	0.0543	0.0119	1	0.0105	0.278	0.14
305	RNU1.69P				1	0.46	0.384	0.446	0.548	0.448	1	0.805	0.63	0.498
306	RNU2.19P				1	0.0196	0.0464	0.0199	0.182	0.0559	1	0.0154	0.196	0.205
22	RNU2.55P		multiple		7	0.00253	0.00276	0.00259	0.18	0.00528	1	0.0075	0.0531	0.0653
23	RNU2.72P		multiple		7	0.00498	0.00134	0.00511	0.0175	0.0174	1	0.0162	0.194	0.111
104	RNU6.761P				3	0.0749	0.0684	0.0622	0.208	0.079	1	0.00905	0.0943	0.0912
307	RNU6ATAC16P				1	0.0859	0.0204	0.0844	0.114	0.649	1	0.326	0.441	0.449
308	RNY1		RNY1P8, RNY1 pseudogene 8		1	0.263	0.281	0.253	0.654	0.282	0.924	0.747	0.913	0.972
161	RP1.149A16.19				2	0.0625	0.00258	0.0625	0.0811	0.443	1	0.0574	0.362	0.31
24	RP11.1049A21.2				7	0.00359	0.00213	0.00386	0.0276	0.0121	1	0.0141	0.227	0.143
309	RP11.104N10.2				1	0.0284	0.0705	0.0243	0.248	0.0694	1	0.0381	0.117	0.19
310	RP11.10E18.7				1	0.037	0.0388	0.0493	0.0881	0.0719	1	0.0105	0.27	0.196
311	RP11.1260E13.4				1	0.0625	0.00592	0.0625	0.123	0.575	1	0.0894	0.428	0.401
158	RP11.150D20.5				2	0.0625	0.00258	0.0625	0.0832	0.453	1	0.0562	0.342	0.319
52	RP11.170K4.2				5	0.00916	0.0023	0.00963	0.0369	0.289	1	0.124	0.386	0.345
105	RP11.240G22.5				3	0.0156	0.00113	0.0156	0.0431	0.301	0.998	0.0323	0.303	0.271
25	RP11.332H14.2				7	0.00153	0.00508	0.0015	0.0443	0.0107	1	0.0051	0.16	0.0842
75	RP11.334J6.7				4	0.0171	0.00419	0.017	0.0385	0.0155	1	0.0186	0.306	0.175
159	RP11.342D11.3				2	0.0625	0.00342	0.0625	0.125	0.519	1	0.15	0.392	0.366
53	RP11.343H19.2				5	0.0174	0.00658	0.0181	0.0336	0.0196	1	0.00481	0.0839	0.103
54	RP11.344P13.6				5	0.00419	0.00234	0.00419	0.0393	0.0322	1	0.0164	0.321	0.22
312	RP11.345P4.9				1	0.0464	0.0904	0.0478	0.26	0.0997	1	0.081	0.136	0.238
55	RP11.380B4.3				5	0.0043	0.00408	0.0049	0.0549	0.0103	1	0.022	0.259	0.15
313	RP11.391L3.1				1	0.0625	0.00593	0.0625	0.127	0.526	1	0.181	0.381	0.375
314	RP11.395I14.2				1	0.0391	0.00354	0.0391	0.0642	0.165	1	0.045	0.304	0.269
315	RP11.399O19.9				1	0.0171	0.0131	0.0154	0.0821	0.0296	1	0.0171	0.355	0.233
316	RP11.430C7.5				1	0.0149	0.00731	0.015	0.0663	0.0229	1	0.0156	0.281	0.226
26	RP11.432J22.2				7	0.00436	0.0016	0.00442	0.0186	0.00876	1	0.0173	0.158	0.117
160	RP11.46E17.8				2	0.0324	0.00524	0.0323	0.0672	0.461	1	0.166	0.452	0.45
317	RP11.474G23.3				1	0.0526	0.0385	0.0526	0.168	0.1	1	0.0127	0.231	0.218
318	RP11.477J21.6				1	0.125	0.00594	0.125	0.154	0.561	1	0.174	0.401	0.388
34	RP11.516C1.1				6	0.000752	7.24e-05	0.000757	0.00377	0.0754	0.141	0.0156	0.224	0.171
319	RP11.545A16.1				1	0.0625	0.00592	0.0625	0.105	0.442	1	0.124	0.366	0.356
320	RP11.56G10.2				1	0.161	0.0304	0.156	0.0557	0.0869	1	0.117	0.429	0.374
76	RP11.575L7.8				4	0.031	0.0283	0.0218	0.0416	0.0377	1	0.00322	0.126	0.0812
321	RP11.576N17.5				1	0.0625	0.00592	0.0625	0.123	0.514	1	0.187	0.41	0.394
106	RP11.596D21.1				3	0.0313	0.00185	0.0313	0.0487	0.44	0.994	0.0719	0.349	0.318
322	RP11.5C23.1				1	0.0312	0.0271	0.0309	0.109	0.0516	1	0.0171	0.209	0.197
323	RP11.638I2.9				1	0.0895	0.0456	0.0885	0.0568	0.078	1	0.0768	0.511	0.409
324	RP11.656E20.5				1	0.125	0.00594	0.125	0.162	0.565	1	0.167	0.379	0.367
325	RP11.661A12.5	likely upstream ORF or Alt 5'zinc finger CCCH-type containing 3, transcript variant X2 ZC3H3	RP11-661A12.5	increased in CC	1	0.0842	0.0921	0.0928	0.145	0.121	1	0.384	0.604	0.142
326	RP11.679C8.2				1	0.0373	0.0199	0.0371	0.127	0.0955	1	0.0189	0.284	0.225
327	RP11.73M18.6				1	0.0211	0.0161	0.0211	0.0982	0.0411	1	0.00791	0.176	0.156
328	RP11.77E14.2				1	0.125	0.00593	0.125	0.136	0.587	1	0.105	0.433	0.409
162	RP11.930P14.1				2	0.00753	0.0121	0.00774	0.079	0.0688	1	0.0512	0.295	0.264
329	RP11.968O1.5		RP5-968P14.2		1	0.0313	0.0059	0.0313	0.0919	0.418	1	0.148	0.384	0.388
163	RP13.890H12.2				2	0.0111	0.0124	0.0117	0.0718	0.0252	1	0.0577	0.27	0.205
107	RP4.575N6.5				3	0.00552	0.00703	0.00585	0.082	0.0176	1	0.0214	0.272	0.182
164	RP4.616B8.6				2	0.0391	0.00379	0.0391	0.056	0.175	1	0.0291	0.267	0.249
165	RP5.1136G13.2				2	0.0128	0.0565	0.013	0.196	0.115	1	0.0774	0.361	0.294
166	RP6.99M1.3				2	0.0692	0.00377	0.0684	0.0666	0.574	0.982	0.111	0.427	0.411
167	RPL31		RPL22		2	0.0155	0.0147	0.0178	0.0621	0.0229	2.18e-07	0.0919	0.139	0.271
330	RPL34				1	0.0272	0.0204	0.033	0.0423	0.0374	1	0.0559	0.16	0.204
331	RPL35				1	0.0497	0.0367	0.0581	0.032	0.0631	1	0.0589	0.192	0.204
332	RPL35A				1	0.0714	0.07	0.0822	0.0709	0.0877	0.3	0.0986	0.216	0.245
333	RPL37A				1	0.129	0.142	0.148	0.0358	0.143	1	0.0363	0.238	0.232
168	RPS11				2	0.119	0.142	0.128	0.136	0.134	1	0.0463	0.127	0.108
334	RPS24				1	0.054	0.0513	0.0617	0.0671	0.0672	0.00333	0.136	0.199	0.254
335	RPSA				1	0.0705	0.0745	0.0756	0.358	0.0833	3.2e-08	0.117	0.228	0.27
77	RUNDC3A.AS1				4	0.00363	0.00675	0.00164	0.0164	0.0195	1	0.0351	0.261	0.159
169	RYR1				2	0.037	0.0494	0.0213	0.247	0.0573	1	0.0104	0.13	0.16
56	S100A12		S100A4		5	0.0052	0.00487	0.00486	0.191	0.00595	0.57	0.119	0.228	0.341
78	S100A8		S100A4		4	0.00965	0.0106	0.00984	0.121	0.0114	5.13e-06	0.231	0.274	0.54
336	SBF1				1	0.0866	0.123	0.09	0.693	0.115	1	0.215	0.112	0.295
337	SCAMP1.AS1		SCAMP5		1	0.0431	0.0455	0.0314	0.183	0.0729	1	0.0141	0.197	0.211
79	SCARNA1				4	0.00996	0.0105	0.0109	0.318	0.0142	1	0.027	0.106	0.162
338	SCARNA6				1	0.261	0.269	0.274	0.385	0.279	0.248	0.261	0.323	0.231
80	SCARNA7				4	0.00544	0.0062	0.00555	0.0722	0.00671	1	0.18	0.123	0.243
339	SEPSECS				1	0.141	0.0748	0.111	0.178	0.0845	1	0.0192	0.142	0.287
170	SF3B6				2	0.0186	0.0141	0.0201	0.0269	0.0195	1	0.0953	0.27	0.184
340	SHISA3				1	0.0313	0.0059	0.0313	0.107	0.425	1	0.153	0.37	0.366
9	SIK3.IT1				8	0.00214	0.00127	0.00136	0.0212	0.00358	1	0.00471	0.0901	0.0938
341	SLC1A7		SLC1A3		1	0.0225	0.015	0.00636	0.105	0.0999	1	0.0194	0.283	0.252
342	SLC22A18				1	0.0284	0.0344	0.0322	0.164	0.0572	1	0.0222	0.141	0.196
343	SLC25A23		SLC25A1		1	0.0434	0.0206	0.0429	0.107	0.0502	1	0.00444	0.171	0.18
344	SLC39A14		SLC26A2		1	0.0149	0.0144	0.0184	0.111	0.0302	1	0.00768	0.144	0.152
345	SLC43A1		SLC35E2		1	0.0255	0.0663	0.0258	0.256	0.068	1	0.0464	0.112	0.163
171	SMIM8		SMIM1, SMIM24		2	0.0234	0.0072	0.0183	0.0875	0.0175	1	0.0122	0.161	0.174
346	SNHG1				1	0.142	0.172	0.149	0.445	0.137	1	0.713	0.593	0.634
347	SNORA12				1	0.305	0.305	0.317	0.586	0.316	0.971	0.493	0.5	0.561
348	SNORA36B		SNORA36A		1	0.0569	0.0161	0.0565	0.0559	0.168	1	0.0731	0.363	0.331
349	SNORD116.11		SNORD116-27		1	0.0275	0.0407	0.0286	0.315	0.0499	1	0.0888	0.117	0.189
350	SNORD18A		SNORD12B		1	0.689	0.693	0.686	0.851	0.629	1	0.912	0.888	0.778
351	SNORD36A				1	0.289	0.3	0.297	0.635	0.27	7.1e-08	0.992	0.808	0.628
352	SNORD42A				1	0.0738	0.0705	0.0792	0.177	0.0823	1.47e-06	0.309	0.366	0.313
353	SNORD49				1	0.0379	0.0199	0.0431	0.0569	0.03	1	0.0992	0.411	0.179
354	SNORD52		SNORD70		1	0.609	0.622	0.616	0.972	0.539	0.00586	0.566	0.819	0.905
355	SNORD97		SNORD88		1	0.0332	0.0369	0.0351	0.254	0.0392	5.12e-13	0.179	0.216	0.197
356	SNRPB2				1	0.0395	0.0506	0.0379	0.223	0.0684	1	0.0633	0.144	0.128
81	SNRPG				4	0.00999	0.0151	0.0111	0.131	0.0219	1	0.104	0.286	0.126
172	SPATC1L				2	0.013	0.025	0.013	0.111	0.0507	1	0.0297	0.267	0.16
10	SPICE1	spindle and centriole associated protein 1			8	0.00757	0.00436	0.0072	0.0457	0.00664	1	0.00738	0.142	0.112
108	SPOCD1				3	0.0112	0.0106	0.0116	0.0444	0.0283	1	0.0553	0.353	0.242
357	SPTBN1				1	0.0665	0.0819	0.0613	0.317	0.0675	1	0.061	0.133	0.155
358	SPTBN5				1	0.0455	0.0475	0.0541	0.174	0.0739	1	0.0165	0.223	0.29
109	SRD5A3.AS1		SRD5A3		3	0.0225	0.0033	0.0386	0.0533	0.0508	1	0.0187	0.229	0.184
359	SRP9				1	0.0241	0.0154	0.0264	0.0621	0.0211	1	0.0944	0.222	0.18
360	STXBP2				1	0.0396	0.00688	0.0458	0.0657	0.0139	1	0.0247	0.343	0.213
361	SUGP2				1	0.0625	0.0788	0.0537	0.408	0.0679	1	0.078	0.129	0.212
362	SYCP2				1	0.0246	0.0731	0.0249	0.257	0.0695	1	0.115	0.137	0.168
363	SYNJ2BP.COX16				1	0.0329	0.0435	0.0355	0.0927	0.0593	1	0.115	0.15	0.145
110	TAF1L				3	0.0199	0.0269	0.018	0.123	0.0273	1	0.0124	0.138	0.131
364	TBC1D17				1	0.0613	0.138	0.0604	0.439	0.125	1	0.131	0.14	0.182
365	TEK				1	0.0222	0.00466	0.0222	0.0645	0.166	1	0.04	0.343	0.299
366	TENM1				1	0.0736	0.161	0.0782	0.425	0.149	1	0.0986	0.134	0.212
173	THADA				2	0.021	0.019	0.0166	0.134	0.0115	1	0.0269	0.14	0.202
57	THAP9		THAP3		5	0.00912	0.0288	0.00923	0.146	0.0401	1	0.0124	0.101	0.128
58	TIMM21				5	0.00485	0.0181	0.00466	0.123	0.0275	1	0.00515	0.0801	0.118
367	TLL2				1	0.0625	0.00593	0.0625	0.13	0.582	1	0.097	0.428	0.406
368	TLN1				1	0.337	0.361	0.372	0.389	0.382	0.999	0.199	0.383	0.451
369	TLR5				1	0.724	0.687	0.666	0.993	0.616	1	0.307	0.429	0.442
370	TM4SF19				1	0.0696	0.0166	0.0701	0.0365	0.0558	1	0.169	0.375	0.31
174	TM4SF19.TCTEX1D2				2	0.0228	0.00555	0.022	0.0222	0.0728	1	0.0682	0.298	0.266
175	TMEM164				2	0.0388	0.0412	0.0405	0.0784	0.0399	1	0.0261	0.12	0.136
176	TMEM255A				2	0.0313	0.00149	0.0313	0.0691	0.283	1	0.05	0.322	0.3
35	TMEM256				6	0.00822	0.00239	0.00992	0.00843	0.00438	1	0.0314	0.392	0.0887
111	TMPRSS9				3	0.0212	0.0242	0.0282	0.0647	0.0354	1	0.00697	0.0887	0.143
59	TMUB1				5	0.00941	0.0116	0.00984	0.122	0.0194	1	0.00958	0.0953	0.155
371	TNS1				1	0.727	0.742	0.756	1	0.774	0.396	0.307	0.4	0.4
372	TOMM7				1	0.0555	0.0442	0.063	0.052	0.0686	1	0.0594	0.201	0.206
177	TPH2				2	0.0313	0.00385	0.0313	0.0803	0.456	1	0.153	0.428	0.404
373	TPT1				1	0.0632	0.0728	0.0732	0.0444	0.0781	1	0.0812	0.225	0.257
178	TRAJ35				2	0.0283	0.00351	0.0279	0.0308	0.236	1	0.0567	0.341	0.302
374	TRAPPC9				1	0.0261	0.0401	0.0292	0.251	0.0385	1	0.0543	0.117	0.15
375	TRIB1				1	0.0812	0.0992	0.0936	0.26	0.119	1	0.0443	0.121	0.247
179	TRIM14				2	0.0178	0.0236	0.0156	0.175	0.0215	1	0.0367	0.135	0.2
60	TRIM24				5	0.0105	0.0121	0.00967	0.135	0.0192	1	0.0372	0.115	0.137
82	TRMT112				4	0.0204	0.006	0.0247	0.0428	0.0088	1	0.0166	0.197	0.191
180	TRMT12				2	0.0419	0.0483	0.0438	0.141	0.0717	1	0.0652	0.113	0.144
376	TUBB1				1	0.917	0.928	0.92	0.795	0.944	0.448	0.605	0.562	0.599
377	U4				1	0.4	0.406	0.4	0.855	0.383	0.0369	0.596	0.788	0.844
36	USMG5				6	0.00911	0.00615	0.011	0.0724	0.0185	1	0.013	0.087	0.123
378	USP30				1	0.0594	0.0282	0.0709	0.0572	0.0605	1	0.0128	0.163	0.153
181	VAMP8		VAMP3		2	0.018	0.00696	0.0201	0.0565	0.0141	1	0.0438	0.204	0.171
112	VCAN.AS1				3	0.0107	0.0105	0.0111	0.0594	0.0229	1	0.00735	0.207	0.161
379	VNN1				1	0.0996	0.0878	0.0853	0.568	1	1	0.937	0.625	0.704
380	VPS37B				1	0.0459	0.0622	0.0522	0.289	0.0595	1	0.0266	0.11	0.155
182	VSTM2A				2	0.00963	0.0104	0.00986	0.0852	0.322	1	0.0605	0.361	0.315
381	WBP1				1	0.0323	0.0187	0.0297	0.12	0.0252	1	0.0311	0.259	0.134
183	WDR89		WDR44		2	0.0279	0.0292	0.0326	0.0837	0.0424	1	0.0241	0.0779	0.0975
37	WDR92				6	0.00769	0.00622	0.00994	0.0578	0.0189	1	0.00507	0.075	0.103
61	WFDC21P				5	0.00782	0.000382	0.00782	0.0225	0.0939	0.951	0.0193	0.232	0.208
382	WFIKKN1				1	0.0411	0.0218	0.0411	0.111	0.0414	1	0.0166	0.189	0.201
383	X5_8S_rRNA				1	1	0.832	1	0.482	1	1	0.969	0.596	0.656
384	X5S_rRNA				1	0.851	0.772	0.851	0.864	0.909	1	0.581	0.488	0.594
385	X7SK				1	0.147	0.159	0.15	0.209	0.151	1	0.194	0.288	0.173
113	YIPF1				3	0.0147	0.0148	0.0131	0.0899	0.0175	1	0.102	0.303	0.138
184	ZNF433				2	0.0135	0.0188	0.0134	0.109	0.0937	1	0.0495	0.311	0.279
38	ZNF687				6	0.00403	0.00697	0.00399	0.101	0.00784	1	0.0164	0.0463	0.0675
62	ZNF99				5	0.00107	0.000228	0.00106	0.0153	0.105	0.802	0.0318	0.259	0.188

## Sheet: overlapping 2 cohorts
	Used for Pathway analysis in IPA
ABCB7	Common to both cohorts with exact, n=6, or close matches, n=50
ABCB5
CAPN14
CAPN1
CCDC107
CCND1
CCNC
CCNL2
CDKN2B
CDKN2C
CDKN1C
CLCN4
CLCN2
CLDN16
CLDN8
CLIC2
CLIC1
DUSP4
DUSP6
FAM159A
FAM161A
FAM162A
GPR35
HLA-DQB1-AS1	EXACT MATCH
IGHV3-74	EXACT MATCH
JRk
JRKL
LRRC16B
LRRC47
LRRC70
MED7
MED6
MMP17
MMP11
MRPL40
MRPL14
MRPL49
NDUFC1
NDUFV3
NDUFA1
PARK7	EXACT MATCH
PCDH9
PCDHGA1
PDZD2
PDZD4
PEX5L
PEX10
PPP1R15A
PPP1R9A
RGS2	EXACT MATCH
RN7SL454P
RNF165
RNF170
RNU1-14P	EXACT MATCH
RNY1
RP11.661A12.5	EXACT MATCH
S100A12
S100A8
S100A4
SLC1A7
SLC25A23
SLC39A14
SMIM8
SPICE1
THAP9
THAP3
VAMP8
VAMP3
WDR89
WDR44

## Sheet: KEY
	c..Comparison.of.different.methods.of.DEG.analysis....using.selected.ADHD.discordant.twins.samples....	c..............DEG.analysis.with.exactTest.from.edgeR.package...
1	Comparison of different methods of DEG analysis
2	using selected ADHD-discordant twins samples;
3
4	comEdgeR	DEG analysis with exactTest from edgeR package
5	glmEdgeR	DEG analysis with glmLRT from edgeR package
6	tccEdgeR	DEG analysis with edgeR using TCC package
7	tccDESeq	DEG analysis with DESeq from TCC package
8	tccDESeq2	DEG analysis with DESeq2 from TCC package
9	tccBaySeq	DEG analysis with BaySeq from TCC package
10	voom	DEG analysis with voom from limma package
11	aldex_we	DEG analysis with Welch test using ALDEx2 package
12	aldex_wi	DEG analysis with Wilcoxon test using ALDEx2 package
