# Supplementary material for: Biomarker discovery in attention deficit hyperactivity disorder: RNA sequencing of whole blood in discordant twin and case-controlled cohorts
Source: BMC Med Genomics. 2020 Oct 28;13:160. doi: 10.1186/s12920-020-00808-8 (PMC7594430; doi:10.1186/s12920-020-00808-8)
Supplement: Supplementary file 6 — Additional file 6. Discordance DEG correlation. [file 12920_2020_808_MOESM6_ESM.xlsx]

## Sheet: Case Control T p.01 fc1.5 524g
# Notes : Created from Advanced Analysis operation: significance Analysis.
#Experiment: ADHD noThresh
#corrected p-value cut-off:0.01
#Fold change cut-off:1.5
#Selected Test : T Test unpaired
#Entity List: Filtered .01 in 70%
#Interpretation: ADHD
#p-value computation: Asymptotic
#Multiple Testing Correction: No Correction
#
# Technology : Generic.SingleColor.HG38_195K_OHSU
# Owner : gxuser
# Created On : Tue Apr 23 13:27:00 EDT 2019
UCSC ID	p ([ADHD] Vs [CTRL])	Regulation ([ADHD] Vs [CTRL])	FC (abs) ([ADHD] Vs [CTRL])	FC ([ADHD] Vs [CTRL])	Log FC ([ADHD] Vs [CTRL])	[ADHD](normalized)	[CTRL](normalized)	Gene Symbol	Description	chr
uc064hnd.1	0.00981833	up	1.73964	1.73964	0.798791	-1.33893	-2.13772	AASS	The sequence shown here is derived from an Ensembl automatic analysis pipeline and should be considered as preliminary data. (from UniProt F8WE53)	chr7
uc003suv.4	0.00978076	up	1.88292	1.88292	0.912973	-0.505061	-1.41803	ABCB5	ATP-binding cassette, sub-family B (MDR/TAP), member 5 (ABCB5), TV 3, mRNA. (from RefSeq NM_001163942)	chr7
uc011jyi.2	0.00458495	up	1.93821	1.93821	0.954722	0.0979447	-0.856777	ABCB5	ATP-binding cassette, sub-family B (MDR/TAP), member 5 (ABCB5), TV 4, mRNA. (from RefSeq NM_001163993)	chr7
uc064bvy.1	0.00465215	up	2.24191	2.24191	1.16473	0.662755	-0.501971	ABCB5	ATP-binding cassette, sub-family B (MDR/TAP), member 5 (from HGNC ABCB5)	chr7
uc059dia.1	0.00147803	up	1.94847	1.94847	0.962343	0.947263	-0.0150806	ABCD4	ATP-binding cassette, sub-family D (ALD), member 4 (from HGNC ABCD4)	chr14
uc062kzd.1	0.00267133	up	1.76611	1.76611	0.820577	0.0216774	-0.7989	ABHD6	The sequence shown here is derived from an Ensembl automatic analysis pipeline and should be considered as preliminary data. (from UniProt A0A087X2C5)	chr3
uc062kzf.1	0.00420699	up	1.79202	1.79202	0.841589	-0.0839042	-0.925493	ABHD6	The sequence shown here is derived from an Ensembl automatic analysis pipeline and should be considered as preliminary data. (from UniProt C9JNE7)	chr3
uc061bjo.1	0.00862933	up	1.77685	1.77685	0.829325	1.05081	0.221487	AC006942.4	AC006942.4 (from geneSymbol)	chr19
uc062gyw.1	0.00985315	up	1.55552	1.55552	0.637401	1.6824	1.045	AC093495.4	AC093495.4 (from geneSymbol)	chr3
uc061qhs.1	0.00832378	up	1.87338	1.87338	0.905647	0.82501	-0.0806369	AC104820.2	cDNA FLJ43011 fis, clone BRTHA2015853. (from mRNA AK125001)	chr2
uc058bca.1	0.00324559	up	2.09939	2.09939	1.06997	0.406968	-0.663004	ACP2	acid phosphatase 2, lysosomal (from HGNC ACP2)	chr11
uc059ymc.1	0.00942741	up	1.57367	1.57367	0.654131	1.79228	1.13815	ACSF3	The sequence shown here is derived from an Ensembl automatic analysis pipeline and should be considered as preliminary data. (from UniProt H0YH37)	chr16
uc064rll.1	0.00886861	up	1.7417	1.7417	0.800496	-0.161985	-0.962481	ADCK5	aarF domain containing kinase 5 (from HGNC ADCK5)	chr8
uc064iqs.1	0.0014634	up	1.82024	1.82024	0.864129	0.189329	-0.6748	AGK	acylglycerol kinase (from HGNC AGK)	chr7
uc058vwj.1	0.00381933	up	1.64655	1.64655	0.719443	-0.293905	-1.01335	AL354828.1	The sequence shown here is derived from an Ensembl automatic analysis pipeline and should be considered as preliminary data. (from UniProt A0A096LPA9)	chr13
uc059bhm.1	0.00689706	up	1.62749	1.62749	0.702651	5.26516	4.56251	AL627171.3	H.sapiens mRNA for 7SL RNA pseudogene. (from mRNA X02067)	chr14
uc058eku.1	0.00755492	down	1.72618	-1.72618	-0.787579	-0.637133	0.150446	ALDH3B1	The sequence shown here is derived from an Ensembl automatic analysis pipeline and should be considered as preliminary data. (from UniProt A0A087WU54)	chr11
uc058mqw.1	0.00480275	up	1.91649	1.91649	0.938463	0.514868	-0.423594	ALG10B	The sequence shown here is derived from an Ensembl automatic analysis pipeline and should be considered as preliminary data. (from UniProt F8VXJ0)	chr12
uc001tnx.3	0.00821954	up	1.62836	1.62836	0.703419	0.0394255	-0.663993	ALKBH2	alkB, alkylation repair homolog 2 (E. coli) (ALKBH2), TV 1, mRNA. (from RefSeq NM_001145374)	chr12
uc060xll.1	0.00577025	up	1.66255	1.66255	0.733395	0.345243	-0.388152	ALKBH6	The sequence shown here is derived from an Ensembl automatic analysis pipeline and should be considered as preliminary data. (from UniProt H0YD83)	chr19
uc060xlu.1	0.000286119	up	2.38722	2.38722	1.25533	0.962119	-0.293211	ALKBH6	The sequence shown here is derived from an Ensembl automatic analysis pipeline and should be considered as preliminary data. (from UniProt H0YD66)	chr19
uc060xlv.1	0.000194653	up	2.22252	2.22252	1.1522	1.03799	-0.114207	ALKBH6	alkB, alkylation repair homolog 6 (E. coli) (from HGNC ALKBH6)	chr19
uc060xlw.1	5.50325e-05	up	2.27777	2.27777	1.18762	1.0411	-0.146527	ALKBH6	alkB, alkylation repair homolog 6 (E. coli) (from HGNC ALKBH6)	chr19
uc060lpq.1	0.00828329	up	1.89531	1.89531	0.922435	1.41079	0.488351	ANAPC11	The sequence shown here is derived from an Ensembl automatic analysis pipeline and should be considered as preliminary data. (from UniProt J3QL35)	chr17
uc031xui.2	0.0048584	up	1.61039	1.61039	0.687412	0.299437	-0.387975	ANAPC15	anaphase promoting complex subunit 15 (ANAPC15), TV 11, mRNA. (from RefSeq NM_001278494)	chr11
uc031xup.2	0.00690542	up	1.73136	1.73136	0.791907	0.630996	-0.160911	ANAPC15	anaphase promoting complex subunit 15 (ANAPC15), TV 5, mRNA. (from RefSeq NM_001278488)	chr11
uc058ezm.1	0.00746175	up	1.90185	1.90185	0.927403	0.66907	-0.258333	ANAPC15	The sequence shown here is derived from an Ensembl automatic analysis pipeline and should be considered as preliminary data. (from UniProt F5H3R3)	chr11
uc063huu.1	0.00714583	down	1.74942	-1.74942	-0.806879	0.0642214	0.871101	ANKHD1	ankyrin repeat and KH domain containing 1 (from HGNC ANKHD1)	chr5
uc064fhy.1	0.00177345	down	1.67313	-1.67313	-0.742552	-0.329294	0.413258	ANKIB1	ankyrin repeat and IBR domain containing 1 (from HGNC ANKIB1)	chr7
uc062hee.1	0.00269461	up	1.91666	1.91666	0.938596	1.09224	0.153644	ANKRD28	ankyrin repeat domain 28 (from HGNC ANKRD28)	chr3
uc062hef.1	0.00305345	up	2.05904	2.05904	1.04197	1.04213	0.000154032	ANKRD28	ankyrin repeat domain 28 (from HGNC ANKRD28)	chr3
uc058bqx.1	0.00868819	up	1.76495	1.76495	0.819624	0.393099	-0.426525	AP001258.4	Homo sapiens, clone IMAGE:5218412, mRNA. (from mRNA BC028022)	chr11
uc062zax.1	0.00833016	up	1.657	1.657	0.728569	0.891586	0.163016	AP1AR	adaptor-related protein complex 1 associated regulatory protein (from HGNC AP1AR)	chr4
uc059ncw.1	0.00289786	down	1.80728	-1.80728	-0.853822	0.557435	1.41126	AP3S2	adaptor-related protein complex 3, sigma 2 subunit (from HGNC AP3S2)	chr15
uc063hvz.1	0.00514149	up	1.67291	1.67291	0.742358	0.853901	0.111543	APBB3	amyloid beta (A4) precursor protein-binding, family B, member 3 (from HGNC APBB3)	chr5
uc003ile.2	0.0067041	up	1.84269	1.84269	0.881816	-0.39819	-1.28001	ARHGAP10	Rho GTPase activating protein 10 (from HGNC ARHGAP10)	chr4
uc061uev.1	0.00252554	up	1.85543	1.85543	0.891756	1.13721	0.245456	ASB1	ankyrin repeat and SOCS box containing 1 (from HGNC ASB1)	chr2
uc060lse.1	0.00746428	up	1.60969	1.60969	0.686787	0.192591	-0.494195	ASPSCR1	The sequence shown here is derived from an Ensembl automatic analysis pipeline and should be considered as preliminary data. (from UniProt J3QRW3)	chr17
uc001nte.5	0.00398484	up	2.00168	2.00168	1.00121	-0.496078	-1.49729	ASRGL1	asparaginase like 1 (ASRGL1), TV 2, mRNA. (from RefSeq NM_025080)	chr11
uc001ntf.5	0.00384549	up	2.01175	2.01175	1.00845	-0.545881	-1.55433	ASRGL1	asparaginase like 1 (ASRGL1), TV 1, mRNA. (from RefSeq NM_001083926)	chr11
uc001egj.4	0.00277691	up	1.80988	1.80988	0.855892	0.0919309	-0.763961	ATP1A1-AS1	ATP1A1 antisense RNA 1 (from HGNC ATP1A1-AS1)	chr1
uc003bvt.3	0.00607802	up	1.72042	1.72042	0.782765	-3.2944	-4.07716	ATP2B2	ATPase, Ca++ transporting, plasma membrane 2 (ATP2B2), TV 1, mRNA. (from RefSeq NM_001001331)	chr3
uc064jbq.1	0.00103664	up	1.78897	1.78897	0.83913	1.80166	0.962531	ATP6V0E2	Vacuolar ATPase is responsible for acidifying a variety of intracellular compartments in eukaryotic cells. (from UniProt Q8NHE4)	chr7
uc064mva.1	0.00859256	up	1.96136	1.96136	0.971853	0.633582	-0.338271	ATP6V1H	ATPase, H+ transporting, lysosomal 50/57kDa, V1 subunit H (from HGNC ATP6V1H)	chr8
uc064mvo.1	0.00899355	up	2.10987	2.10987	1.07716	0.802783	-0.274373	ATP6V1H	ATPase, H+ transporting, lysosomal 50/57kDa, V1 subunit H (from HGNC ATP6V1H)	chr8
uc057bdz.1	0.00627718	up	1.88902	1.88902	0.917638	1.00869	0.0910533	AURKAIP1	aurora kinase A interacting protein 1 (from HGNC AURKAIP1)	chr1
uc002pll.4	0.00291331	up	1.65932	1.65932	0.73059	2.4393	1.70871	BAX	BCL2-associated X protein (BAX), TV delta, mRNA. (from RefSeq NM_138763)	chr19
uc061axw.1	0.00545554	up	1.74166	1.74166	0.800464	2.5371	1.73664	BAX	The sequence shown here is derived from an Ensembl automatic analysis pipeline and should be considered as preliminary data. (from UniProt H0YA56)	chr19
uc002izb.5	0.00324562	up	1.69482	1.69482	0.76113	-0.902187	-1.66332	BCAS3	breast carcinoma amplified sequence 3 (from HGNC BCAS3)	chr17
uc002izc.5	0.00433016	up	1.72852	1.72852	0.789541	-0.902797	-1.69234	BCAS3	breast carcinoma amplified sequence 3 (from HGNC BCAS3)	chr17
uc060iji.1	0.00489911	up	1.6062	1.6062	0.683652	-1.13005	-1.8137	BCAS3	breast carcinoma amplified sequence 3 (from HGNC BCAS3)	chr17
uc058cke.1	0.00606952	up	1.91405	1.91405	0.936631	1.38343	0.446796	C11orf98	The sequence shown here is derived from an Ensembl automatic analysis pipeline and should be considered as preliminary data. (from UniProt E9PRG8)	chr11
uc058sqj.1	0.00779004	up	1.58394	1.58394	0.66352	0.76391	0.10039	C12orf75	chromosome 12 open reading frame 75 (from HGNC C12orf75)	chr12
uc058sqr.1	0.00571055	up	1.60082	1.60082	0.678808	0.873043	0.194235	C12orf75	chromosome 12 open reading frame 75 (from HGNC C12orf75)	chr12
uc059eiv.1	0.00517367	up	2.0823	2.0823	1.05818	1.14154	0.0833624	C14orf159	The sequence shown here is derived from an Ensembl automatic analysis pipeline and should be considered as preliminary data. (from UniProt E5RGP9)	chr14
uc002mfm.4	0.00622625	down	1.62789	-1.62789	-0.703003	-3.36252	-2.65951	C3	complement component 3 (C3), mRNA. (from RefSeq NM_000064)	chr19
uc004cec.3	0.00256908	up	1.59082	1.59082	0.669771	-0.547987	-1.21776	CACFD1	calcium channel flower domain containing 1 (CACFD1), TV 2, mRNA. (from RefSeq NM_001135775)	chr9
uc011mdg.2	0.00316394	up	1.60117	1.60117	0.679128	-0.524147	-1.20328	CACFD1	calcium channel flower domain containing 1 (CACFD1), TV 1, mRNA. (from RefSeq NM_017586)	chr9
uc060rrg.1	0.00323874	up	1.79722	1.79722	0.845769	0.959517	0.113748	CACTIN	The sequence shown here is derived from an Ensembl automatic analysis pipeline and should be considered as preliminary data. (from UniProt K7EIU6)	chr19
uc001zps.2	0.00518568	up	1.50663	1.50663	0.591328	-0.174628	-0.765956	CAPN3	calpain 3, (p94) (CAPN3), TV 6, mRNA. (from RefSeq NM_173090)	chr15
uc059idq.1	0.00164907	up	1.71894	1.71894	0.781517	-0.221797	-1.00331	CAPN3	Calcium-regulated non-lysosomal thiol-protease. (from UniProt P20807)	chr15
uc001arp.3	0.00999572	up	1.53803	1.53803	0.621088	-0.906385	-1.52747	CASZ1	castor zinc finger 1 (CASZ1), TV 2, mRNA. (from RefSeq NM_017766)	chr1
uc009vmx.3	0.00936561	up	1.64537	1.64537	0.718411	-0.465873	-1.18428	CASZ1	castor zinc finger 1 (from HGNC CASZ1)	chr1
uc010gmy.3	0.00842523	up	1.54394	1.54394	0.626619	0.473434	-0.153185	CBR1	carbonyl reductase 1 (CBR1), TV 2, mRNA. (from RefSeq NM_001286789)	chr21
uc064hvn.1	0.00603423	down	1.79687	-1.79687	-0.845485	-2.35229	-1.5068	CCDC136	The sequence shown here is derived from an Ensembl automatic analysis pipeline and should be considered as preliminary data. (from UniProt C9JE17)	chr7
uc061kws.1	0.0060109	up	1.67359	1.67359	0.742946	1.06965	0.326703	CCDC142	coiled-coil domain containing 142 (from HGNC CCDC142)	chr2
uc061kwu.1	0.00059402	up	2.0258	2.0258	1.01849	1.49618	0.477687	CCDC142	coiled-coil domain containing 142 (from HGNC CCDC142)	chr2
uc064uqc.1	0.00994594	down	1.50936	-1.50936	-0.593938	-2.72872	-2.13479	CCDC180	coiled-coil domain containing 180 (from HGNC CCDC180)	chr9
uc011eah.3	0.00881391	up	1.70251	1.70251	0.767666	1.66599	0.898328	CCNC	Component of the Mediator complex, a coactivator involved in regulated gene transcription of nearly all RNA polymerase II-dependent genes. Mediator functions as a bridge to convey information from gene-specific regulatory proteins to the basal RNA polymerase II transcription machinery. Mediator is recruited to promoters by direct interactions with regulatory proteins and serves as a scaffold for …	chr6
uc063qgc.1	0.00302268	up	1.70707	1.70707	0.771522	1.2779	0.506374	CCNC	Belongs to the cyclin family. (from UniProt E5RIH8)	chr6
uc063qgd.1	0.0033427	up	1.70292	1.70292	0.768013	1.29575	0.52774	CCNC	Belongs to the cyclin family. (from UniProt E5RFK5)	chr6
uc063qgg.1	0.00387597	up	1.67118	1.67118	0.740864	1.67407	0.933205	CCNC	Belongs to the cyclin family. (from UniProt G5E954)	chr6
uc063qgi.1	0.00148255	up	1.79126	1.79126	0.840976	1.59738	0.756409	CCNC	cyclin C (from HGNC CCNC)	chr6
uc063qgj.1	0.0056357	up	1.66454	1.66454	0.735121	1.44958	0.714457	CCNC	Belongs to the cyclin family. (from UniProt E5RI39)	chr6
uc057mfh.1	0.000883957	up	1.94612	1.94612	0.960599	1.01208	0.0514844	CD1C	The sequence shown here is derived from an Ensembl automatic analysis pipeline and should be considered as preliminary data. (from UniProt H0Y6Y6)	chr1
uc064sxk.1	0.00715059	up	1.74445	1.74445	0.802776	1.09758	0.294802	CD72	CD72 molecule (from HGNC CD72)	chr9
uc064sxl.1	0.00660148	up	1.65978	1.65978	0.730988	1.26162	0.530629	CD72	The sequence shown here is derived from an Ensembl automatic analysis pipeline and should be considered as preliminary data. (from UniProt Q5T4Q7)	chr9
uc064ffq.1	0.00947263	up	1.78725	1.78725	0.837744	1.41398	0.576236	CDK14	The sequence shown here is derived from an Ensembl automatic analysis pipeline and should be considered as preliminary data. (from UniProt F8WF96)	chr7
uc022bed.1	0.00927788	down	1.74146	-1.74146	-0.800295	-2.2978	-1.49751	CDKN2B-AS1	CDKN2B antisense RNA 1 (CDKN2B-AS1), TV 10, long non-coding RNA. (from RefSeq NR_047540)	chr9
uc002nup.4	0.00683763	up	1.51405	1.51405	0.598414	0.488076	-0.110338	CEBPG	CCAAT/enhancer binding protein (C/EBP), gamma (CEBPG), TV 1, mRNA. (from RefSeq NM_001806)	chr19
uc060sti.1	0.000690852	up	1.84127	1.84127	0.880704	1.01405	0.133341	CERS4	ceramide synthase 4 (from HGNC CERS4)	chr19
uc060stk.1	0.0079679	up	1.77564	1.77564	0.828343	0.895111	0.0667676	CERS4	ceramide synthase 4 (from HGNC CERS4)	chr19
uc002thz.2	0.00312799	up	2.01378	2.01378	1.00991	1.32022	0.310312	CHCHD5	coiled-coil-helix-coiled-coil-helix domain containing 5 (CHCHD5), TV 1, mRNA. (from RefSeq NM_032309)	chr2
uc061naj.1	0.002693	up	2.09045	2.09045	1.06381	1.20095	0.137136	CHCHD5	The sequence shown here is derived from an Ensembl automatic analysis pipeline and should be considered as preliminary data. (from UniProt F8WC14)	chr2
uc061lnc.1	0.00412372	up	1.70802	1.70802	0.772325	1.6884	0.916079	CHMP3	charged multivesicular body protein 3 (from HGNC CHMP3)	chr2
uc003szz.4	0.0060064	up	1.60865	1.60865	0.68585	-1.03112	-1.71697	CHN2	chimerin 2 (CHN2), TV 2, mRNA. (from RefSeq NM_004067)	chr7
uc003taa.4	0.00281674	up	1.9946	1.9946	0.996099	-1.32542	-2.32152	CHN2	chimerin 2 (CHN2), TV 1, mRNA. (from RefSeq NM_001039936)	chr7
uc064cko.1	0.00933335	up	1.86326	1.86326	0.897827	1.47134	0.573518	CHN2	chimerin 2 (from HGNC CHN2)	chr7
uc057tjl.1	0.00373522	up	1.76198	1.76198	0.817196	0.463134	-0.354062	CISD1	CDGSH iron sulfur domain 1 (from HGNC CISD1)	chr10
uc060zwb.1	0.00366203	up	2.40456	2.40456	1.26577	0.0771738	-1.1886	CLASRP	CLK4-associating serine/arginine rich protein (from HGNC CLASRP)	chr19
uc059euh.1	0.00548772	up	1.65559	1.65559	0.727347	0.105319	-0.622028	CLMN	calmin (calponin-like, transmembrane) (from HGNC CLMN)	chr14
uc059eui.1	0.00144392	up	1.60323	1.60323	0.68098	-0.258382	-0.939362	CLMN	calmin (calponin-like, transmembrane) (from HGNC CLMN)	chr14
uc001vok.5	0.0055752	up	2.00424	2.00424	1.00305	-0.210958	-1.21401	CLYBL	citrate lyase beta like (CLYBL), TV 1, mRNA. (from RefSeq NM_206808)	chr13
uc058svm.1	0.00808301	down	1.53901	-1.53901	-0.621998	1.54122	2.16322	CORO1C	The sequence shown here is derived from an Ensembl automatic analysis pipeline and should be considered as preliminary data. (from UniProt H0YHL7)	chr12
uc058qsq.1	0.00638085	up	1.51699	1.51699	0.601216	-1.67822	-2.27944	CPM	Specifically removes C-terminal basic residues (Arg or Lys) from peptides and proteins. It is believed to play important roles in the control of peptide hormone and growth factor activity at the cell surface, and in the membrane-localized degradation of extracellular proteins. (from UniProt P14384)	chr12
uc064ofr.1	0.00914465	up	1.66286	1.66286	0.73367	1.0173	0.283627	CPNE3	Contains 2 C2 domains. (from UniProt A0A087WYQ3)	chr8
uc061gno.1	0.00122428	up	1.78626	1.78626	0.836945	1.37682	0.539879	CPSF3	cleavage and polyadenylation specific factor 3, 73kDa (from HGNC CPSF3)	chr2
uc057bdo.1	0.00537508	up	1.52792	1.52792	0.611574	0.827906	0.216332	CPTP	ceramide-1-phosphate transfer protein (from HGNC CPTP)	chr1
uc001fdn.5	0.00993493	up	1.61705	1.61705	0.693368	-0.625865	-1.31923	CREB3L4	cAMP responsive element binding protein 3-like 4 (CREB3L4), TV 1, mRNA. (from RefSeq NM_130898)	chr1
uc058atu.1	0.00600871	up	1.87843	1.87843	0.909529	0.941507	0.0319781	CRY2	cryptochrome circadian clock 2 (from HGNC CRY2)	chr11
uc062efn.1	0.00910007	up	1.58059	1.58059	0.660461	0.796898	0.136437	CSNK1E	Belongs to the protein kinase superfamily. (from UniProt B0QY36)	chr22
uc063hta.1	0.00909195	up	1.81718	1.81718	0.861701	1.15156	0.289863	CXXC5	The sequence shown here is derived from an Ensembl automatic analysis pipeline and should be considered as preliminary data. (from UniProt D6RHC6)	chr5
uc003ghz.4	0.00599047	up	1.59804	1.59804	0.676304	-0.965597	-1.6419	D4S234E	Golgi apparatus membrane ; Single-pass type II membrane protein (from UniProt P42857)	chr4
uc032tbe.2	0.00779687	up	1.59411	1.59411	0.672753	-0.416939	-1.08969	D4S234E	neuron specific gene family member 1 (NSG1), TV 3, mRNA. (from RefSeq NM_001287763)	chr4
uc062wox.1	0.0056157	up	1.97829	1.97829	0.984253	1.62382	0.639569	DANCR	differentiation antagonizing non-protein coding RNA (from HGNC DANCR)	chr4
uc061obb.1	0.00280455	up	1.88383	1.88383	0.913668	1.04301	0.129345	DARS	aspartyl-tRNA synthetase (from HGNC DARS)	chr2
uc058pzf.1	0.00441767	up	1.61545	1.61545	0.691933	1.514	0.822066	DCTN2	dynactin 2 (p50) (from HGNC DCTN2)	chr12
uc059bpx.1	0.00602396	up	1.78651	1.78651	0.837142	1.35647	0.519327	DDHD1	DDHD domain containing 1 (from HGNC DDHD1)	chr14
uc064wsl.1	0.00341855	up	1.55991	1.55991	0.641463	0.220955	-0.420508	DDX31	DEAD (Asp-Glu-Ala-Asp) box polypeptide 31 (from HGNC DDX31)	chr9
uc064ypz.1	0.00311714	up	1.6342	1.6342	0.708583	1.27629	0.56771	DDX3X	DEAD (Asp-Glu-Ala-Asp) box helicase 3, X-linked (from HGNC DDX3X)	chrX
uc002nkt.2	0.00468239	up	1.64076	1.64076	0.714367	0.157435	-0.556932	DDX49	DEAD (Asp-Glu-Ala-Asp) box polypeptide 49 (from HGNC DDX49)	chr19
uc060vvh.1	0.00856837	up	1.81504	1.81504	0.860005	0.760476	-0.0995289	DDX49	DEAD (Asp-Glu-Ala-Asp) box polypeptide 49 (from HGNC DDX49)	chr19
uc057leh.1	0.00170717	up	1.79707	1.79707	0.845647	2.13253	1.28688	DENND4B	DENN/MADD domain containing 4B (from HGNC DENND4B)	chr1
uc002zrx.4	0.00189444	up	1.62278	1.62278	0.698472	0.870748	0.172276	DGCR6L	DiGeorge syndrome critical region gene 6-like (DGCR6L), mRNA. (from RefSeq NM_033257)	chr22
uc062brx.1	0.00132949	up	1.82399	1.82399	0.867099	0.47711	-0.389989	DGCR6L	The sequence shown here is derived from an Ensembl automatic analysis pipeline and should be considered as preliminary data. (from UniProt B5MCQ4)	chr22
uc062bry.1	0.00306596	up	1.77733	1.77733	0.829713	0.909312	0.0795991	DGCR6L	The sequence shown here is derived from an Ensembl automatic analysis pipeline and should be considered as preliminary data. (from UniProt F8WCX1)	chr22
uc058awa.1	0.00419085	up	1.57762	1.57762	0.657746	1.77454	1.11679	DGKZ	The sequence shown here is derived from an Ensembl automatic analysis pipeline and should be considered as preliminary data. (from UniProt E9PK94)	chr11
uc060icr.1	0.00323009	up	1.88537	1.88537	0.914848	1.52101	0.606163	DHX40	The sequence shown here is derived from an Ensembl automatic analysis pipeline and should be considered as preliminary data. (from UniProt J3KS08)	chr17
uc064haa.1	0.00434111	up	1.9943	1.9943	0.995885	0.607761	-0.388124	DLD	dihydrolipoamide dehydrogenase (from HGNC DLD)	chr7
uc001dbg.2	0.00013889	up	1.85476	1.85476	0.891233	-1.01419	-1.90542	DLEU2L	deleted in lymphocytic leukemia 2-like (from HGNC DLEU2L)	chr1
uc063ggz.1	0.00192687	up	1.98997	1.98997	0.992745	-0.109122	-1.10187	DMXL1	Dmx-like 1 (from HGNC DMXL1)	chr5
uc061qke.1	0.00573938	up	2.11873	2.11873	1.0832	0.182611	-0.900592	DNAJC10	The sequence shown here is derived from an Ensembl automatic analysis pipeline and should be considered as preliminary data. (from UniProt H7C1G0)	chr2
uc065cdo.1	0.00956717	up	2.02246	2.02246	1.01611	1.50047	0.484357	DNASE1L1	The sequence shown here is derived from an Ensembl automatic analysis pipeline and should be considered as preliminary data. (from UniProt E7EUJ0)	chrX
uc061hfq.1	0.00738047	up	1.67114	1.67114	0.740833	-0.00282875	-0.743662	DTNB	dystrobrevin, beta (from HGNC DTNB)	chr2
uc063jey.1	0.00446708	up	1.61366	1.61366	0.690332	0.723849	0.033517	EBF1	early B-cell factor 1 (from HGNC EBF1)	chr5
uc002ilm.4	0.00772703	up	1.87276	1.87276	0.905163	-1.28737	-2.19254	EFCAB13	EF-hand calcium binding domain 13 (EFCAB13), TV B, mRNA. (from RefSeq NM_001195192)	chr17
uc064xnp.1	0.00769564	up	1.64858	1.64858	0.72122	0.333011	-0.388209	EHMT1	euchromatic histone-lysine N-methyltransferase 1 (from HGNC EHMT1)	chr9
uc001tkw.4	0.00491132	up	1.72952	1.72952	0.790375	0.202693	-0.587682	EID3	EP300 interacting inhibitor of differentiation 3 (EID3), mRNA. (from RefSeq NM_001008394)	chr12
uc059cpe.1	0.00759334	up	1.53661	1.53661	0.619749	1.31353	0.693776	EIF2S1	The sequence shown here is derived from an Ensembl automatic analysis pipeline and should be considered as preliminary data. (from UniProt H0YJS4)	chr14
uc064pmy.1	0.00328449	up	2.0955	2.0955	1.06729	-0.168771	-1.23607	EIF3E	eukaryotic translation initiation factor 3, subunit E (from HGNC EIF3E)	chr8
uc058ojv.1	0.00632022	up	1.90787	1.90787	0.931964	1.1622	0.230238	EIF4B	The sequence shown here is derived from an Ensembl automatic analysis pipeline and should be considered as preliminary data. (from UniProt F8W0K0)	chr12
uc003xks.4	0.00161878	up	1.58641	1.58641	0.66577	0.953507	0.287736	EIF4EBP1	eukaryotic translation initiation factor 4E binding protein 1 (EIF4EBP1), mRNA. (from RefSeq NM_004095)	chr8
uc061aag.1	0.00188822	up	1.66157	1.66157	0.732549	1.0576	0.325054	EML2	The sequence shown here is derived from an Ensembl automatic analysis pipeline and should be considered as preliminary data. (from UniProt K7EIZ0)	chr19
uc064iwf.1	0.00574291	up	1.67741	1.67741	0.746236	0.497132	-0.249103	EPHA1	EPH receptor A1 (from HGNC EPHA1)	chr7
uc061tay.1	4.40919e-05	up	3.05706	3.05706	1.61215	0.910106	-0.70204	EPHA4	The sequence shown here is derived from an Ensembl automatic analysis pipeline and should be considered as preliminary data. (from UniProt H7C1N8)	chr2
uc060zyr.1	0.00543499	up	1.85426	1.85426	0.890842	1.20218	0.311341	ERCC1	The sequence shown here is derived from an Ensembl automatic analysis pipeline and should be considered as preliminary data. (from UniProt K7EK97)	chr19
uc064unt.1	0.00788742	up	1.84122	1.84122	0.880658	0.272717	-0.607942	ERCC6L2	excision repair cross-complementation group 6-like 2 (from HGNC ERCC6L2)	chr9
uc064lxv.1	0.00601934	up	2.13954	2.13954	1.0973	-0.0697982	-1.1671	ERLIN2	ER lipid raft associated 2 (from HGNC ERLIN2)	chr8
uc059lwb.1	0.00247263	up	2.02639	2.02639	1.01891	0.681899	-0.337014	ETFA	electron-transfer-flavoprotein, alpha polypeptide (from HGNC ETFA)	chr15
uc061bxa.1	0.00816021	up	1.6507	1.6507	0.723077	1.08044	0.357359	ETFB	electron-transfer-flavoprotein, beta polypeptide (from HGNC ETFB)	chr19
uc058cfo.1	0.00322614	up	1.81399	1.81399	0.859167	0.0187242	-0.840443	FADS3	The sequence shown here is derived from an Ensembl automatic analysis pipeline and should be considered as preliminary data. (from UniProt E9PKP8)	chr11
uc058ixr.1	0.0064713	up	1.64499	1.64499	0.718077	0.520189	-0.197888	FAM118B	family with sequence similarity 118, member B (from HGNC FAM118B)	chr11
uc058ixs.1	0.00344038	up	1.67135	1.67135	0.741011	0.185262	-0.555749	FAM118B	The sequence shown here is derived from an Ensembl automatic analysis pipeline and should be considered as preliminary data. (from UniProt E9PMJ2)	chr11
uc061srj.1	0.00306115	up	1.96285	1.96285	0.972949	1.65334	0.680391	FAM134A	family with sequence similarity 134, member A (from HGNC FAM134A)	chr2
uc062ydt.1	0.00192447	up	1.87345	1.87345	0.905699	2.88377	1.97807	FAM13A-AS1_1	FAM13A-AS1_1 (from geneSymbol)	chr4
uc063chb.1	0.00330472	up	1.88689	1.88689	0.916011	0.807431	-0.10858	FAM173B	family with sequence similarity 173, member B (from HGNC FAM173B)	chr5
uc063chc.1	0.00970675	up	1.83408	1.83408	0.875055	0.386889	-0.488167	FAM173B	The sequence shown here is derived from an Ensembl automatic analysis pipeline and should be considered as preliminary data. (from UniProt D6RIE0)	chr5
uc057wob.1	0.00786671	up	1.76789	1.76789	0.822025	0.545315	-0.276709	FAM24B	family with sequence similarity 24, member B (from HGNC FAM24B)	chr10
uc022bkl.2	0.00871814	up	1.58575	1.58575	0.665163	-1.40344	-2.0686	FANCC	Fanconi anemia, complementation group C (FANCC), TV 2, mRNA. (from RefSeq NM_001243743)	chr9
uc001kfs.4	0.0091353	down	1.57529	-1.57529	-0.655616	0.898832	1.55445	FAS	Fas cell surface death receptor (FAS), TV 3, mRNA. (from RefSeq NM_152872)	chr10
uc001git.4	0.00202792	up	1.82001	1.82001	0.863946	0.575183	-0.288763	FASLG	Cytokine that binds to TNFRSF6/FAS, a receptor that transduces the apoptotic signal into cells. May be involved in cytotoxic T-cell mediated apoptosis and in T-cell development. TNFRSF6/FAS-mediated apoptosis may have a role in the induction of peripheral tolerance, in the antigen-stimulated suicide of mature T-cells, or both. Binding to the decoy receptor TNFRSF6B/DcR3 modulates its effects. (fr…	chr1
uc060tca.1	0.00929306	up	1.70165	1.70165	0.766938	0.833233	0.0662957	FBXL12	Substrate-recognition component of the SCF (SKP1-CUL1-F- box protein)-type E3 ubiquitin ligase complex. Mediates the polyubiquitination and proteasomal degradation of CAMK1 leading to disruption of cyclin D1/CDK4 complex assembly which results in G1 cell cycle arrest in lung epithelia. (from UniProt Q9NXK8)	chr19
uc060tce.1	0.00356447	up	1.5562	1.5562	0.638025	0.818629	0.180604	FBXL12	The sequence shown here is derived from an Ensembl automatic analysis pipeline and should be considered as preliminary data. (from UniProt K7EIK3)	chr19
uc002cjb.4	0.00833152	up	1.57411	1.57411	0.654538	-0.676563	-1.3311	FBXL16	Substrate-recognition component of the SCF (SKP1-CUL1-F- box protein)-type E3 ubiquitin ligase complex. (from UniProt Q8N461)	chr16
uc058mor.1	0.00033467	down	2.08171	-2.08171	-1.05777	-1.93567	-0.877903	FGD4	The sequence shown here is derived from an Ensembl automatic analysis pipeline and should be considered as preliminary data. (from UniProt H0YDQ0)	chr12
uc010hnn.2	0.00545479	down	1.71863	-1.71863	-0.78126	-0.245931	0.535329	FHIT	Cleaves P(1)-P(3)-bis(5'-adenosyl) triphosphate (Ap3A) to yield AMP and ADP. Can also hydrolyze P(1)-P(4)-bis(5'- adenosyl) tetraphosphate (Ap4A), but has extremely low activity with ATP. Modulates transcriptional activation by CTNNB1 and thereby contributes to regulate the expression of genes essential for cell proliferation and survival, such as CCND1 and BIRC5. Plays a role in the induction of…	chr3
uc010sma.3	0.00256313	up	1.63731	1.63731	0.711331	1.2402	0.528869	FKBP11	FK506 binding protein 11, 19 kDa (FKBP11), TV 2, mRNA. (from RefSeq NM_001143781)	chr12
uc065chx.1	0.00384412	up	1.77923	1.77923	0.831253	1.65417	0.822914	GAB3	GRB2-associated binding protein 3 (from HGNC GAB3)	chrX
uc059jcy.1	0.00736368	up	1.70151	1.70151	0.766817	1.32615	0.55933	GABPB1	Contains 2 ANK repeats. (from UniProt H0YNZ0)	chr15
uc062ugv.1	0.0036685	up	1.8934	1.8934	0.920982	2.34914	1.42816	GAK	cyclin G associated kinase (from HGNC GAK)	chr4
uc057dhj.1	0.000217766	up	1.91044	1.91044	0.933906	-0.389008	-1.32291	GALE	UDP-galactose-4-epimerase (from HGNC GALE)	chr1
uc060kbw.1	0.00423594	up	1.85576	1.85576	0.892013	0.806906	-0.0851072	GALK1	The sequence shown here is derived from an Ensembl automatic analysis pipeline and should be considered as preliminary data. (from UniProt K7EII7)	chr17
uc059jau.1	0.00702892	up	1.83669	1.83669	0.877104	0.447774	-0.429331	GALK2	The sequence shown here is derived from an Ensembl automatic analysis pipeline and should be considered as preliminary data. (from UniProt H0YLL8)	chr15
uc060was.1	0.00590452	up	1.72035	1.72035	0.782706	1.01559	0.232879	GATAD2A	GATA zinc finger domain containing 2A (from HGNC GATAD2A)	chr19
uc063pcd.1	0.00572912	up	1.79945	1.79945	0.847555	1.24845	0.400892	GCLC	The sequence shown here is derived from an Ensembl automatic analysis pipeline and should be considered as preliminary data. (from UniProt H0Y9I7)	chr6
uc003mze.4	0.00540165	down	1.67767	-1.67767	-0.746462	-1.69058	-0.944114	GCNT2	glucosaminyl (N-acetyl) transferase 2, I-branching enzyme (I blood group) (GCNT2), TV 3, mRNA. (from RefSeq NM_145655)	chr6
uc059jpr.1	0.0065091	up	1.64295	1.64295	0.71629	-1.38158	-2.09787	GCOM1	GRINL1A complex locus 1 (from HGNC GCOM1)	chr15
uc059jps.1	0.00936946	up	1.53746	1.53746	0.620547	-1.30922	-1.92977	GCOM1	GRINL1A complex locus 1 (from HGNC GCOM1)	chr15
uc059jpt.1	0.00714066	up	1.64252	1.64252	0.715912	-1.4166	-2.13251	GCOM1	Plays a role in cellular signaling via Rho-related GTP- binding proteins and subsequent activation of transcription factor SRF (By similarity). Targets TJP1 to cell junctions. In cortical neurons, may play a role in glutaminergic signal transduction through interaction with the NMDA receptor subunit GRIN1 (By similarity). (from UniProt P0CAP1)	chr15
uc062dyq.1	0.00416487	up	1.99182	1.99182	0.99409	0.272898	-0.721192	GGA1	Contains VHS domain. (from UniProt B0QYS2)	chr22
uc063lkj.1	0.00706995	up	1.65064	1.65064	0.723029	0.366703	-0.356326	GMDS-AS1	GMDS antisense RNA 1 (head to head) (from HGNC GMDS-AS1)	chr6
uc057qip.1	0.00398152	up	1.66322	1.66322	0.733976	1.22039	0.48641	GNPAT	glyceronephosphate O-acyltransferase (from HGNC GNPAT)	chr1
uc064vqw.1	3.01119e-05	up	2.32703	2.32703	1.21849	0.458028	-0.760463	GOLGA1	golgin A1 (from HGNC GOLGA1)	chr9
uc062ute.1	0.00177309	down	1.73906	-1.73906	-0.798305	-2.03892	-1.24062	GRK4	The sequence shown here is derived from an Ensembl automatic analysis pipeline and should be considered as preliminary data. (from UniProt D6REW5)	chr4
uc059xzj.1	0.00645469	up	1.96401	1.96401	0.9738	0.77892	-0.19488	GSE1	Gse1 coiled-coil protein (from HGNC GSE1)	chr16
uc064vlg.1	0.00562202	up	1.83538	1.83538	0.876081	-0.221419	-1.0975	GSN	gelsolin (from HGNC GSN)	chr9
uc057zqf.1	0.00630567	up	1.57064	1.57064	0.651355	1.91609	1.26474	GTF2H1	general transcription factor IIH, polypeptide 1, 62kDa (from HGNC GTF2H1)	chr11
uc003qrd.4	0.00778644	up	1.58998	1.58998	0.669013	-1.60611	-2.27513	GTF2H5	general transcription factor IIH, polypeptide 5 (GTF2H5), mRNA. (from RefSeq NM_207118)	chr6
uc064wte.1	0.0029039	up	1.87932	1.87932	0.910209	0.801856	-0.108353	GTF3C5	general transcription factor IIIC, polypeptide 5, 63kDa (from HGNC GTF3C5)	chr9
uc059oqv.1	0.00944679	up	1.88778	1.88778	0.916688	0.0394069	-0.877281	HAGHL	hydroxyacylglutathione hydrolase-like (from HGNC HAGHL)	chr16
uc059ptg.1	0.00505491	up	1.80424	1.80424	0.851392	0.660876	-0.190516	HCFC1R1	The sequence shown here is derived from an Ensembl automatic analysis pipeline and should be considered as preliminary data. (from UniProt I3L174)	chr16
uc061unu.1	0.00904169	up	1.55968	1.55968	0.641251	2.28237	1.64112	HDLBP	The sequence shown here is derived from an Ensembl automatic analysis pipeline and should be considered as preliminary data. (from UniProt C9JHZ8)	chr2
uc001khl.4	0.00902061	up	1.95692	1.95692	0.968584	-2.07586	-3.04444	HECTD2	HECT domain containing E3 ubiquitin protein ligase 2 (HECTD2), TV 1, mRNA. (from RefSeq NM_182765)	chr10
uc063eok.1	0.00948018	up	1.77443	1.77443	0.827357	0.932671	0.105314	HEXB	The sequence shown here is derived from an Ensembl automatic analysis pipeline and should be considered as preliminary data. (from UniProt H0YA83)	chr5
uc057dhp.1	0.000657802	up	1.64446	1.64446	0.71761	0.878628	0.161019	HMGCL	The sequence shown here is derived from an Ensembl automatic analysis pipeline and should be considered as preliminary data. (from UniProt H0Y2L7)	chr1
uc003mtg.4	0.000953519	up	1.92913	1.92913	0.94795	-0.24766	-1.19561	HUS1B	HUS1 checkpoint homolog b (S. pombe) (HUS1B), mRNA. (from RefSeq NM_148959)	chr6
uc061gnz.1	0.000278481	up	1.85085	1.85085	0.888188	1.10285	0.214661	IAH1	isoamyl acetate-hydrolyzing esterase 1 homolog (S. cerevisiae) (from HGNC IAH1)	chr2
uc065bww.1	0.00441112	up	1.77845	1.77845	0.830622	1.67052	0.839903	IDH3G	isocitrate dehydrogenase 3 (NAD+) gamma (from HGNC IDH3G)	chrX
uc065bmn.1	0.00588219	up	1.54641	1.54641	0.628923	2.83738	2.20846	IDS	The sequence shown here is derived from an Ensembl automatic analysis pipeline and should be considered as preliminary data. (from UniProt E5RHJ1)	chrX
uc060fra.1	0.00899918	up	1.81964	1.81964	0.863656	1.79407	0.930416	IFI35	interferon-induced protein 35 (from HGNC IFI35)	chr17
uc059oyr.1	0.00129969	up	1.90024	1.90024	0.926179	-1.01458	-1.94076	IFT140	intraflagellar transport 140 (from HGNC IFT140)	chr16
uc062qzm.1	0.00514155	up	1.87085	1.87085	0.903694	0.600388	-0.303306	IGF2BP2	insulin-like growth factor 2 mRNA binding protein 2 (from HGNC IGF2BP2)	chr3
uc059gfz.1	0.00311734	up	1.98504	1.98504	0.989171	2.25465	1.26548	IGHV3-21	immunoglobulin heavy variable 3-21 (from HGNC IGHV3-21)	chr14
uc021wmp.2	0.00320146	up	2.01816	2.01816	1.01304	2.00418	0.991142	IGLV2-8	The sequence shown here is derived from an Ensembl automatic analysis pipeline and should be considered as preliminary data. (from UniProt A0A087WZW9)	chr22
uc061bmr.1	0.00967001	up	1.77469	1.77469	0.827565	-0.933636	-1.7612	IL4I1	The sequence shown here is derived from an Ensembl automatic analysis pipeline and should be considered as preliminary data. (from UniProt M0QXY7)	chr19
uc060tlh.1	0.00272317	up	1.75035	1.75035	0.807644	0.513361	-0.294283	ILF3	interleukin enhancer binding factor 3, 90kDa (from HGNC ILF3)	chr19
uc062zvq.1	0.0073424	up	1.75225	1.75225	0.809209	1.66778	0.858574	INPP4B	Catalyzes the hydrolysis of the 4-position phosphate of phosphatidylinositol 3,4-bisphosphate, inositol 1,3,4- trisphosphate and inositol 1,4-bisphosphate. (from UniProt O15327)	chr4
uc064uuq.1	0.00161696	up	1.80321	1.80321	0.850569	1.28762	0.437055	INVS	inversin (from HGNC INVS)	chr9
uc064uut.1	0.00206065	up	1.71464	1.71464	0.777909	0.978419	0.20051	INVS	inversin (from HGNC INVS)	chr9
uc064uuv.1	0.00279832	up	1.65867	1.65867	0.730024	0.912683	0.182659	INVS	inversin (from HGNC INVS)	chr9
uc063ero.1	0.00148531	up	1.98262	1.98262	0.987406	0.353372	-0.634033	IQGAP2	The sequence shown here is derived from an Ensembl automatic analysis pipeline and should be considered as preliminary data. (from UniProt E9PDT6)	chr5
uc063ers.1	0.00931508	up	2.07055	2.07055	1.05001	0.968843	-0.0811673	IQGAP2	IQ motif containing GTPase activating protein 2 (from HGNC IQGAP2)	chr5
uc060heh.1	0.00965115	up	1.7021	1.7021	0.767319	-2.70687	-3.47419	ITGA3	integrin, alpha 3 (antigen CD49C, alpha 3 subunit of VLA-3 receptor) (from HGNC ITGA3)	chr17
uc002wie.5	0.00294772	up	1.69675	1.69675	0.762773	1.43529	0.672517	ITPA	inosine triphosphatase (nucleoside triphosphate pyrophosphatase) (ITPA), TV 2, mRNA. (from RefSeq NM_181493)	chr20
uc002svx.4	0.000424061	up	1.86651	1.86651	0.900344	-0.482304	-1.38265	ITPRIPL1	inositol 1,4,5-trisphosphate receptor interacting protein-like 1 (ITPRIPL1), TV 2, mRNA. (from RefSeq NM_001008949)	chr2
uc002svy.4	0.00245549	up	1.58254	1.58254	0.66224	-1.02655	-1.68879	ITPRIPL1	inositol 1,4,5-trisphosphate receptor interacting protein-like 1 (ITPRIPL1), TV 1, mRNA. (from RefSeq NM_178495)	chr2
uc010yuk.3	0.000451995	up	1.78587	1.78587	0.836625	-0.510128	-1.34675	ITPRIPL1	inositol 1,4,5-trisphosphate receptor interacting protein-like 1 (ITPRIPL1), TV 4, mRNA. (from RefSeq NM_001163524)	chr2
uc061lvn.1	0.00234063	up	1.79772	1.79772	0.84617	-0.533384	-1.37955	ITPRIPL1	The sequence shown here is derived from an Ensembl automatic analysis pipeline and should be considered as preliminary data. (from UniProt H7C0T2)	chr2
uc001yqg.4	0.00311638	down	1.6718	-1.6718	-0.741404	-3.33835	-2.59695	JAG2	jagged 2 (JAG2), TV 1, mRNA. (from RefSeq NM_002226)	chr14
uc001yqh.5	0.00817568	down	1.62301	-1.62301	-0.698671	-3.31736	-2.61869	JAG2	jagged 2 (JAG2), TV 2, mRNA. (from RefSeq NM_145159)	chr14
uc058syw.1	0.000325161	up	1.88524	1.88524	0.914747	1.01857	0.103821	KCTD10	Contains 1 BTB (POZ) domain. (from UniProt F5H6V0)	chr12
uc058syx.1	0.00114	up	1.83789	1.83789	0.878051	1.02074	0.14269	KCTD10	Contains 1 BTB (POZ) domain. (from UniProt F5H497)	chr12
uc058jov.1	0.000512016	up	1.74154	1.74154	0.800366	2.94261	2.14224	KDM5A	lysine (K)-specific demethylase 5A (from HGNC KDM5A)	chr12
uc060pva.1	0.00829719	up	1.73979	1.73979	0.798911	0.944219	0.145308	KDSR	The sequence shown here is derived from an Ensembl automatic analysis pipeline and should be considered as preliminary data. (from UniProt K7EQS7)	chr18
uc057ltp.1	0.00812371	up	1.55791	1.55791	0.639614	0.807004	0.16739	KIAA0907	KIAA0907 (from HGNC KIAA0907)	chr1
uc064oqo.1	0.00363516	up	1.90968	1.90968	0.933331	1.36168	0.428351	KIAA1429	KIAA1429 (from HGNC KIAA1429)	chr8
uc064oqp.1	0.000151194	up	2.3701	2.3701	1.24495	1.61333	0.36838	KIAA1429	The sequence shown here is derived from an Ensembl automatic analysis pipeline and should be considered as preliminary data. (from UniProt H0YC41)	chr8
uc003zbd.4	0.00362493	up	2.02124	2.02124	1.01524	-2.70221	-3.71745	KIAA1875	The sequence shown here is derived from an Ensembl automatic analysis pipeline and should be considered as preliminary data. (from UniProt E9PKB8)	chr8
uc061glt.1	0.00220266	up	1.96989	1.96989	0.978114	0.625309	-0.352805	KIDINS220	kinase D-interacting substrate, 220kDa (from HGNC KIDINS220)	chr2
uc061gpn.1	0.00106303	up	2.15742	2.15742	1.10931	0.484741	-0.624565	KLF11	The sequence shown here is derived from an Ensembl automatic analysis pipeline and should be considered as preliminary data. (from UniProt B5MCC4)	chr2
uc059bgp.1	0.00675526	up	1.85154	1.85154	0.888726	0.378228	-0.510498	KLHDC2	kelch domain containing 2 (from HGNC KLHDC2)	chr14
uc059bts.1	0.00591199	up	1.85844	1.85844	0.89409	-0.264693	-1.15878	KTN1	The sequence shown here is derived from an Ensembl automatic analysis pipeline and should be considered as preliminary data. (from UniProt H0YJZ8)	chr14
uc059btx.1	0.00147347	up	1.82803	1.82803	0.870287	-0.530276	-1.40056	KTN1	The sequence shown here is derived from an Ensembl automatic analysis pipeline and should be considered as preliminary data. (from UniProt G3V5P0)	chr14
uc001fnb.4	0.00503342	up	1.51837	1.51837	0.60252	1.95674	1.35422	LAMTOR2	late endosomal/lysosomal adaptor, MAPK and MTOR activator 2 (LAMTOR2), TV 1, mRNA. (from RefSeq NM_014017)	chr1
uc057lvi.1	0.00243358	up	2.09515	2.09515	1.06706	1.28235	0.215294	LAMTOR2	late endosomal/lysosomal adaptor, MAPK and MTOR activator 2 (from HGNC LAMTOR2)	chr1
uc062zcg.1	0.0024106	up	1.9757	1.9757	0.982363	0.605633	-0.37673	LARP7	The sequence shown here is derived from an Ensembl automatic analysis pipeline and should be considered as preliminary data. (from UniProt D6R9Z6)	chr4
uc001rwh.5	0.000172589	up	2.18026	2.18026	1.1245	-0.802734	-1.92724	LIMA1	Contains 1 LIM zinc-binding domain. (from UniProt F8VQE1)	chr12
uc058nxe.1	0.00212469	up	1.83036	1.83036	0.872126	-0.903037	-1.77516	LIMA1	The sequence shown here is derived from an Ensembl automatic analysis pipeline and should be considered as preliminary data. (from UniProt F8VRN8)	chr12
uc064wwk.1	0.00480061	up	1.63808	1.63808	0.71201	-0.214602	-0.926612	LINC00094	long intergenic non-protein coding RNA 94 (from HGNC LINC00094)	chr9
uc065akh.1	0.00439986	up	1.63873	1.63873	0.71258	-0.0233951	-0.735975	LINC00630	long intergenic non-protein coding RNA 630 (from HGNC LINC00630)	chrX
uc011afm.3	0.000464368	up	1.83936	1.83936	0.879201	-0.636858	-1.51606	LINC01547	long intergenic non-protein coding RNA 1547 (from HGNC LINC01547)	chr21
uc064jqq.1	0.000872523	up	1.61051	1.61051	0.687519	2.51662	1.8291	LMBR1	limb development membrane protein 1 (from HGNC LMBR1)	chr7
uc063gos.1	0.00125517	up	1.83287	1.83287	0.874102	1.20079	0.32669	LMNB1	lamin B1 (from HGNC LMNB1)	chr5
uc057dvh.1	0.00152012	up	1.82332	1.82332	0.86657	-1.5876	-2.45417	MAP3K6	The sequence shown here is derived from an Ensembl automatic analysis pipeline and should be considered as preliminary data. (from UniProt H0Y894)	chr1
uc060okq.1	0.00236772	up	1.7638	1.7638	0.818684	1.85746	1.03877	MAPRE2	The sequence shown here is derived from an Ensembl automatic analysis pipeline and should be considered as preliminary data. (from UniProt M0QX52)	chr18
uc062qnk.1	0.00790004	up	1.85236	1.85236	0.889362	1.00503	0.115667	MCCC1	methylcrotonoyl-CoA carboxylase 1 (alpha) (from HGNC MCCC1)	chr3
uc064fzj.1	0.00398404	up	1.73478	1.73478	0.794753	1.30053	0.50578	MCM7	minichromosome maintenance complex component 7 (from HGNC MCM7)	chr7
uc060aex.1	0.00309152	up	1.67865	1.67865	0.747299	1.16899	0.421687	MED31	mediator complex subunit 31 (from HGNC MED31)	chr17
uc060vxu.1	0.00259444	up	1.72932	1.72932	0.790202	0.396849	-0.393353	MEF2BNB-MEF2B	MEF2BNB-MEF2B readthrough (from HGNC MEF2BNB-MEF2B)	chr19
uc064ora.1	0.00429383	up	1.85802	1.85802	0.893764	1.7349	0.841134	Metazoa_SRP	Metazoa_SRP (from geneSymbol)	chr8
uc002ufp.4	0.00678827	up	1.88322	1.88322	0.913204	0.365414	-0.54779	METTL5	methyltransferase like 5 (METTL5), TV 3, mRNA. (from RefSeq NM_001293187)	chr2
uc062usw.1	0.00551338	up	1.55346	1.55346	0.635486	1.42647	0.790987	MFSD10	major facilitator superfamily domain containing 10 (from HGNC MFSD10)	chr4
uc021ohv.2	0.00650977	up	1.7456	1.7456	0.803723	0.495456	-0.308267	MINOS1	mitochondrial inner membrane organizing system 1 (from HGNC MINOS1)	chr1
uc062cdj.1	0.00827231	up	2.05271	2.05271	1.03753	4.13288	3.09535	MIR650	microRNA 650 (MIR650), microRNA. (from RefSeq NR_030755)	chr22
uc061wad.1	0.00930431	up	1.50154	1.50154	0.586443	3.16631	2.57987	MIR663AHG	MIR663A host gene (from HGNC MIR663AHG)	chr20
uc062cgj.1	0.00532038	up	1.87642	1.87642	0.907986	-2.46971	-3.37769	MMP11	matrix metallopeptidase 11 (from HGNC MMP11)	chr22
uc060asi.1	0.00311776	up	2.21178	2.21178	1.14521	0.743429	-0.401777	MPDU1	The sequence shown here is derived from an Ensembl automatic analysis pipeline and should be considered as preliminary data. (from UniProt J3KSI4)	chr17
uc061kmk.1	0.000938724	up	1.99731	1.99731	0.998056	-0.479988	-1.47804	MPHOSPH10	M-phase phosphoprotein 10 (U3 small nucleolar ribonucleoprotein) (from HGNC MPHOSPH10)	chr2
uc003owp.4	0.00788371	up	1.65655	1.65655	0.728186	1.30831	0.580129	MRPL14	mitochondrial ribosomal protein L14 (MRPL14), mRNA. (from RefSeq NM_032111)	chr6
uc060kew.1	0.000309183	up	2.32815	2.32815	1.21918	1.4304	0.211213	MRPL38	mitochondrial ribosomal protein L38 (from HGNC MRPL38)	chr17
uc060kex.1	0.00544612	up	1.84155	1.84155	0.880918	1.01793	0.137016	MRPL38	mitochondrial ribosomal protein L38 (from HGNC MRPL38)	chr17
uc060kez.1	0.00194488	up	1.94844	1.94844	0.962321	1.67303	0.710707	MRPL38	mitochondrial ribosomal protein L38 (from HGNC MRPL38)	chr17
uc060kfa.1	0.00989137	up	1.94973	1.94973	0.963277	1.36353	0.400251	MRPL38	mitochondrial ribosomal protein L38 (from HGNC MRPL38)	chr17
uc002mnn.4	0.00807436	up	1.74003	1.74003	0.799114	-0.10846	-0.907574	MRPL4	mitochondrial ribosomal protein L4 (MRPL4), TV 1, mRNA. (from RefSeq NM_015956)	chr19
uc002bmj.3	0.00407572	up	1.94437	1.94437	0.959301	0.616033	-0.343268	MRPL46	mitochondrial ribosomal protein L46 (MRPL46), mRNA. (from RefSeq NM_022163)	chr15
uc059mwr.1	0.00108265	up	2.22891	2.22891	1.15634	0.856699	-0.299637	MRPL46	The sequence shown here is derived from an Ensembl automatic analysis pipeline and should be considered as preliminary data. (from UniProt H0YN64)	chr15
uc059mwz.1	0.00866083	up	1.97303	1.97303	0.980411	0.801964	-0.178447	MRPS11	mitochondrial ribosomal protein S11 (from HGNC MRPS11)	chr15
uc059gaw.1	0.00310058	up	1.6635	1.6635	0.734221	0.121206	-0.613016	MTA1	metastasis associated 1 (from HGNC MTA1)	chr14
uc064fga.1	0.00633762	up	1.87805	1.87805	0.909236	0.574401	-0.334834	MTERF1	The sequence shown here is derived from an Ensembl automatic analysis pipeline and should be considered as preliminary data. (from UniProt C9JNM8)	chr7
uc063cem.1	0.00963663	up	1.61869	1.61869	0.694827	1.03072	0.335891	MTRR	The sequence shown here is derived from an Ensembl automatic analysis pipeline and should be considered as preliminary data. (from UniProt H0Y9D5)	chr5
uc003wxs.4	0.00703203	up	1.68349	1.68349	0.751452	-1.64346	-2.39491	MTUS1	microtubule associated tumor suppressor 1 (MTUS1), TV 5, mRNA. (from RefSeq NM_020749)	chr8
uc003wxt.4	0.00785967	up	1.55034	1.55034	0.632584	-1.92872	-2.56131	MTUS1	microtubule associated tumor suppressor 1 (MTUS1), TV 4, mRNA. (from RefSeq NM_001001931)	chr8
uc011kyg.3	0.00755079	up	1.76511	1.76511	0.819757	-1.78736	-2.60712	MTUS1	microtubule associated tumor suppressor 1 (MTUS1), TV 6, mRNA. (from RefSeq NM_001166393)	chr8
uc064kob.1	0.00689633	up	1.60975	1.60975	0.68684	-2.20677	-2.89361	MTUS1	The sequence shown here is derived from an Ensembl automatic analysis pipeline and should be considered as preliminary data. (from UniProt H0YC63)	chr8
uc010kgi.4	0.00474138	up	1.97296	1.97296	0.980361	-1.26441	-2.24477	MYB	v-myb avian myeloblastosis viral oncogene homolog (MYB), TV 7, mRNA. (from RefSeq NM_001161659)	chr6
uc063rps.1	0.00629169	up	1.75811	1.75811	0.814025	-1.3391	-2.15312	MYB	The sequence shown here is derived from an Ensembl automatic analysis pipeline and should be considered as preliminary data. (from UniProt E9PLN0)	chr6
uc063rpw.1	0.00838814	up	1.84475	1.84475	0.883427	-1.3819	-2.26533	MYB	The sequence shown here is derived from an Ensembl automatic analysis pipeline and should be considered as preliminary data. (from UniProt E9PMZ0)	chr6
uc002vyu.1	0.00368056	up	1.76739	1.76739	0.821623	0.897742	0.0761183	MYEOV2	myeloma overexpressed 2 (MYEOV2), TV 1, mRNA. (from RefSeq NM_138336)	chr2
uc061ugx.1	0.00888871	up	1.66379	1.66379	0.734475	0.897714	0.163239	MYEOV2	The sequence shown here is derived from an Ensembl automatic analysis pipeline and should be considered as preliminary data. (from UniProt J3QT29)	chr2
uc060eho.1	0.00253813	up	1.8475	1.8475	0.885572	0.611315	-0.274257	MYO19	myosin XIX (from HGNC MYO19)	chr17
uc058wpy.1	0.00114835	up	2.06436	2.06436	1.0457	0.76187	-0.283828	NAA16	N(alpha)-acetyltransferase 16, NatA auxiliary subunit (from HGNC NAA16)	chr13
uc060mcg.1	0.00850231	up	1.58573	1.58573	0.665147	1.53672	0.871572	NARF	nuclear prelamin A recognition factor (from HGNC NARF)	chr17
uc001coi.3	0.00826161	up	1.60536	1.60536	0.682898	-0.111061	-0.79396	NASP	nuclear autoantigenic sperm protein (histone-binding) (NASP), TV 2, mRNA. (from RefSeq NM_002482)	chr1
uc001coj.3	0.00411665	up	1.71384	1.71384	0.777232	0.311952	-0.46528	NASP	nuclear autoantigenic sperm protein (histone-binding) (NASP), TV 3, mRNA. (from RefSeq NM_152298)	chr1
uc057gax.1	0.00442505	up	1.75584	1.75584	0.81216	0.347657	-0.464503	NASP	The sequence shown here is derived from an Ensembl automatic analysis pipeline and should be considered as preliminary data. (from UniProt Q5T624)	chr1
uc057gba.1	0.00475361	up	1.61922	1.61922	0.6953	0.00845967	-0.686841	NASP	nuclear autoantigenic sperm protein (histone-binding) (from HGNC NASP)	chr1
uc061rpa.1	0.00212018	up	1.86195	1.86195	0.896812	-0.474598	-1.37141	NBEAL1	neurobeachin-like 1 (from HGNC NBEAL1)	chr2
uc058jhi.1	0.00100651	up	1.98654	1.98654	0.990259	-0.370002	-1.36026	NCAPD3	The sequence shown here is derived from an Ensembl automatic analysis pipeline and should be considered as preliminary data. (from UniProt E9PJM8)	chr11
uc062oed.1	0.00973408	up	1.72435	1.72435	0.786055	0.836546	0.0504909	NCK1	NCK adaptor protein 1 (from HGNC NCK1)	chr3
uc063rdl.1	0.0032795	up	1.74998	1.74998	0.807337	0.675087	-0.13225	NCOA7	The sequence shown here is derived from an Ensembl automatic analysis pipeline and should be considered as preliminary data. (from UniProt Q5TF98)	chr6
uc063rdp.1	0.000449388	up	2.30527	2.30527	1.20494	0.164789	-1.04015	NCOA7	nuclear receptor coactivator 7 (from HGNC NCOA7)	chr6
uc061yea.1	0.00566633	up	1.95296	1.95296	0.965664	0.786684	-0.17898	NELFCD	negative elongation factor complex member C/D (from HGNC NELFCD)	chr20
uc062kms.1	0.00728547	up	1.78717	1.78717	0.837676	1.14838	0.310706	NISCH	nischarin (from HGNC NISCH)	chr3
uc062lyz.1	0.00909778	up	1.67544	1.67544	0.744544	0.593157	-0.151387	NIT2	nitrilase family, member 2 (from HGNC NIT2)	chr3
uc062lzb.1	0.00596642	up	1.84236	1.84236	0.881555	0.738337	-0.143218	NIT2	The sequence shown here is derived from an Ensembl automatic analysis pipeline and should be considered as preliminary data. (from UniProt F8WF70)	chr3
uc060jbo.1	0.0063038	up	1.66807	1.66807	0.738183	1.70896	0.970772	NOL11	The sequence shown here is derived from an Ensembl automatic analysis pipeline and should be considered as preliminary data. (from UniProt J3QLQ6)	chr17
uc060goi.1	0.00331135	up	2.09224	2.09224	1.06505	0.603564	-0.461483	NPEPPS	The sequence shown here is derived from an Ensembl automatic analysis pipeline and should be considered as preliminary data. (from UniProt E9PPZ2)	chr17
uc060gpb.1	0.00255668	up	1.70163	1.70163	0.766919	0.903977	0.137057	NPEPPS	The sequence shown here is derived from an Ensembl automatic analysis pipeline and should be considered as preliminary data. (from UniProt H0YDG0)	chr17
uc062hno.1	0.00955139	up	1.62834	1.62834	0.703402	0.764435	0.0610333	NR1D2	nuclear receptor subfamily 1, group D, member 2 (from HGNC NR1D2)	chr3
uc059egf.1	0.00368896	up	1.8236	1.8236	0.866785	1.06717	0.200387	NRDE2	NRDE-2, necessary for RNA interference, domain containing (from HGNC NRDE2)	chr14
uc064xls.1	0.00904907	up	1.68878	1.68878	0.755985	0.901157	0.145172	NSMF	The sequence shown here is derived from an Ensembl automatic analysis pipeline and should be considered as preliminary data. (from UniProt Q5T358)	chr9
uc059pfl.1	0.00963722	up	1.62835	1.62835	0.703408	-0.00816174	-0.71157	NTHL1	The sequence shown here is derived from an Ensembl automatic analysis pipeline and should be considered as preliminary data. (from UniProt H3BUV2)	chr16
uc033beu.2	0.00240968	up	1.81552	1.81552	0.86038	0.683789	-0.176591	NUDT18	nudix (nucleoside diphosphate linked moiety X)-type motif 18 (NUDT18), mRNA. (from RefSeq NM_024815)	chr8
uc064kxj.1	0.0051813	up	1.63631	1.63631	0.710444	0.850492	0.140047	NUDT18	Belongs to the Nudix hydrolase family. (from UniProt A0A087WW30)	chr8
uc057pty.1	0.00740575	up	1.90447	1.90447	0.929393	0.057492	-0.871901	NVL	nuclear VCP-like (from HGNC NVL)	chr1
uc002wsx.2	0.00446063	up	1.66728	1.66728	0.737498	0.500692	-0.236806	NXT1	nuclear transport factor 2-like export factor 1 (NXT1), mRNA. (from RefSeq NM_013248)	chr20
uc003opn.4	0.00942486	up	1.57135	1.57135	0.652004	0.758839	0.106835	OARD1	O-acyl-ADP-ribose deacylase 1 (from HGNC OARD1)	chr6
uc057wpi.1	0.00585776	up	1.88386	1.88386	0.913688	0.983917	0.0702283	OAT	ornithine aminotransferase (from HGNC OAT)	chr10
uc058ufe.1	0.00370341	up	1.87372	1.87372	0.905908	-0.223581	-1.12949	P2RX7	The sequence shown here is derived from an Ensembl automatic analysis pipeline and should be considered as preliminary data. (from UniProt F5H237)	chr12
uc063ftm.1	0.00649032	up	1.8254	1.8254	0.868209	1.32639	0.458184	PAM	peptidylglycine alpha-amidating monooxygenase (from HGNC PAM)	chr5
uc063ftn.1	0.00971142	up	1.87544	1.87544	0.907231	1.26973	0.362501	PAM	The sequence shown here is derived from an Ensembl automatic analysis pipeline and should be considered as preliminary data. (from UniProt D6RG20)	chr5
uc063fto.1	0.00933322	up	2.00699	2.00699	1.00503	1.45654	0.451504	PAM	The sequence shown here is derived from an Ensembl automatic analysis pipeline and should be considered as preliminary data. (from UniProt D6RAQ2)	chr5
uc062xpn.1	0.00737572	up	1.70076	1.70076	0.76618	-0.260357	-1.02654	PAQR3	The sequence shown here is derived from an Ensembl automatic analysis pipeline and should be considered as preliminary data. (from UniProt F8W784)	chr4
uc057byg.1	0.00460883	up	1.73439	1.73439	0.794428	1.68926	0.894831	PARK7	parkinson protein 7 (from HGNC PARK7)	chr1
uc064ims.1	0.00673188	up	1.77864	1.77864	0.830776	1.48418	0.653403	PARP12	poly (ADP-ribose) polymerase family, member 12 (from HGNC PARP12)	chr7
uc010fxx.2	0.00296465	up	1.9178	1.9178	0.939452	0.381688	-0.557764	PDE6D	phosphodiesterase 6D, cGMP-specific, rod, delta (PDE6D), TV 3, non-coding RNA. (from RefSeq NR_110994)	chr2
uc064izn.1	0.0068015	up	1.83522	1.83522	0.875956	0.972496	0.0965407	PDIA4	protein disulfide isomerase family A, member 4 (from HGNC PDIA4)	chr7
uc065bxl.1	0.000446472	up	2.2103	2.2103	1.14424	0.222212	-0.922031	PDZD4	PDZ domain containing 4 (from HGNC PDZD4)	chrX
uc065bxn.1	0.00047526	up	2.3281	2.3281	1.21916	0.239604	-0.979552	PDZD4	The sequence shown here is derived from an Ensembl automatic analysis pipeline and should be considered as preliminary data. (from UniProt V9GYN6)	chrX
uc060eci.1	0.00576274	up	1.88361	1.88361	0.913499	-0.413429	-1.32693	PEX12	The sequence shown here is derived from an Ensembl automatic analysis pipeline and should be considered as preliminary data. (from UniProt A0A075B773)	chr17
uc057mju.1	0.00720938	up	1.54974	1.54974	0.632024	1.34358	0.711554	PEX19	peroxisomal biogenesis factor 19 (from HGNC PEX19)	chr1
uc057mka.1	0.00736915	up	1.65731	1.65731	0.728842	1.28094	0.552094	PEX19	peroxisomal biogenesis factor 19 (from HGNC PEX19)	chr1
uc060esq.1	0.00265201	up	1.96883	1.96883	0.977339	0.292074	-0.685265	PGAP3	The sequence shown here is derived from an Ensembl automatic analysis pipeline and should be considered as preliminary data. (from UniProt J3QRN7)	chr17
uc003try.3	0.00201547	up	1.93225	1.93225	0.950282	-1.15999	-2.11027	PHKG1	Contains protein kinase domain. (from UniProt F6VCX5)	chr7
uc011kdb.2	0.00201547	up	1.93225	1.93225	0.950282	-1.2175	-2.16779	PHKG1	phosphorylase kinase, gamma 1 (muscle) (PHKG1), TV 1, mRNA. (from RefSeq NM_001258459)	chr7
uc060pta.1	0.000564875	up	2.27595	2.27595	1.18647	1.3902	0.203728	PIGN	The sequence shown here is derived from an Ensembl automatic analysis pipeline and should be considered as preliminary data. (from UniProt K7EID9)	chr18
uc060ptb.1	0.00192483	up	1.74054	1.74054	0.799536	1.58983	0.790299	PIGN	The sequence shown here is derived from an Ensembl automatic analysis pipeline and should be considered as preliminary data. (from UniProt K7ENC3)	chr18
uc059olh.1	0.00891648	up	1.67206	1.67206	0.741631	0.0192952	-0.722335	PIGQ	The sequence shown here is derived from an Ensembl automatic analysis pipeline and should be considered as preliminary data. (from UniProt H7C336)	chr16
uc062amo.1	0.00586092	down	1.92647	-1.92647	-0.945959	0.144622	1.09058	PKNOX1	PBX/knotted 1 homeobox 1 (from HGNC PKNOX1)	chr21
uc061ouq.1	0.00878418	up	1.62742	1.62742	0.70259	-1.11518	-1.81777	PKP4	The sequence shown here is derived from an Ensembl automatic analysis pipeline and should be considered as preliminary data. (from UniProt E9PHJ1)	chr2
uc063sgg.1	0.000815445	up	2.21264	2.21264	1.14577	1.21986	0.0740978	PLEKHG1	The sequence shown here is derived from an Ensembl automatic analysis pipeline and should be considered as preliminary data. (from UniProt Q5T1F3)	chr6
uc057con.1	0.00425957	up	1.60298	1.60298	0.680754	1.80826	1.12751	PLEKHM2	pleckstrin homology domain containing, family M (with RUN domain) member 2 (from HGNC PLEKHM2)	chr1
uc061blw.1	0.00748809	up	1.52969	1.52969	0.613242	1.37829	0.765047	PNKP	polynucleotide kinase 3'-phosphatase (from HGNC PNKP)	chr19
uc057kwn.1	0.00907592	down	1.69602	-1.69602	-0.762157	0.337562	1.09972	POGZ	pogo transposable element with ZNF domain (from HGNC POGZ)	chr1
uc058fkf.1	0.00449874	up	1.74797	1.74797	0.805677	0.145105	-0.660572	POLD3	polymerase (DNA-directed), delta 3, accessory subunit (from HGNC POLD3)	chr11
uc001urp.4	0.00668039	up	1.51482	1.51482	0.59915	1.62466	1.02551	POLR1D	polymerase (RNA) I polypeptide D, 16kDa (POLR1D), TV 2, mRNA. (from RefSeq NM_152705)	chr13
uc058wbn.1	0.0031919	up	1.5977	1.5977	0.675999	2.02294	1.34694	POLR1D	polymerase (RNA) I polypeptide D, 16kDa (from HGNC POLR1D)	chr13
uc062qvz.1	0.0063721	up	1.74045	1.74045	0.799464	0.6694	-0.130064	POLR2H	The sequence shown here is derived from an Ensembl automatic analysis pipeline and should be considered as preliminary data. (from UniProt C9JJJ9)	chr3
uc058esi.1	0.00755987	up	1.6671	1.6671	0.737345	0.397014	-0.340331	PPFIA1	The sequence shown here is derived from an Ensembl automatic analysis pipeline and should be considered as preliminary data. (from UniProt H0YF15)	chr11
uc058esj.1	0.00874449	up	2.04544	2.04544	1.03241	0.298299	-0.734112	PPFIA1	protein tyrosine phosphatase, receptor type, f polypeptide (PTPRF), interacting protein (liprin), alpha 1 (from HGNC PPFIA1)	chr11
uc058esn.1	0.000845015	up	1.6165	1.6165	0.692872	0.451153	-0.241719	PPFIA1	The sequence shown here is derived from an Ensembl automatic analysis pipeline and should be considered as preliminary data. (from UniProt H0YDW2)	chr11
uc058eso.1	0.00364742	up	2.06908	2.06908	1.04899	0.724812	-0.324176	PPFIA1	The sequence shown here is derived from an Ensembl automatic analysis pipeline and should be considered as preliminary data. (from UniProt H0YD39)	chr11
uc010hwf.4	0.00711762	up	1.61899	1.61899	0.695095	-0.592124	-1.28722	PPM1L	protein phosphatase, Mg2+/Mn2+ dependent, 1L (from HGNC PPM1L)	chr3
uc003unp.5	0.000195091	up	1.87789	1.87789	0.909112	-2.82204	-3.73116	PPP1R9A	protein phosphatase 1, regulatory subunit 9A (PPP1R9A), TV 4, mRNA. (from RefSeq NM_017650)	chr7
uc003unq.5	0.000847003	up	1.66532	1.66532	0.735797	-2.90181	-3.63761	PPP1R9A	protein phosphatase 1, regulatory subunit 9A (PPP1R9A), TV 3, mRNA. (from RefSeq NM_001166162)	chr7
uc064fmh.1	0.000335015	up	1.82541	1.82541	0.868217	-2.87795	-3.74617	PPP1R9A	Binds to actin filaments (F-actin) and shows cross- linking activity. Binds along the sides of the F-actin. May be involved in neurite formation. Inhibits protein phosphatase 1- alpha activity (By similarity). (from UniProt Q9ULJ8)	chr7
uc064lis.1	0.00974222	up	1.61284	1.61284	0.689604	0.321005	-0.368599	PPP2R2A	protein phosphatase 2, regulatory subunit B, alpha (from HGNC PPP2R2A)	chr8
uc064zdp.1	0.00444031	up	1.62841	1.62841	0.703461	0.167487	-0.535974	PRAF2	The sequence shown here is derived from an Ensembl automatic analysis pipeline and should be considered as preliminary data. (from UniProt A6NP52)	chrX
uc058fyq.1	0.00600131	up	1.6931	1.6931	0.759668	2.33428	1.57462	PRCP	prolylcarboxypeptidase (angiotensinase C) (from HGNC PRCP)	chr11
uc061iuk.1	0.00276867	up	1.96471	1.96471	0.974313	0.470475	-0.503839	PRKCE	protein kinase C, epsilon (from HGNC PRKCE)	chr2
uc061ahe.1	0.00815233	up	1.77301	1.77301	0.8262	1.78673	0.960532	PRKD2	protein kinase D2 (from HGNC PRKD2)	chr19
uc059wfh.1	0.00513095	up	1.8025	1.8025	0.850003	0.545652	-0.304351	PRMT7	The sequence shown here is derived from an Ensembl automatic analysis pipeline and should be considered as preliminary data. (from UniProt H3BRQ9)	chr16
uc059wfm.1	0.00520267	up	1.74259	1.74259	0.801229	0.603146	-0.198083	PRMT7	The sequence shown here is derived from an Ensembl automatic analysis pipeline and should be considered as preliminary data. (from UniProt H3BSS9)	chr16
uc065apy.1	0.00587583	up	1.85568	1.85568	0.89195	0.628922	-0.263028	PSMD10	proteasome (prosome, macropain) 26S subunit, non-ATPase, 10 (from HGNC PSMD10)	chrX
uc062ade.1	0.0088512	up	1.72609	1.72609	0.787506	0.179853	-0.607653	PSMG1	proteasome (prosome, macropain) assembly chaperone 1 (from HGNC PSMG1)	chr21
uc060shr.1	0.0033419	up	1.93112	1.93112	0.949436	-1.81511	-2.76455	PSPN	The sequence shown here is derived from an Ensembl automatic analysis pipeline and should be considered as preliminary data. (from UniProt M0QYK2)	chr19
uc061lku.1	0.00454694	up	1.89629	1.89629	0.923178	1.02979	0.106615	PTCD3	pentatricopeptide repeat domain 3 (from HGNC PTCD3)	chr2
uc061lkx.1	0.00906543	up	2.02362	2.02362	1.01694	1.21573	0.19879	PTCD3	The sequence shown here is derived from an Ensembl automatic analysis pipeline and should be considered as preliminary data. (from UniProt F8WE76)	chr2
uc061lla.1	0.00449262	up	1.86958	1.86958	0.902716	1.0775	0.174782	PTCD3	pentatricopeptide repeat domain 3 (from HGNC PTCD3)	chr2
uc064uml.1	0.00655565	up	1.59173	1.59173	0.670595	-1.1682	-1.83879	PTCH1	patched 1 (from HGNC PTCH1)	chr9
uc061tnb.1	0.00555838	up	1.5557	1.5557	0.637562	0.757488	0.119927	PTMA	The sequence shown here is derived from an Ensembl automatic analysis pipeline and should be considered as preliminary data. (from UniProt B8ZZA1)	chr2
uc062jcz.1	0.00418813	up	1.80839	1.80839	0.854709	0.313126	-0.541583	PTPN23	The sequence shown here is derived from an Ensembl automatic analysis pipeline and should be considered as preliminary data. (from UniProt C9JD91)	chr3
uc002rfm.4	0.00524284	up	1.8458	1.8458	0.884245	0.597069	-0.287176	PTRHD1	peptidyl-tRNA hydrolase domain containing 1 (PTRHD1), mRNA. (from RefSeq NM_001013663)	chr2
uc064qdt.1	0.00368388	up	1.82771	1.82771	0.870034	0.976389	0.106355	PVT1	Pvt1 oncogene (non-protein coding) (from HGNC PVT1)	chr8
uc058lum.1	0.00806465	up	1.91608	1.91608	0.938161	-0.0109468	-0.949108	PYROXD1	pyridine nucleotide-disulphide oxidoreductase domain 1 (from HGNC PYROXD1)	chr12
uc058luo.1	0.00610529	up	1.89662	1.89662	0.923431	-0.656855	-1.58029	PYROXD1	pyridine nucleotide-disulphide oxidoreductase domain 1 (from HGNC PYROXD1)	chr12
uc062jql.1	0.00959619	up	1.54577	1.54577	0.628325	2.81013	2.18181	QARS	glutaminyl-tRNA synthetase (from HGNC QARS)	chr3
uc060tlr.1	0.00921229	up	1.71195	1.71195	0.775637	0.744734	-0.0309034	QTRT1	The sequence shown here is derived from an Ensembl automatic analysis pipeline and should be considered as preliminary data. (from UniProt K7ESP6)	chr19
uc060nhs.1	0.00794848	up	2.08113	2.08113	1.05737	1.73241	0.675044	RAB31	RAB31, member RAS oncogene family (from HGNC RAB31)	chr18
uc062fot.1	0.00559361	up	1.56112	1.56112	0.642585	-0.527735	-1.17032	RABL2B	The sequence shown here is derived from an Ensembl automatic analysis pipeline and should be considered as preliminary data. (from UniProt F2Z3J7)	chr22
uc065bip.1	0.00941744	up	1.58259	1.58259	0.662284	2.19649	1.5342	RBMX	RNA binding motif protein, X-linked (from HGNC RBMX)	chrX
uc062vst.1	0.00491088	up	1.81279	1.81279	0.858209	1.00181	0.143599	RBPJ	recombination signal binding protein for immunoglobulin kappa J region (from HGNC RBPJ)	chr4
uc058wys.1	0.0037056	up	1.58506	1.58506	0.664533	1.90156	1.23703	RCBTB2	regulator of chromosome condensation (RCC1) and BTB (POZ) domain containing protein 2 (from HGNC RCBTB2)	chr13
uc063qqu.1	0.00604529	up	1.5154	1.5154	0.5997	0.180261	-0.419438	REV3L	The sequence shown here is derived from an Ensembl automatic analysis pipeline and should be considered as preliminary data. (from UniProt A0A087WZU4)	chr6
uc063frq.1	0.0050982	down	1.54459	-1.54459	-0.627225	-1.58095	-0.953723	RGMB	Member of the repulsive guidance molecule (RGM) family that contributes to the patterning of the developing nervous system (By similarity). Acts as a bone morphogenetic protein (BMP) coreceptor that potentiates BMP signaling (By similarity). Promotes neuronal adhesion (By similarity). May inhibit neurite outgrowth. (from UniProt Q6NW40)	chr5
uc064jkv.1	0.000671421	up	1.86566	1.86566	0.899689	0.791048	-0.108641	RHEB	The sequence shown here is derived from an Ensembl automatic analysis pipeline and should be considered as preliminary data. (from UniProt C9J469)	chr7
uc059onx.1	0.00887763	up	1.6562	1.6562	0.727875	0.510619	-0.217256	RHOT2	ras homolog family member T2 (from HGNC RHOT2)	chr16
uc009yfm.3	0.00997556	down	1.57543	-1.57543	-0.655742	-0.306318	0.349425	RIC3	RIC3 acetylcholine receptor chaperone (RIC3), TV 4, mRNA. (from RefSeq NM_001206672)	chr11
uc001zmp.1	0.00227797	up	1.54993	1.54993	0.632206	0.136987	-0.495219	RMDN3	regulator of microtubule dynamics 3 (RMDN3), TV 1, mRNA. (from RefSeq NM_018145)	chr15
uc021ydq.2	0.00985129	up	1.71079	1.71079	0.774664	1.76923	0.994569	RN7SL541P	RNA, 7SL, cytoplasmic 541, pseudogene (from HGNC RN7SL541P)	chr5
uc064noi.1	0.00891259	up	1.91983	1.91983	0.940979	2.66092	1.71994	RN7SL675P	RNA, 7SL, cytoplasmic 675, pseudogene (from HGNC RN7SL675P)	chr8
uc061rdi.1	0.00455214	up	1.74829	1.74829	0.805948	2.85914	2.05319	RN7SL717P	RNA, 7SL, cytoplasmic 717, pseudogene (from HGNC RN7SL717P)	chr2
uc064uvu.1	0.00746219	up	1.78474	1.78474	0.835714	0.306693	-0.529021	RNF20	ring finger protein 20, E3 ubiquitin protein ligase (from HGNC RNF20)	chr9
uc001kfd.3	0.00709122	up	1.92232	1.92232	0.942847	-1.79496	-2.73781	RNLS	renalase, FAD-dependent amine oxidase (RNLS), TV 2, mRNA. (from RefSeq NM_018363)	chr10
uc063abn.1	0.00749384	up	1.66218	1.66218	0.733075	3.93338	3.20031	RNU1-44P	RNA, U1 small nuclear 44, pseudogene (from HGNC RNU1-44P)	chr4
uc063one.1	0.00701116	up	1.73799	1.73799	0.79742	4.22271	3.42529	RNU6-761P	RNA, U6 small nuclear 761, pseudogene (from HGNC RNU6-761P)	chr6
uc059fiv.1	0.00858343	up	1.84278	1.84278	0.881885	4.0898	3.20791	RNU6-790P	RNA, U6 small nuclear 790, pseudogene (from HGNC RNU6-790P)	chr14
uc001txn.2	0.000507149	up	1.85193	1.85193	0.889031	-0.566557	-1.45559	RP1-267D11.6	cDNA FLJ26976 fis, clone SLV02257. (from mRNA AK130486)	chr12
uc059fjr.1	0.00547233	up	1.6778	1.6778	0.746575	0.0968867	-0.649688	RP11-1017G21.5	RP11-1017G21.5 (from geneSymbol)	chr14
uc057rum.1	0.00862856	up	1.6577	1.6577	0.729187	0.871893	0.142706	RP11-295P9.3	The sequence shown here is derived from an Ensembl automatic analysis pipeline and should be considered as preliminary data. (from UniProt M0R3G1)	chr10
uc063fbj.1	0.00810931	up	1.72012	1.72012	0.78251	-0.290127	-1.07264	RP11-343L5.2	RP11-343L5.2 (from geneSymbol)	chr5
uc062zva.1	0.00842634	up	1.645	1.645	0.718086	0.743918	0.0258322	RP11-362F19.1	RP11-362F19.1 (from geneSymbol)	chr4
uc059bib.1	0.00393313	up	1.94229	1.94229	0.957759	0.646713	-0.311046	RP11-58E21.7	unknown mRNA. (from mRNA AF390030)	chr14
uc064vvl.1	0.00679909	up	1.72506	1.72506	0.786645	1.05063	0.263986	RPL12	ribosomal protein L12 (from HGNC RPL12)	chr9
uc057mch.1	0.00596293	up	1.80662	1.80662	0.853296	0.616742	-0.236554	RRNAD1	The sequence shown here is derived from an Ensembl automatic analysis pipeline and should be considered as preliminary data. (from UniProt E5RJL6)	chr1
uc057mcj.1	0.00331132	up	1.68646	1.68646	0.754	0.89342	0.13942	RRNAD1	ribosomal RNA adenine dimethylase domain containing 1 (from HGNC RRNAD1)	chr1
uc057vef.1	0.00144255	up	1.73966	1.73966	0.798804	1.4361	0.637298	RRP12	The sequence shown here is derived from an Ensembl automatic analysis pipeline and should be considered as preliminary data. (from UniProt A0A087X1U8)	chr10
uc001ocm.4	0.00297548	up	1.65603	1.65603	0.727727	-0.478918	-1.20664	SAC3D1	SAC3 domain containing 1 (SAC3D1), mRNA. (from RefSeq NM_013299)	chr11
uc058dcl.1	0.000648327	up	1.8522	1.8522	0.88924	-0.584023	-1.47326	SAC3D1	SAC3 domain containing 1 (from HGNC SAC3D1)	chr11
uc058dcm.1	0.00271665	up	1.60336	1.60336	0.681098	-0.702076	-1.38317	SAC3D1	SAC3 domain containing 1 (from HGNC SAC3D1)	chr11
uc058dco.1	0.00613378	up	1.72716	1.72716	0.788406	-0.876691	-1.6651	SAC3D1	The sequence shown here is derived from an Ensembl automatic analysis pipeline and should be considered as preliminary data. (from UniProt H0YEW7)	chr11
uc003bej.4	0.00325282	up	1.65667	1.65667	0.728284	0.598548	-0.129736	SAMM50	SAMM50 sorting and assembly machinery component (SAMM50), mRNA. (from RefSeq NM_015380)	chr22
uc062eys.1	0.00158968	up	1.75469	1.75469	0.811218	0.740683	-0.0705352	SAMM50	SAMM50 sorting and assembly machinery component (from HGNC SAMM50)	chr22
uc062eyt.1	0.00066511	up	1.86193	1.86193	0.896796	-0.0513233	-0.948119	SAMM50	SAMM50 sorting and assembly machinery component (from HGNC SAMM50)	chr22
uc021vzp.2	0.00188358	up	1.63205	1.63205	0.706685	1.43491	0.728226	SDCBP2-AS1	SDCBP2 antisense RNA 1 (from HGNC SDCBP2-AS1)	chr20
uc062gsg.1	0.00936588	up	1.9459	1.9459	0.960434	1.59849	0.638052	SEC13	SEC13 homolog (S. cerevisiae) (from HGNC SEC13)	chr3
uc062xtk.1	0.000523491	up	1.91597	1.91597	0.938076	1.13973	0.201656	SEC31A	SEC31 homolog A (S. cerevisiae) (from HGNC SEC31A)	chr4
uc003tqf.4	0.0041103	up	1.60828	1.60828	0.685522	2.58963	1.90411	SEC61G	Sec61 gamma subunit (SEC61G), TV 2, mRNA. (from RefSeq NM_001012456)	chr7
uc003tqg.4	0.00399698	up	1.61432	1.61432	0.690926	2.61954	1.92861	SEC61G	Sec61 gamma subunit (SEC61G), TV 1, mRNA. (from RefSeq NM_014302)	chr7
uc064dsf.1	0.00400187	up	1.60652	1.60652	0.683937	1.95709	1.27316	SEC61G	Necessary for protein translocation in the endoplasmic reticulum. (from UniProt P60059)	chr7
uc063qku.1	0.00825018	up	1.67851	1.67851	0.747179	1.69964	0.952461	SEC63	SEC63 homolog (S. cerevisiae) (from HGNC SEC63)	chr6
uc057zoi.1	0.00233466	up	1.85511	1.85511	0.891502	1.38418	0.492679	SERGEF	The sequence shown here is derived from an Ensembl automatic analysis pipeline and should be considered as preliminary data. (from UniProt H0YEV5)	chr11
uc057vri.1	0.00374814	down	1.94767	-1.94767	-0.961746	-0.268605	0.693141	SFXN2	The sequence shown here is derived from an Ensembl automatic analysis pipeline and should be considered as preliminary data. (from UniProt R4GNC2)	chr10
uc057vrj.1	0.00549626	down	1.88531	-1.88531	-0.914802	-0.280914	0.633887	SFXN2	The sequence shown here is derived from an Ensembl automatic analysis pipeline and should be considered as preliminary data. (from UniProt R4GN74)	chr10
uc003isa.2	0.00683125	down	1.52422	-1.52422	-0.608075	-2.24086	-1.63279	SH3RF1	SH3 domain containing ring finger 1 (SH3RF1), mRNA. (from RefSeq NM_020870)	chr4
uc062vaw.1	0.00737442	up	2.08523	2.08523	1.06021	0.641617	-0.418588	SH3TC1	The sequence shown here is derived from an Ensembl automatic analysis pipeline and should be considered as preliminary data. (from UniProt H0YA34)	chr4
uc003pus.4	0.00914132	up	1.65428	1.65428	0.726203	-0.474149	-1.20035	SLC16A10	solute carrier family 16 (aromatic amino acid transporter), member 10 (SLC16A10), mRNA. (from RefSeq NM_018593)	chr6
uc064mmo.1	0.000398714	down	1.69557	-1.69557	-0.761773	0.789027	1.5508	SLC20A2	solute carrier family 20 (phosphate transporter), member 2 (from HGNC SLC20A2)	chr8
uc010jno.3	0.00823356	up	1.77274	1.77274	0.82598	-0.0951191	-0.921099	SLC22A23	solute carrier family 22, member 23 (SLC22A23), TV 4, mRNA. (from RefSeq NM_001286456)	chr6
uc062okg.1	0.0033282	up	1.88354	1.88354	0.913446	0.985027	0.0715807	SLC25A36	solute carrier family 25 (pyrimidine nucleotide carrier), member 36 (from HGNC SLC25A36)	chr3
uc062oki.1	0.00403003	up	1.83231	1.83231	0.873665	1.22226	0.348593	SLC25A36	solute carrier family 25 (pyrimidine nucleotide carrier), member 36 (from HGNC SLC25A36)	chr3
uc060vxa.1	0.00461589	up	1.74109	1.74109	0.799993	0.445825	-0.354168	SLC25A42	solute carrier family 25, member 42 (from HGNC SLC25A42)	chr19
uc004erd.4	0.00542705	up	1.6052	1.6052	0.682753	-0.93263	-1.61538	SLC25A43	solute carrier family 25, member 43 (SLC25A43), mRNA. (from RefSeq NM_145305)	chrX
uc065avu.1	0.00498456	up	1.68839	1.68839	0.755644	-0.924771	-1.68042	SLC25A43	solute carrier family 25, member 43 (from HGNC SLC25A43)	chrX
uc058djc.1	0.00174587	up	1.74321	1.74321	0.801744	1.96296	1.16121	SLC25A45	Belongs to the mitochondrial carrier (TC 2.A.29) family. (from UniProt E9PK53)	chr11
uc058djd.1	0.000654427	up	1.89558	1.89558	0.922636	1.73667	0.814037	SLC25A45	The sequence shown here is derived from an Ensembl automatic analysis pipeline and should be considered as preliminary data. (from UniProt E9PMF0)	chr11
uc058dje.1	0.00310614	up	1.70828	1.70828	0.772544	1.83201	1.05947	SLC25A45	The sequence shown here is derived from an Ensembl automatic analysis pipeline and should be considered as preliminary data. (from UniProt E9PJW2)	chr11
uc060vjm.1	0.00467375	up	1.65201	1.65201	0.724218	-0.177511	-0.901729	SLC27A1	solute carrier family 27 (fatty acid transporter), member 1 (from HGNC SLC27A1)	chr19
uc060rlr.1	0.00871243	up	1.65645	1.65645	0.728091	1.18543	0.457337	SLC39A3	The sequence shown here is derived from an Ensembl automatic analysis pipeline and should be considered as preliminary data. (from UniProt K7ENJ1)	chr19
uc058zjg.1	0.00847	up	1.58241	1.58241	0.662123	2.39943	1.73731	SLC7A7	solute carrier family 7 (amino acid transporter light chain, y+L system), member 7 (from HGNC SLC7A7)	chr14
uc001wiz.5	0.00557284	down	1.94178	-1.94178	-0.957381	-3.00499	-2.04761	SLC7A8	solute carrier family 7 (amino acid transporter light chain, L system), member 8 (SLC7A8), TV 1, mRNA. (from RefSeq NM_012244)	chr14
uc010akj.5	0.000998424	down	2.51476	-2.51476	-1.33042	-3.2309	-1.90048	SLC7A8	The sequence shown here is derived from an Ensembl automatic analysis pipeline and should be considered as preliminary data. (from UniProt E9PLV9)	chr14
uc058zpf.1	0.000859684	down	2.08514	-2.08514	-1.06015	-2.97102	-1.91087	SLC7A8	The sequence shown here is derived from an Ensembl automatic analysis pipeline and should be considered as preliminary data. (from UniProt A0A087WVB2)	chr14
uc057vtt.1	0.00720203	up	1.86333	1.86333	0.897884	1.23982	0.341941	SLK	STE20-like kinase (from HGNC SLK)	chr10
uc061yeg.1	0.0054462	up	1.64101	1.64101	0.714587	1.20277	0.488183	SLMO2	The sequence shown here is derived from an Ensembl automatic analysis pipeline and should be considered as preliminary data. (from UniProt E9PL81)	chr20
uc060znp.1	0.00582991	up	1.74934	1.74934	0.806811	1.06717	0.260363	SMG9	The sequence shown here is derived from an Ensembl automatic analysis pipeline and should be considered as preliminary data. (from UniProt M0QX70)	chr19
uc060znq.1	0.00206161	up	1.8234	1.8234	0.866629	0.813206	-0.0534236	SMG9	The sequence shown here is derived from an Ensembl automatic analysis pipeline and should be considered as preliminary data. (from UniProt M0QZH1)	chr19
uc057vyq.1	0.00732985	up	1.89696	1.89696	0.923688	0.227841	-0.695848	SMNDC1	survival motor neuron domain containing 1 (from HGNC SMNDC1)	chr10
uc058ova.1	0.00800827	up	1.70907	1.70907	0.773216	1.00889	0.235674	SMUG1	The sequence shown here is derived from an Ensembl automatic analysis pipeline and should be considered as preliminary data. (from UniProt D6RA25)	chr12
uc058ovd.1	0.001695	up	2.08156	2.08156	1.05767	0.812282	-0.245385	SMUG1	The sequence shown here is derived from an Ensembl automatic analysis pipeline and should be considered as preliminary data. (from UniProt D6RIA4)	chr12
uc058ove.1	0.00777854	up	1.94576	1.94576	0.960337	0.889868	-0.0704684	SMUG1	The sequence shown here is derived from an Ensembl automatic analysis pipeline and should be considered as preliminary data. (from UniProt D6RD88)	chr12
uc010chy.4	0.00653714	up	1.68496	1.68496	0.752716	-0.211596	-0.964311	SNAI3-AS1	SNAI3 antisense RNA 1 (from HGNC SNAI3-AS1)	chr16
uc010ahi.2	0.00300279	up	2.4546	2.4546	1.29549	4.49012	3.19463	SNORD126	small nucleolar RNA, C/D box 126 (from HGNC SNORD126)	chr14
uc010fxw.2	0.00965545	up	1.85338	1.85338	0.89016	5.4646	4.57444	SNORD82	small nucleolar RNA, C/D box 82 (SNORD82), small nucleolar RNA. (from RefSeq NR_004398)	chr2
uc061tik.1	0.00127357	up	1.75461	1.75461	0.811152	2.34121	1.53006	SP110	SP110 nuclear body protein (from HGNC SP110)	chr2
uc061bym.1	0.0096724	up	1.83405	1.83405	0.875034	-0.198934	-1.07397	SPACA6P	sperm acrosome associated 6, pseudogene (from HGNC SPACA6P)	chr19
uc059dvg.1	0.00104293	up	2.06128	2.06128	1.04354	1.47834	0.434796	SPTLC2	serine palmitoyltransferase, long chain base subunit 2 (from HGNC SPTLC2)	chr14
uc059pqd.1	0.00586921	down	1.59572	-1.59572	-0.674211	2.04822	2.72243	SRRM2	The sequence shown here is derived from an Ensembl automatic analysis pipeline and should be considered as preliminary data. (from UniProt I3L1W5)	chr16
uc062pgo.1	0.00715698	up	1.69459	1.69459	0.760938	2.11276	1.35182	SSR3	The sequence shown here is derived from an Ensembl automatic analysis pipeline and should be considered as preliminary data. (from UniProt C9J365)	chr3
uc062epc.1	0.0056974	up	1.87221	1.87221	0.904745	0.647334	-0.257411	ST13	The sequence shown here is derived from an Ensembl automatic analysis pipeline and should be considered as preliminary data. (from UniProt H7C3I1)	chr22
uc061oqp.1	0.00997483	up	1.7832	1.7832	0.834471	0.830796	-0.00367535	STAM2	signal transducing adaptor molecule (SH3 domain and ITAM motif) 2 (from HGNC STAM2)	chr2
uc061sog.1	0.00162679	up	1.77578	1.77578	0.828449	-1.0177	-1.84615	STK36	The sequence shown here is derived from an Ensembl automatic analysis pipeline and should be considered as preliminary data. (from UniProt H7C2A4)	chr2
uc059opa.1	0.00562949	up	1.53265	1.53265	0.616026	2.32281	1.70678	STUB1	The sequence shown here is derived from an Ensembl automatic analysis pipeline and should be considered as preliminary data. (from UniProt V9GYH3)	chr16
uc060jub.1	0.000719923	up	1.96885	1.96885	0.977353	0.812893	-0.16446	SUMO2	The sequence shown here is derived from an Ensembl automatic analysis pipeline and should be considered as preliminary data. (from UniProt J3KRH1)	chr17
uc058wmc.1	0.00942459	down	1.722	-1.722	-0.784088	1.1422	1.92629	SUPT20H	suppressor of Ty 20 homolog (S. cerevisiae) (from HGNC SUPT20H)	chr13
uc032rek.2	0.00501307	up	1.78616	1.78616	0.83686	-1.45123	-2.28809	SYN2	synapsin II (SYN2), TV IIa, mRNA. (from RefSeq NM_133625)	chr3
uc058kfa.1	0.00832249	up	1.64453	1.64453	0.717674	1.91749	1.19981	TAPBPL	TAP binding protein-like (from HGNC TAPBPL)	chr12
uc058taz.1	0.00831859	up	1.85491	1.85491	0.891352	0.558775	-0.332576	TCHP	trichoplein, keratin filament binding (from HGNC TCHP)	chr12
uc059gaj.1	0.00642469	up	1.70553	1.70553	0.770216	1.12164	0.351425	TEX22	The sequence shown here is derived from an Ensembl automatic analysis pipeline and should be considered as preliminary data. (from UniProt F8VX47)	chr14
uc003ytw.4	0.0075442	up	1.77628	1.77628	0.828855	-2.78585	-3.6147	TG	thyroglobulin (TG), mRNA. (from RefSeq NM_003235)	chr8
uc060sse.1	0.00152751	up	1.7845	1.7845	0.835524	0.265199	-0.570325	TIMM44	The sequence shown here is derived from an Ensembl automatic analysis pipeline and should be considered as preliminary data. (from UniProt M0R301)	chr19
uc060ymb.1	0.00485199	up	1.56685	1.56685	0.647865	0.635242	-0.012623	TIMM50	The sequence shown here is derived from an Ensembl automatic analysis pipeline and should be considered as preliminary data. (from UniProt M0R2F8)	chr19
uc060tmr.1	0.00622662	up	1.73719	1.73719	0.796754	0.662088	-0.134665	TMED1	Contains GOLD domain. (from UniProt K7ES06)	chr19
uc001tte.3	0.0089702	up	1.54148	1.54148	0.624313	0.761786	0.137473	TMEM116	transmembrane protein 116 (TMEM116), TV 2, mRNA. (from RefSeq NM_001193453)	chr12
uc001ttj.2	0.000148593	up	1.89124	1.89124	0.919334	-0.389311	-1.30865	TMEM116	transmembrane protein 116 (from HGNC TMEM116)	chr12
uc059rug.1	0.00646922	up	1.62271	1.62271	0.698403	0.0459035	-0.652499	TMEM159	The sequence shown here is derived from an Ensembl automatic analysis pipeline and should be considered as preliminary data. (from UniProt I3L319)	chr16
uc065bnp.1	0.00711905	up	2.05237	2.05237	1.03729	-1.44444	-2.48173	TMEM185A	The sequence shown here is derived from an Ensembl automatic analysis pipeline and should be considered as preliminary data. (from UniProt A0A087X081)	chrX
uc001kbo.6	0.00793968	up	1.60206	1.60206	0.679927	-0.268631	-0.948558	TMEM254	transmembrane protein 254 (TMEM254), TV 12, non-coding RNA. (from RefSeq NR_072986)	chr10
uc057umm.1	0.00962062	up	1.57183	1.57183	0.652448	-0.345978	-0.998426	TMEM254	transmembrane protein 254 (TMEM254), TV 3, mRNA. (from RefSeq NM_001270368)	chr10
uc058qio.1	0.00879107	up	1.72908	1.72908	0.790003	-2.37687	-3.16687	TMEM5	transmembrane protein 5 (from HGNC TMEM5)	chr12
uc064kdz.1	0.00046634	up	2.42201	2.42201	1.2762	0.725284	-0.550919	TNKS	The sequence shown here is derived from an Ensembl automatic analysis pipeline and should be considered as preliminary data. (from UniProt H0YAW5)	chr8
uc063elu.1	0.00825168	up	1.51983	1.51983	0.603909	0.914729	0.31082	TNPO1	transportin 1 (from HGNC TNPO1)	chr5
uc062emp.1	0.0058345	down	1.76193	-1.76193	-0.817155	0.25008	1.06723	TNRC6B	trinucleotide repeat containing 6B (from HGNC TNRC6B)	chr22
uc060bys.1	0.00786197	up	1.71281	1.71281	0.776362	0.783364	0.00700199	TOM1L2	target of myb1-like 2 (chicken) (from HGNC TOM1L2)	chr17
uc002esz.5	0.00135872	up	1.68672	1.68672	0.754222	-0.734832	-1.48905	TPPP3	Binds tubulin and has microtubule bundling activity. May play a role in cell proliferation and mitosis. (from UniProt Q9BW30)	chr16
uc033amm.2	0.000830064	up	1.78578	1.78578	0.836551	1.44039	0.603841	TRBV18	The sequence shown here is derived from an Ensembl automatic analysis pipeline and should be considered as preliminary data. (from UniProt A0A087X0M5)	chr7
uc001fhr.6	0.00535194	up	1.85829	1.85829	0.893979	-1.01007	-1.90405	TRIM46	tripartite motif containing 46 (TRIM46), TV 8, mRNA. (from RefSeq NM_001282379)	chr1
uc057lmo.1	0.00353492	up	1.99939	1.99939	0.999563	-1.48716	-2.48673	TRIM46	tripartite motif containing 46 (from HGNC TRIM46)	chr1
uc057lmp.1	0.00620643	up	1.89597	1.89597	0.922937	-1.58421	-2.50714	TRIM46	tripartite motif containing 46 (from HGNC TRIM46)	chr1
uc057nwm.1	0.00639255	up	1.72437	1.72437	0.786073	1.1996	0.413527	TSEN15	The sequence shown here is derived from an Ensembl automatic analysis pipeline and should be considered as preliminary data. (from UniProt F2Z3M0)	chr1
uc057nwn.1	0.00609434	up	1.77904	1.77904	0.831095	1.52313	0.692032	TSEN15	TSEN15 tRNA splicing endonuclease subunit (TSEN15), TV 5, mRNA. (from RefSeq NM_001300766)	chr1
uc003adn.4	0.00150344	up	1.95513	1.95513	0.967261	0.259663	-0.707599	TTC28-AS1	TTC28 antisense RNA 1 (from HGNC TTC28-AS1)	chr22
uc062ctc.1	0.00188788	up	1.91593	1.91593	0.938047	0.469704	-0.468343	TTC28-AS1	TTC28 antisense RNA 1 (from HGNC TTC28-AS1)	chr22
uc059sps.1	0.00325228	up	1.89848	1.89848	0.924842	2.00919	1.08435	TUFM	Tu translation elongation factor, mitochondrial (from HGNC TUFM)	chr16
uc057bav.1	0.00583947	up	1.68235	1.68235	0.75048	2.23953	1.48905	UBE2J2	The sequence shown here is derived from an Ensembl automatic analysis pipeline and should be considered as preliminary data. (from UniProt B1AMF1)	chr1
uc064sat.1	0.00418664	up	1.64752	1.64752	0.720295	2.14842	1.42813	UHRF2	The sequence shown here is derived from an Ensembl automatic analysis pipeline and should be considered as preliminary data. (from UniProt B1AL33)	chr9
uc064sax.1	0.00924919	up	1.73876	1.73876	0.798057	1.76961	0.971551	UHRF2	The sequence shown here is derived from an Ensembl automatic analysis pipeline and should be considered as preliminary data. (from UniProt A0A0A0MSQ3)	chr9
uc059nir.1	0.00595288	down	1.84642	-1.84642	-0.884728	-0.698755	0.185973	UNC45A	unc-45 homolog A (C. elegans) (from HGNC UNC45A)	chr15
uc001ozc.4	0.00742781	up	1.52686	1.52686	0.610567	-0.15983	-0.770397	USP35	Thiol-dependent hydrolysis of ester, thioester, amide, peptide and isopeptide bonds formed by the C- terminal Gly of ubiquitin (a 76-residue protein attached to proteins as an intracellular targeting signal). (from UniProt E9PK78)	chr11
uc063nhw.1	0.00972568	up	1.67711	1.67711	0.745977	0.411277	-0.334699	VARS	valyl-tRNA synthetase (from HGNC VARS)	chr6
uc058rwl.1	0.00645461	up	1.53077	1.53077	0.614261	0.157325	-0.456937	VEZT	The sequence shown here is derived from an Ensembl automatic analysis pipeline and should be considered as preliminary data. (from UniProt F8VUG0)	chr12
uc058iew.1	0.00251464	up	1.80758	1.80758	0.854057	1.24101	0.386949	VPS11	vacuolar protein sorting 11 homolog (S. cerevisiae) (from HGNC VPS11)	chr11
uc057tsv.1	0.00712257	up	1.74976	1.74976	0.807161	0.601439	-0.205722	VPS26A	The sequence shown here is derived from an Ensembl automatic analysis pipeline and should be considered as preliminary data. (from UniProt S4R3Q6)	chr10
uc059kkl.1	0.00191994	up	1.61603	1.61603	0.692456	1.14476	0.452301	VWA9	The sequence shown here is derived from an Ensembl automatic analysis pipeline and should be considered as preliminary data. (from UniProt H3BMK7)	chr15
uc059kkn.1	0.00668532	up	1.52887	1.52887	0.61247	0.889743	0.277272	VWA9	The sequence shown here is derived from an Ensembl automatic analysis pipeline and should be considered as preliminary data. (from UniProt H3BNR6)	chr15
uc057tdw.1	0.00288403	up	1.80276	1.80276	0.85021	0.589524	-0.260686	WDFY4	WDFY family member 4 (from HGNC WDFY4)	chr10
uc058col.1	0.00698322	up	1.53086	1.53086	0.614339	1.87291	1.25857	WDR74	WD repeat domain 74 (from HGNC WDR74)	chr11
uc064jkl.1	0.00377502	up	2.03274	2.03274	1.02342	0.249949	-0.773475	WDR86-AS1	WDR86 antisense RNA 1 (from HGNC WDR86-AS1)	chr7
uc001sie.2	0.00305641	up	1.6274	1.6274	0.70257	1.01648	0.313906	WIBG	within bgcn homolog (Drosophila) (WIBG), TV 2, mRNA. (from RefSeq NM_001143853)	chr12
uc002gir.4	0.0031154	up	1.5618	1.5618	0.643212	-1.03225	-1.67547	WRAP53	Essential component of the telomerase holoenzyme complex, a ribonucleoprotein complex essential for the replication of chromosome termini that elongates telomeres in most eukaryotes. In the telomerase holoenzyme complex, it controls telomerase localization to Cajal body. Required for delivery of TERC to telomeres during S phase and for telomerase activity. Binds small Cajal body RNAs (scaRNAs). T…	chr17
uc003azh.4	0.00326059	up	1.5701	1.5701	0.650853	-0.529432	-1.18028	XPNPEP3	X-prolyl aminopeptidase 3, mitochondrial (XPNPEP3), TV 1, mRNA. (from RefSeq NM_022098)	chr22
uc003kic.4	0.00910178	up	1.83635	1.83635	0.876844	-0.682434	-1.55928	XRCC4	X-ray repair complementing defective repair in Chinese hamster cells 4 (XRCC4), TV 3, mRNA. (from RefSeq NM_022550)	chr5
uc062wpe.1	0.0039912	up	1.9188	1.9188	0.940205	4.34227	3.40206	Y_RNA	Sequence 543012 from Patent EP1572962. (from mRNA JD561988)	chr4
uc002ziw.4	0.00867752	up	1.68085	1.68085	0.749189	0.322161	-0.427028	YBEY	Name=Zn(2+); Xref=ChEBI:CHEBI:29105; Evidence=; Note=Binds 1 zinc ion. ; (from UniProt P58557)	chr21
uc010gqh.4	0.00767432	up	1.84752	1.84752	0.885593	0.412618	-0.472975	YBEY	Name=Zn(2+); Xref=ChEBI:CHEBI:29105; Evidence=; Note=Binds 1 zinc ion. ; (from UniProt P58557)	chr21
uc058qto.1	0.00495948	up	2.4398	2.4398	1.28676	0.482755	-0.804009	YEATS4	The sequence shown here is derived from an Ensembl automatic analysis pipeline and should be considered as preliminary data. (from UniProt F8W1B9)	chr12
uc059zeq.1	0.00582021	down	1.68404	-1.68404	-0.751923	0.448619	1.20054	YWHAE	tyrosine 3-monooxygenase/tryptophan 5-monooxygenase activation protein, epsilon (from HGNC YWHAE)	chr17
uc058rel.1	0.00180342	down	2.05146	-2.05146	-1.03665	0.409968	1.44662	ZDHHC17	Contains 3 ANK repeats. (from UniProt H0YIK0)	chr12
uc063kvp.1	0.00678309	up	1.74203	1.74203	0.800771	1.56018	0.75941	ZFP62	The sequence shown here is derived from an Ensembl automatic analysis pipeline and should be considered as preliminary data. (from UniProt D6RBG3)	chr5
uc002wqm.3	0.00708336	up	1.69303	1.69303	0.759604	0.137471	-0.622133	ZNF133	May be involved in transcriptional regulation as a repressor. (from UniProt P52736)	chr20
uc059pxe.1	0.000738736	up	1.76317	1.76317	0.818176	1.31663	0.498455	ZNF263	The sequence shown here is derived from an Ensembl automatic analysis pipeline and should be considered as preliminary data. (from UniProt I3L0N0)	chr16
uc002pao.4	0.000382594	up	2.04657	2.04657	1.03321	-0.349682	-1.38289	ZNF296	zinc finger protein 296 (ZNF296), mRNA. (from RefSeq NM_145288)	chr19
uc060zwd.1	0.00744148	up	1.69361	1.69361	0.7601	-0.560883	-1.32098	ZNF296	zinc finger protein 296 (from HGNC ZNF296)	chr19
uc061bor.1	0.00593387	up	1.83842	1.83842	0.878467	0.18279	-0.695676	ZNF473	The sequence shown here is derived from an Ensembl automatic analysis pipeline and should be considered as preliminary data. (from UniProt M0R123)	chr19
uc061hpd.1	0.00285367	up	1.66562	1.66562	0.736059	1.19098	0.454924	ZNF513	zinc finger protein 513 (from HGNC ZNF513)	chr2
uc060tad.1	0.00344741	up	1.78891	1.78891	0.839077	0.504527	-0.33455	ZNF561	zinc finger protein 561 (from HGNC ZNF561)	chr19
uc060tae.1	0.0080783	up	1.57486	1.57486	0.655225	0.492335	-0.16289	ZNF561	The sequence shown here is derived from an Ensembl automatic analysis pipeline and should be considered as preliminary data. (from UniProt F8WAU2)	chr19
uc060tag.1	0.00460354	up	1.72891	1.72891	0.789864	0.722987	-0.0668764	ZNF561	zinc finger protein 561 (from HGNC ZNF561)	chr19
uc060xrs.1	0.000690808	up	2.00792	2.00792	1.0057	-0.992077	-1.99778	ZNF568	zinc finger protein 568 (ZNF568), TV 5, mRNA. (from RefSeq NM_001204838)	chr19
uc061dbz.1	0.00477348	down	1.56898	-1.56898	-0.649823	0.452496	1.10232	ZNF580	The sequence shown here is derived from an Ensembl automatic analysis pipeline and should be considered as preliminary data. (from UniProt K7EJ53)	chr19
uc002pxz.3	0.00510278	up	1.75829	1.75829	0.814172	-1.03845	-1.85263	ZNF613	zinc finger protein 613 (ZNF613), TV 1, mRNA. (from RefSeq NM_001031721)	chr19
uc002pya.3	0.00882912	up	1.72258	1.72258	0.784574	-0.753366	-1.53794	ZNF613	zinc finger protein 613 (ZNF613), TV 2, mRNA. (from RefSeq NM_024840)	chr19
uc062imb.1	0.00256956	up	1.64389	1.64389	0.717114	0.569695	-0.147419	ZNF621	zinc finger protein 621 (from HGNC ZNF621)	chr3
uc061kmq.1	0.00637582	up	1.52982	1.52982	0.613364	2.20044	1.58708	ZNF638	The sequence shown here is derived from an Ensembl automatic analysis pipeline and should be considered as preliminary data. (from UniProt A0A096LNX0)	chr2
uc064pdn.1	0.0080649	up	1.7965	1.7965	0.845192	1.16926	0.324068	ZNF706	Contains 1 C2H2-type zinc finger. (from UniProt Q9Y5V0)	chr8
uc064jdi.1	0.00658666	up	1.61255	1.61255	0.68934	0.984125	0.294784	ZNF775	zinc finger protein 775 (from HGNC ZNF775)	chr7
uc060yow.1	0.0014799	up	2.04095	2.04095	1.02924	0.951988	-0.077252	ZNF780A	The sequence shown here is derived from an Ensembl automatic analysis pipeline and should be considered as preliminary data. (from UniProt M0QYL2)	chr19
uc002qml.2	0.00231486	up	1.70206	1.70206	0.767284	0.507451	-0.259833	ZNF787	The sequence shown here is derived from an Ensembl automatic analysis pipeline and should be considered as preliminary data. (from UniProt K7EKJ5)	chr19
uc061cek.1	0.00103097	up	2.05872	2.05872	1.04175	0.257238	-0.784512	ZNF83	The sequence shown here is derived from an Ensembl automatic analysis pipeline and should be considered as preliminary data. (from UniProt M0R183)	chr19
uc061cer.1	0.00439397	up	1.79491	1.79491	0.843913	1.01895	0.175033	ZNF83	The sequence shown here is derived from an Ensembl automatic analysis pipeline and should be considered as preliminary data. (from UniProt M0QXM0)	chr19
uc061cet.1	0.00301437	up	1.9887	1.9887	0.991823	0.99589	0.00406738	ZNF83	zinc finger protein 83 (from HGNC ZNF83)	chr19
uc061cev.1	0.00246052	up	2.11764	2.11764	1.08246	0.76882	-0.313639	ZNF83	zinc finger protein 83 (from HGNC ZNF83)	chr19
uc057wqi.1	0.00339803	up	1.73557	1.73557	0.795413	1.51877	0.723355	ZRANB1	zinc finger, RAN-binding domain containing 1 (from HGNC ZRANB1)	chr10
uc060bpp.1	0.00723661	up	1.67019	1.67019	0.740016	0.799301	0.0592851	ZSWIM7	The sequence shown here is derived from an Ensembl automatic analysis pipeline and should be considered as preliminary data. (from UniProt J3QS31)	chr17
