# Supplementary material for: Biomarker discovery in attention deficit hyperactivity disorder: RNA sequencing of whole blood in discordant twin and case-controlled cohorts
Source: BMC Med Genomics. 2020 Oct 28;13:160. doi: 10.1186/s12920-020-00808-8 (PMC7594430; doi:10.1186/s12920-020-00808-8)
Supplement: Supplementary file 7 — Additional file 7. Detailed methods. [file 12920_2020_808_MOESM7_ESM.xlsx]

## Sheet: ADHD Discordant Paired T 505
# Notes : Created from Advanced Analysis operation: significance Analysis.
#Entitylist : Filtered(0.01 - 3e6) in 70%
#Interpretation : ADHD - discordants only
#Experiment: ADHD Twins
#corrected p-value cut-off:0.01				NOTE: Because it thought they were log2, the FC was wrong, and dips below 1.5 to about 1.3
#Fold change cut-off:1.5				NOTE: RPKM is NOT on Log2 scale
#Selected Test : T Test paired				NOTE: RED indicates identical or near match to case control analysis
#p-value computation: Asymptotic						Should be
#Multiple Testing Correction: No Correction						Negative
#						Pearson			fc1.5
# Technology : Generic.SingleColor.Test_support						to			p.01
# Owner : gxuser						Rank			Case Control	Case Control
# Created On : Wed Jan 18 09:24:30 EST 2017				Unaffected	ADHD	Concordance			DEG	DEG
UCSC ID	p	Corrected FC	Regulation	[1, 2](normalized)	[3, 2](normalized)		Gene	Description	524 g	455	NOTES
uc062wuk.1	0.0049306	2.03185	UP	1.38573	2.81559	0.134034	AASDH	aminoadipate-semialdehyde dehydrogenase (from HGNC AASDH)
uc060vuw.1	0.00543915	0.812114	DOWN	7.85033	6.37537	-0.347974	AC002985.3	The sequence shown here is derived from an Ensembl automatic analysis pipeline and should be considered as preliminary data. (from UniProt M0R1B8)
uc060zga.1	0.00277099	1.88858	UP	2.60073	4.91168	-0.385387	AC006486.9	Belongs to the protein kinase superfamily. (from UniProt M0QYV0)
uc062gyt.1	0.00474515	1.78244	UP	4.29017	7.647	0.317626	AC093495.4	Homo sapiens chromosome 3 clone RP11-434D12 map 3p, complete sequence
uc062gyw.1	0.00215017	1.60068	UP	3.23574	5.1794	-0.0886437	AC093495.4	Homo sapiens chromosome 3 clone RP11-434D12 map 3p, complete sequence
uc062gyz.1	0.00750397	2.08972	UP	2.15995	4.51369	0.0832143	AC093495.4	Homo sapiens chromosome 3 clone RP11-434D12 map 3p, complete sequence
uc062gza.1	0.000528034	2.23189	UP	2.02043	4.5094	0.296798	AC093495.4	Homo sapiens chromosome 3 clone RP11-434D12 map 3p, complete sequence
uc062gzc.1	0.00513375	1.63109	UP	2.50192	4.08086	-0.456061	AC093495.4	Homo sapiens chromosome 3 clone RP11-434D12 map 3p, complete sequence
uc062gzi.1	0.00601919	1.67771	UP	1.91764	3.21724	-0.500219	AC093495.4	Homo sapiens chromosome 3 clone RP11-434D12 map 3p, complete sequence
uc062vbn.1	0.00468299	2.20688	UP	1.33443	2.94493	0.444033	ACOX3	Acyl-CoA Oxidase 3, Pristanoyl. (from UniProt D6RJ89)
uc010rhg.3	0.00819095	2.05215	UP	0.81982	1.68239	0.0630657	ACP2	Acid Phosphatase 2, Lysosomal. (from UniProt E9PHY0)	ACP2
uc063ryz.1	0.00159212	2.46166	UP	1.2136	2.98748	0.244167	ADAT2	adenosine deaminase, tRNA-specific 2 (from HGNC ADAT2)
uc062usi.1	0.00687032	1.57402	UP	2.65184	4.17405	0.338389	ADD1	Adducin 1. (from UniProt H0Y9H2)
uc058jsg.1	0.00593163	0.492559	DOWN	4.51583	2.22431	-0.0877516	ADIPOR2	adiponectin receptor 2 (from HGNC ADIPOR2)
uc057eth.1	0.00308336	1.70774	UP	3.13692	5.35704	-0.277135	AGO3	argonaute RISC catalytic component 3 (from HGNC AGO3)
uc001bwo.3	0.00254886	1.28093	UP	3.2283	4.13523	0.226804	AK2	Homo sapiens adenylate kinase 2 (AK2), transcript variant 2, mRNA. (from RefSeq NM_013411)
uc009vud.3	0.00356551	1.63044	UP	2.26878	3.69911	0.321557	AK2	Belongs to the adenylate kinase family. (from UniProt F8VY04)
uc057ens.1	0.00420925	1.27647	UP	3.3558	4.28357	0.225202	AK2	Belongs to the adenylate kinase family. (from UniProt G3V213)
uc002pnt.4	0.00837987	1.55144	UP	1.19203	1.84936	-0.248869	ALDH16A1	Homo sapiens aldehyde dehydrogenase 16 family, member A1 (ALDH16A1), transcript variant 1, mRNA. (from RefSeq NM_153329)	ALDH3B1
uc060xlo.1	0.00780464	2.75605	UP	0.436153	1.20206	0.373085	ALKBH6	AlkB Homolog 6. (from UniProt S4R3C7)	ALKBH6		potentially an RNA demethylase
uc058ugv.1	0.00134182	2.32036	UP	2.60406	6.04236	0.149752	ANAPC5	anaphase promoting complex subunit 5 (from HGNC ANAPC5)	ANAPC15
uc057hly.1	0.00413546	0.467116	DOWN	2.68017	1.25195	-0.367257	ANKRD13C	ankyrin repeat domain 13C (from HGNC ANKRD13C)	ANKRD28
uc061lzt.1	0.00289559	1.5034	UP	1.58592	2.38427	-0.367212	ANKRD36B	Ankyrin Repeat Domain 36B (from UniProt Q8N2N9)"	ANKRD28
uc061lzu.1	0.00316841	1.53798	UP	1.88675	2.90178	-0.415105	ANKRD36B	Ankyrin Repeat Domain 36B Contains 4 ANK repeats. (from UniProt A0A087WX87)	ANKRD28
uc057xqp.1	0.00382109	3.13366	UP	0.557237	1.74619	-0.162337	AP2A2	Adaptor Related Protein Complex 2 Subunit Alpha 2. (from UniProt E9PNC4)	AP1AR		HIP9, Huntington interacting protein 9
uc057xqq.1	0.0044378	2.11008	UP	0.660235	1.39315	-0.314558	AP2A2	Adaptor Related Protein Complex 2 Subunit Alpha 2. (from UniProt E9PR62)	AP3S2		HIP9, Huntington interacting protein 9
uc010swt.3	0.00459661	1.4189	UP	2.59968	3.68869	-0.358081	APPL2	Homo sapiens adaptor protein, phosphotyrosine interaction, PH domain and leucine zipper containing 2 (APPL2), transcript variant 3, mRNA. (from RefSeq NM_001251905)
uc061yon.1	0.00793175	0.462465	DOWN	3.49793	1.61767	0.369365	ARFRP1	ADP-ribosylation factor related protein 1 (from HGNC ARFRP1)
uc063ifr.1	0.00419361	2.37549	UP	1.68896	4.01209	0.0946879	ARHGAP26	Rho GTPase Activating Protein 26. (from UniProt H7BZZ0)	ARHGAP27 hit Huang 2019
uc058pwg.1	0.00981033	1.2551	UP	10.7543	13.4978	-0.0164805	ARHGAP9	Rho GTPase activating protein 9 (from HGNC ARHGAP9)	ARHGAP10
uc062jmt.1	0.00655822	1.72867	UP	1.95729	3.38352	-0.30809	ARIH2	ariadne RBR E3 ubiquitin protein ligase 2 (from HGNC ARIH2)
uc060lmg.1	0.00847262	1.96328	UP	0.889203	1.74575	-0.156824	ARL16	ADP Ribosylation Factor Like GTPase 16. (from UniProt I3L196)
uc060lmh.1	0.00360934	2.23892	UP	0.888927	1.99024	0.14236	ARL16	ADP Ribosylation Factor Like GTPase 16. (from UniProt I3L4Z1)
uc064fse.1	0.00470535	1.48639	UP	1.7709	2.63225	0.33469	ARPC1A	actin related protein 2/3 complex, subunit 1A, 41kDa (from HGNC ARPC1A)
uc059eqk.1	0.00605784	3.34868	UP	0.403143	1.35	0.250934	ASB2	Ankyrin Repeat And SOCS Box Containing 2 Contains 3 ANK repeats. (from UniProt G3V4B2)	ASB1
uc060lsf.1	0.00936378	2.59263	UP	0.569405	1.47626	0.06294	ASPSCR1	ASPSCR1, UBX Domain Containing Tether For SLC2A4. (from UniProt J3QR50)	ASPSCR1
uc058fea.1	0.00869163	1.41251	UP	6.11934	8.64365	-0.22728	ATG16L2	autophagy related 16-like 2 (S. cerevisiae) (from HGNC ATG16L2)
uc062mkk.1	0.00328296	0.589764	DOWN	5.32296	3.13929	0.378485	ATG3	autophagy related 3 (from HGNC ATG3)
uc057jrx.1	0.007146	2.44816	UP	2.22237	5.44071	-0.0999404	ATP1A1	ATPase, Na+/K+ transporting, alpha 1 polypeptide (from HGNC ATP1A1)
uc001egg.4	0.00753334	0.485481	DOWN	1.50541	0.730847	-0.219492	ATP1A1-AS1	Homo sapiens ATP1A1 antisense RNA 1 (ATP1A1-AS1), transcript variant 2, long non-coding RNA. (from RefSeq NR_027645)	ATP1A1-AS1
uc065ces.1	0.00599215	1.36948	UP	4.97156	6.80843	-0.349679	ATP6AP1	ATPase, H+ transporting, lysosomal accessory protein 1 (from HGNC ATP6AP1)	ATP6V1H
uc065ceu.1	0.00294434	1.89961	UP	2.37914	4.51943	-0.187164	ATP6AP1	ATPase, H+ transporting, lysosomal accessory protein 1 (from HGNC ATP6AP1)	ATP6V1H
uc064ypg.1	0.0085606	1.51112	UP	3.0208	4.56479	-0.177749	ATP6AP2	ATPase, H+ transporting, lysosomal accessory protein 2 (from HGNC ATP6AP2)
uc059ulr.1	0.00953943	0.358569	DOWN	1.56742	0.562028	-0.141005	BBS2	Bardet-Biedl syndrome 2 (from HGNC BBS2)
uc064ees.1	0.00902267	1.91095	UP	1.46309	2.79589	-0.0583745	BCL7B	B-cell CLL/lymphoma 7B (from HGNC BCL7B)
uc060fof.1	0.00968634	1.57109	UP	2.91282	4.57631	0.142938	BECN1	beclin 1, autophagy related (from HGNC BECN1)
uc064kgc.1	0.00303063	2.18084	UP	1.00789	2.19805	0.0171047	BLK	BLK proto-oncogene, Src family tyrosine kinase (from HGNC BLK)
uc003jbq.4	0.00940468	1.45651	UP	1.94782	2.83702	-0.321968	BRD9	Homo sapiens bromodomain containing 9 (BRD9), transcript variant 1, mRNA. (from RefSeq NM_023924)
uc063bxx.1	0.00986068	1.65025	UP	1.60416	2.64727	-0.222462	BRD9	The sequence shown here is derived from an Ensembl automatic analysis pipeline and should be considered as preliminary data. (from UniProt F2Z2E8)
uc063bya.1	0.00583291	1.61739	UP	1.57998	2.55545	-0.223564	BRD9	The sequence shown here is derived from an Ensembl automatic analysis pipeline and should be considered as preliminary data. (from UniProt C9JBY0)
uc062hdq.1	0.00772607	2.36052	UP	0.74878	1.76751	-0.18669	BTD	biotinidase (from HGNC BTD)
uc058oon.1	0.00853736	0.648815	DOWN	3.4055	2.20954	0.198284	C12orf10	The sequence shown here is derived from an Ensembl automatic analysis pipeline and should be considered as preliminary data. (from UniProt F8VQQ3)
uc059rxt.1	0.00614886	2.6844	UP	1.0188	2.73487	0.175543	C16orf52	MOSMO, Modulator Of Smoothened. (from UniProt H3BQB3)
uc060qza.1	0.00938964	0.47538	DOWN	3.67452	1.7468	0.437316	C19orf24	chromosome 19 open reading frame 24 (from HGNC C19orf24)
uc063nzj.1	0.000339778	0.549301	DOWN	3.91221	2.14898	-0.143378	C6orf1	chromosome 6 open reading frame 1 (from HGNC C6orf1)
uc060gyc.1	0.00558664	1.50332	UP	3.74436	5.62896	-0.0942101	CALCOCO2	Calcium Binding And Coiled-Coil Domain 2. (from UniProt H0Y9G3)
uc060gye.1	0.00447921	1.91357	UP	2.57016	4.91818	-0.0446072	CALCOCO2	Calcium Binding And Coiled-Coil Domain 2. (from UniProt H0YBP4)
uc002arb.4	0.00817236	0.594613	DOWN	1.93789	1.1523	-0.331043	CALML4	Homo sapiens calmodulin-like 4 (CALML4), transcript variant 1, mRNA. (from RefSeq NM_033429)
uc002vzm.3	0.00115903	1.78928	UP	2.28849	4.09473	-0.392766	CAPN10	Calpain 10. (from UniProt Q9HC96)	CAPN3
uc061ujb.1	0.000430183	1.99924	UP	0.737532	1.47451	-0.285491	CAPN10	Calpain 10. (from UniProt H7C251)	CAPN3
uc060tnd.1	0.00410096	2.35356	UP	1.03941	2.44631	-0.298681	CARM1	coactivator-associated arginine methyltransferase 1 (from HGNC CARM1)
uc021wbz.2	0.00434928	0.392713	DOWN	1.21842	0.47849	0.0771244	CBFA2T2	CBFA2/RUNX1 Translocation Partner 2 "May function as a complex with the chimeric protein RUNX1/AML1-CBFA2T1/MTG8 which is produced in acute myeloid leukemia with the chromosomal translocation t(8;21). May thus be involved in the repression of AML1-dependent transcription and the induction of G-CSF/CSF3-dependent cell growth. May be a tumor suppressor gene candidate involved in myeloid tumors with…
uc003zxj.4	0.00314741	0.51024	DOWN	3.75051	1.91366	0.233601	CCDC107	Homo sapiens coiled-coil domain containing 107 (CCDC107), transcript variant C, mRNA. (from RefSeq NM_001195201)
uc011lox.3	0.00192676	0.506341	DOWN	2.68127	1.35764	0.277502	CCDC107	Homo sapiens coiled-coil domain containing 107 (CCDC107), transcript variant A, mRNA. (from RefSeq NM_174923)
uc011loy.3	0.00185115	0.506667	DOWN	2.73119	1.38381	0.231923	CCDC107	Homo sapiens coiled-coil domain containing 107 (CCDC107), transcript variant B, mRNA. (from RefSeq NM_001195200)
uc022bgm.2	0.00200778	0.498995	DOWN	3.68583	1.83921	0.266213	CCDC107	Homo sapiens coiled-coil domain containing 107 (CCDC107), transcript variant D, mRNA. (from RefSeq NM_001195217)
uc064sxs.1	0.0023006	0.520784	DOWN	3.21906	1.67643	0.278236	CCDC107	coiled-coil domain containing 107 (from HGNC CCDC107)
uc064sxt.1	0.00628776	0.552057	DOWN	2.55389	1.40989	0.345214	CCDC107	"Membrane ; Single-pass membrane protein (from UniProt Q8WV48)"
uc062ndk.1	0.00187943	0.532273	DOWN	2.78679	1.48333	0.0441773	CCDC14	Coiled-Coil Domain Containing 14. (from UniProt H7C5T3)	Hit to ASD, Huang 2019
uc061ngl.1	0.00423793	0.539147	DOWN	3.55795	1.91826	0.273925	CCDC93	Coiled-Coil Domain Containing 93. (from UniProt H7C050)
uc064dld.1	0.000329361	1.56638	UP	6.43183	10.0747	0.296267	CCM2	cerebral cavernous malformation 2 (from HGNC CCM2)
uc057rst.1	0.000759344	0.719283	DOWN	7.03798	5.06229	0.196071	CDC123	Cell Division Cycle 123. (from UniProt X6RA30)
uc057njo.1	0.00515784	4.24983	UP	0.280022	1.19005	0.317046	CENPL	centromere protein L (from HGNC CENPL)
uc057qvc.1	0.00961887	0.457536	DOWN	2.49269	1.14049	0.292265	CEP170	centrosomal protein 170kDa (from HGNC CEP170)
uc062obo.1	0.00173095	0.437833	DOWN	6.04084	2.64488	-0.0873843	CEP63	centrosomal protein 63kDa (from HGNC CEP63)
uc058nwu.1	0.00739701	0.367892	DOWN	1.50029	0.551944	-0.152695	CERS5	ceramide synthase 5 (from HGNC CERS5)	CERS4
uc059brq.1	0.00238415	0.382262	DOWN	2.43036	0.929033	-0.171324	CGRRF1	cell growth regulator with ring finger domain 1 (from HGNC CGRRF1)
uc059nmo.1	0.00111478	0.488245	DOWN	5.12453	2.50203	-0.0177117	CHD2	chromodomain helicase DNA binding protein 2 (from HGNC CHD2)
uc001qpo.4	0.00447011	1.2379	UP	4.02754	4.98569	-0.190235	CHD4	Homo sapiens chromodomain helicase DNA binding protein 4 (CHD4), transcript variant 1, mRNA. (from RefSeq NM_001273)
uc001qpp.4	0.00495173	1.23803	UP	3.94353	4.88221	-0.164623	CHD4	Component of the histone deacetylase NuRD complex which participates in the remodeling of chromatin by deacetylating histones. (from UniProt Q14839)
uc058khn.1	0.00478738	1.2453	UP	4.00066	4.98201	-0.261504	CHD4	Homo sapiens chromodomain helicase DNA binding protein 4 (CHD4), transcript variant 2, mRNA. (from RefSeq NM_001297553)
uc059urt.1	0.00925586	2.03528	UP	1.43112	2.91274	0.221532	CIAPIN1	Cytokine Induced Apoptosis Inhibitor 1. (from UniProt H3BTT4)
uc060zvw.1	0.00599407	0.384894	DOWN	0.988558	0.38049	0.23922	CLASRP	CLK4-associating serine/arginine rich protein (from HGNC CLASRP)
uc062lvd.1	0.00294071	0.588087	DOWN	4.80185	2.82391	0.37568	CLDND1	Claudin Domain Containing 1. (from UniProt D6R9K1)
uc060aht.1	0.00761641	2.11584	UP	1.0133	2.14398	-0.150113	CLEC10A	C-Type Lectin Domain Containing 10A. (from UniProt I3NI09)
uc060zvb.1	0.00271527	1.68264	UP	1.56619	2.63533	-0.252446	CLPTM1	CLPTM1, Transmembrane Protein. (from UniProt K7EKQ7)
uc063bzf.1	0.00322184	1.42648	UP	3.25588	4.64446	-0.342058	CLPTM1L	CLPTM1-like (from HGNC CLPTM1L)
uc063bzg.1	0.0059658	1.69836	UP	2.42949	4.12614	0.135043	CLPTM1L	CLPTM1-like (from HGNC CLPTM1L)
uc063bzi.1	0.00191035	1.61662	UP	3.34374	5.40554	-0.355188	CLPTM1L	CLPTM1-like (from HGNC CLPTM1L)
uc063bzj.1	0.00361116	1.82343	UP	2.71734	4.95486	0.0173061	CLPTM1L	CLPTM1-like (from HGNC CLPTM1L)
uc058xzu.1	0.00685949	2.63834	UP	0.42591	1.12369	0.138732	CLYBL	Citrate Lyase Beta Like ; (from UniProt Q8N0X4)"	CLYBL
uc062hri.1	0.00939738	0.127154	DOWN	1.29218	0.164306	0.25648	CMC1	C-x(9)-C motif containing 1 (from HGNC CMC1)
uc059wte.1	0.00643356	0.587208	DOWN	1.67104	0.981251	-0.26629	CMTR2	cap methyltransferase 2 (from HGNC CMTR2)
uc060qce.1	0.00533505	0.373595	DOWN	3.10433	1.15976	0.177352	CNDP2	Carnosine Dipeptidase 2. (from UniProt J3QRD0)
uc058qwt.1	0.0041009	2.04315	UP	1.29718	2.65033	0.0116486	CNOT2	CCR4-NOT transcription complex, subunit 2 (from HGNC CNOT2)
uc061meb.1	0.00929781	1.64975	UP	2.44672	4.03648	0.0868582	COA5	cytochrome c oxidase assembly factor 5 (from HGNC COA5)
uc060hgm.1	0.0079886	2.77209	UP	0.539425	1.49534	-0.387852	COL1A1	collagen, type I, alpha 1 (from HGNC COL1A1)
uc062oij.1	0.00686372	0.522974	DOWN	2.97837	1.55761	0.107563	COPB2	coatomer protein complex, subunit beta 2 (beta prime) (from HGNC COPB2)
uc060vuu.1	0.000111759	0.66652	DOWN	9.49166	6.32638	-0.559338	COPE	coatomer protein complex, subunit epsilon (from HGNC COPE)
uc059cwm.1	0.00646871	0.555589	DOWN	6.68394	3.71353	-0.116829	COX16	COX16 cytochrome c oxidase assembly homolog (S. cerevisiae) (from HGNC COX16)
uc063oex.1	0.00919171	2.03425	UP	1.61575	3.28684	0.234202	CPNE5	copine V (from HGNC CPNE5)	CPNE3
uc058plh.1	0.000860229	1.43199	UP	5.02116	7.19024	0.247755	CS	Citrate Synthase. (from UniProt F8VWQ5)
uc058plj.1	0.00317213	1.67943	UP	5.30686	8.91253	-0.359468	CS	Citrate Synthase. (from UniProt F8VRI6)
uc058plk.1	0.0021048	1.56463	UP	5.73145	8.9676	0.237714	CS	Citrate Synthase. (from UniProt F8VR34)
uc058pll.1	0.00238279	1.48465	UP	6.12754	9.09725	0.250679	CS	Citrate Synthase. (from UniProt F8VTT8)
uc058pln.1	0.00368115	1.4969	UP	5.30104	7.93516	0.0560436	CS	Citrate Synthase. (from UniProt F8VPA1)
uc058plu.1	0.00497678	1.42933	UP	3.80187	5.43411	-0.0291473	CS	Citrate Synthase. (from UniProt F8VX07)
uc058plx.1	0.00985473	1.40153	UP	5.67177	7.94914	0.171803	CS	Citrate Synthase. (from UniProt F8VZK9)
uc058ply.1	0.00369157	1.4624	UP	5.43206	7.94383	0.139331	CS	Citrate Synthase. (from UniProt F8W642)
uc061bdl.1	0.00637568	0.624511	DOWN	4.17522	2.60747	0.237901	CTD-3148I10.9	The sequence shown here is derived from an Ensembl automatic analysis pipeline and should be considered as preliminary data. (from UniProt M0QZ58)
uc060spb.1	0.00559882	0.613706	DOWN	5.02982	3.08683	0.306017	CTD-3214H19.4	The sequence shown here is derived from an Ensembl automatic analysis pipeline and should be considered as preliminary data. (from UniProt M0R2T5)
uc059iov.1	0.00925244	0.501576	DOWN	2.32353	1.16543	0.171494	CTDSPL2	The sequence shown here is derived from an Ensembl automatic analysis pipeline and should be considered as preliminary data. (from UniProt H0YNU2)
uc059iow.1	0.000690183	2.45038	UP	1.14726	2.81121	-0.00687215	CTDSPL2	CTD (carboxy-terminal domain, RNA polymerase II, polypeptide A) small phosphatase like 2 (from HGNC CTDSPL2)
uc063hmz.1	0.000282214	4.89574	UP	0.627473	3.07194	0.238393	CTNNA1	catenin (cadherin-associated protein), alpha 1, 102kDa (from HGNC CTNNA1)
uc061tdh.1	0.00246604	1.56267	UP	2.84889	4.45186	-0.341939	CUL3	cullin 3 (from HGNC CUL3)
uc057lrx.1	0.00794707	2.06886	UP	0.713776	1.4767	0.468875	DAP3	death associated protein 3 (from HGNC DAP3)
uc057lsa.1	0.00605853	2.94303	UP	0.43966	1.29393	0.12908	DAP3	death associated protein 3 (from HGNC DAP3)
uc001fvq.5	0.0055265	1.42271	UP	4.31321	6.13643	0.312328	DCAF8	May function as a substrate receptor for CUL4-DDB1 E3 ubiquitin-protein ligase complex. (from UniProt Q5TAQ9)
uc057coh.1	0.00579001	1.42999	UP	1.97383	2.82256	0.351432	DDI2	DNA Damage Inducible 1 Homolog 2. (from UniProt H0YII4)
uc065crt.1	0.0049689	0.599693	DOWN	4.30388	2.58101	0.203579	DDX3Y	DEAD (Asp-Glu-Ala-Asp) box helicase 3, Y-linked (from HGNC DDX3Y)	DDX3X
uc060iqs.1	0.00784798	0.409175	DOWN	2.00575	0.820702	0.0685239	DDX42	DEAD (Asp-Glu-Ala-Asp) box helicase 42 (from HGNC DDX42)	DDX49
uc064qti.1	0.00978524	1.56258	UP	2.57508	4.02377	-0.346806	DENND3	DENN/MADD domain containing 3 (from HGNC DENND3)	DENND4B
uc062kxv.1	0.00376056	1.74165	UP	3.04167	5.29752	-0.0562882	DENND6A	DENN Domain Containing 6A. (from UniProt H7C598)	DENND4B
uc058lph.1	0.00509387	1.84817	UP	1.52578	2.8199	0.0341915	DERA	deoxyribose-phosphate aldolase (putative) (from HGNC DERA)
uc010zdc.2	0.00828926	0.630077	DOWN	5.11322	3.22172	-0.147198	DHRS9	Homo sapiens dehydrogenase/reductase (SDR family) member 9 (DHRS9), transcript variant 5, mRNA. (from RefSeq NM_001289763)
uc062pee.1	0.00528999	2.30499	UP	1.93162	4.45238	0.0941632	DHX36	DEAH-Box Helicase 36. (from UniProt H7C5F5)	DHX40
uc064jsj.1	0.00935816	1.62829	UP	2.06681	3.36536	0.423172	DNAJB6	DnaJ (Hsp40) homolog, subfamily B, member 6 (from HGNC DNAJB6)
uc021xhv.2	0.00915099	0.341975	DOWN	1.97875	0.676684	-0.393442	DNAJC19	Homo sapiens DnaJ (Hsp40) homolog, subfamily C, member 19 (DNAJC19), transcript variant 2, mRNA. (from RefSeq NM_001190233)	DNAJC10	reduced in autism brain regions 23116158, the C6 variant is auxillin
uc061xsv.1	0.00811533	0.606246	DOWN	4.0381	2.44808	0.166875	DPM1	dolichyl-phosphate mannosyltransferase polypeptide 1, catalytic subunit (from HGNC DPM1)
uc060yfu.1	0.00549123	0.401093	DOWN	5.70585	2.28857	-0.0228087	ECH1	enoyl CoA hydratase 1, peroxisomal (from HGNC ECH1)
uc060yfv.1	0.00752879	0.375161	DOWN	5.10555	1.9154	0.0955034	ECH1	enoyl CoA hydratase 1, peroxisomal. (from UniProt M0R1A2)
uc062gfa.1	0.000316337	1.62485	UP	2.74161	4.4547	-0.318437	EDEM1	ER degradation enhancer, mannosidase alpha-like 1. (from UniProt F8WE67)
uc062gfb.1	0.00669173	1.59181	UP	2.96574	4.72089	-0.133378	EDEM1	ER degradation enhancer, mannosidase alpha-like 1 (from HGNC EDEM1)
uc059fpv.1	0.00809326	0.566429	DOWN	4.89938	2.77515	-0.252059	EIF5	eukaryotic translation initiation factor 5 (from HGNC EIF5)	EIF3E
uc010nhv.5	0.00450517	1.796	UP	0.875205	1.57187	-0.267337	ELK1	Homo sapiens ELK1, member of ETS oncogene family (ELK1), transcript variant 2, mRNA. (from RefSeq NM_005229)
uc002gfg.2	0.00949343	1.56961	UP	1.3305	2.08836	-0.382354	ELP5	Homo sapiens elongator acetyltransferase complex subunit 5 (ELP5), transcript variant 4, mRNA. (from RefSeq NM_203415)
uc002gfh.3	0.00979701	1.53558	UP	1.32949	2.04154	-0.389542	ELP5	Homo sapiens elongator acetyltransferase complex subunit 5 (ELP5), transcript variant 1, mRNA. (from RefSeq NM_015362)
uc059paz.1	0.00547638	2.22156	UP	1.53491	3.40989	0.305935	EME2	Essential Meiotic Structure-Specific Endonuclease Subunit 2. (from UniProt H3BSZ6)
uc063ebp.1	0.00685774	0.52481	DOWN	3.43938	1.80502	0.263463	ERBB2IP	erbb2 interacting protein (from HGNC ERBB2IP)		ERBB2 is hit to Lorenzo 2018
uc064unu.1	0.00228027	2.89346	UP	0.955126	2.76362	0.21066	ERCC6L2	ERCC Excision Repair 6 Like 2. (from UniProt H0Y3T7)	ERCC6L2
uc061wnh.1	0.00943458	1.50661	UP	4.55656	6.86493	0.515785	ERGIC3	ERGIC And Golgi 3. (from UniProt H0Y621)
uc064idj.1	0.00926416	1.30314	UP	3.07344	4.00512	0.437821	EXOC4	exocyst complex component 4 (from HGNC EXOC4)
uc011cdq.3	0.00692042	1.63026	UP	1.20061	1.95732	-0.132643	FAM13A	Homo sapiens family with sequence similarity 13, member A (FAM13A), transcript variant 5, mRNA. (from RefSeq NM_001265580)	FAM13A-AS1_1	p75 NTR related
uc063hik.1	0.00439493	2.06902	UP	2.87559	5.94965	0.16496	FAM13B	The sequence shown here is derived from an Ensembl automatic analysis pipeline and should be considered as preliminary data. (from UniProt D6RDL7)
uc063hil.1	0.00168297	2.22973	UP	2.56482	5.71887	0.18879	FAM13B	The sequence shown here is derived from an Ensembl automatic analysis pipeline and should be considered as preliminary data. (from UniProt D6RAT6)
uc063him.1	0.000492241	2.36739	UP	2.11293	5.00215	0.201086	FAM13B	The sequence shown here is derived from an Ensembl automatic analysis pipeline and should be considered as preliminary data. (from UniProt D6RCA0)
uc063hin.1	0.00254944	2.4437	UP	1.82768	4.4663	0.0645326	FAM13B	The sequence shown here is derived from an Ensembl automatic analysis pipeline and should be considered as preliminary data. (from UniProt D6RE97)
uc063hio.1	0.00203369	2.42805	UP	1.58747	3.85447	0.123313	FAM13B	The sequence shown here is derived from an Ensembl automatic analysis pipeline and should be considered as preliminary data. (from UniProt D6RBJ3)
uc059lnz.1	0.00204945	2.29203	UP	1.98858	4.55787	0.139079	FAM219B	The sequence shown here is derived from an Ensembl automatic analysis pipeline and should be considered as preliminary data. (from UniProt H3BMY2)
uc057wpv.1	0.00756397	1.27456	UP	5.86328	7.47309	0.214004	FAM53B	Family With Sequence Similarity 53 Member B; (from UniProt Q14153)"
uc063ceh.1	0.000985713	0.428001	DOWN	1.47322	0.63054	0.349102	FASTKD3	FAST Kinase Domains 3. (from UniProt D6RHY4)
uc063jad.1	0.00616089	1.58888	UP	4.49466	7.14149	-0.165521	FAXDC2	The sequence shown here is derived from an Ensembl automatic analysis pipeline and should be considered as preliminary data. (from UniProt E5RH84)
uc063jaf.1	0.0069715	1.70502	UP	2.26624	3.86397	0.240989	FAXDC2	fatty acid hydroxylase domain containing 2 (from HGNC FAXDC2)
uc063jag.1	0.00493031	1.90719	UP	1.91901	3.65991	0.307935	FAXDC2	The sequence shown here is derived from an Ensembl automatic analysis pipeline and should be considered as preliminary data. (from UniProt E5RH66)
uc063jai.1	0.00540668	1.88931	UP	1.08501	2.04992	0.303821	FAXDC2	fatty acid hydroxylase domain containing 2 (from HGNC FAXDC2)
uc063aqk.1	0.00748458	3.03816	UP	0.404104	1.22773	0.554102	FNIP2	Folliculin Interacting Protein 2. (from UniProt H0Y8F3)
uc001chf.4	0.00827759	1.30334	UP	2.86558	3.73483	-0.145785	FOXJ3	Homo sapiens forkhead box J3 (FOXJ3), transcript variant 1, mRNA. (from RefSeq NM_014947)		FOXP2 is hit to Thongkorn ASD
uc001chh.3	0.00772598	1.29526	UP	2.85974	3.7041	-0.178296	FOXJ3	Homo sapiens forkhead box J3 (FOXJ3), transcript variant 4, mRNA. (from RefSeq NM_001198852)		FOXp2 is linked to ADHD in GWAS NatGen 2018
uc057fim.1	0.00468894	1.31579	UP	2.0854	2.74396	-0.117395	FOXJ3	The sequence shown here is derived from an Ensembl automatic analysis pipeline and should be considered as preliminary data. (from UniProt F6VXT0)
uc061bjm.1	0.00504802	3.0343	UP	0.600688	1.82266	0.0517233	FUZ	fuzzy planar cell polarity protein (from HGNC FUZ)
uc062ugv.1	0.0093646	2.13763	UP	2.19271	4.68719	0.264257	GAK	cyclin G associated kinase (from HGNC GAK)	GAK		regulates IL-12 Receptor beta 17937931; adjacent to Parkinson loci 28586827;
uc057dhf.1	0.0074477	2.87907	UP	0.381105	1.09723	0.263808	GALE	UDP-galactose-4-epimerase (from UniProt Q5QPP3)	GALE		uc057dhj.1 in case con, also up in ADHD
uc011lop.2	0.00225353	2.0449	UP	1.09322	2.23553	0.047612	GALT	galactose-1-phosphate uridylyltransferase (from HGNC GALT)			B4GALT2 linked to ADHD in NatGen 2018
uc064stp.1	0.00586485	2.17301	UP	1.18081	2.56591	0.135613	GALT	galactose-1-phosphate uridylyltransferase. (from UniProt G3V223)
uc064stz.1	0.00204668	2.78185	UP	0.992411	2.76074	0.0134688	GALT	galactose-1-phosphate uridylyltransferase. (from UniProt H0YJL3)
uc060ufe.1	0.0099618	1.86001	UP	0.769096	1.43053	-0.0366102	GCDH	glutaryl-CoA dehydrogenase (from HGNC GCDH)
uc060djr.1	0.00303978	2.61302	UP	0.787985	2.05902	0.585145	GIT1	GIT ArfGAP 1. (from UniProt J3QL89)
uc060yjm.1	0.00293408	0.748246	DOWN	15.8877	11.8879	-0.395284	GMFG	glia maturation factor, gamma (from HGNC GMFG)
uc001wzh.4	0.00882585	1.40906	UP	3.72509	5.24887	0.345965	GNG2	guanine nucleotide binding protein (G protein), gamma 2 (from HGNC GNG2)
uc059bmx.1	0.00298509	1.68136	UP	7.16391	12.0451	0.179004	GNG2	Guanine nucleotide-binding proteins (G proteins) are involved as a modulator or transducer in various transmembrane signaling systems. The beta and gamma chains are required for the GTPase activity, for replacement of GDP by GTP, and for G protein- effector interaction (By similarity). (from UniProt P59768)
uc059eoi.1	0.00475732	2.2427	UP	1.01817	2.28346	0.055954	GOLGA5	Golgin A5. (from UniProt H0YK03)	GOLGA1
uc057ltd.1	0.00231597	2.61882	UP	0.444401	1.16381	0.425792	GON4L	gon-4-like (C. elegans) (from HGNC GON4L)
uc060jwz.1	0.00528196	1.40735	UP	12.2336	17.2169	0.217092	GRB2	growth factor receptor-bound protein 2 (from HGNC GRB2)
uc002ota.2	0.00357963	1.62022	UP	1.29164	2.09274	-0.385596	GSK3A	The sequence shown here is derived from an Ensembl automatic analysis pipeline and should be considered as preliminary data. (from UniProt A8MT37)
uc002otb.2	0.00140159	1.59367	UP	2.34948	3.74429	-0.373175	GSK3A	Homo sapiens glycogen synthase kinase 3 alpha (GSK3A), mRNA. (from RefSeq NM_019884)
uc060zfy.1	0.00522131	1.51422	UP	2.56129	3.87836	-0.377438	GSK3A	Constitutively active protein kinase that acts as a negative regulator in the hormonal control of glucose homeostasis, Wnt signaling and regulation of transcription factors and microtubules, by phosphorylating and inactivating glycogen synthase (GYS1 or GYS2), CTNNB1/beta-catenin, APC and AXIN1. Requires primed phosphorylation of the majority of its substrates. Contributes to insulin regulation o…
uc062mwd.1	0.00295169	1.55759	UP	3.89678	6.06959	0.236394	GSK3B	glycogen synthase kinase 3 beta (from HGNC GSK3B)
uc057zqo.1	0.00650811	0.561694	DOWN	2.09308	1.17567	0.132743	GTF2H1	General Transcription Factor IIH Subunit 1. (from UniProt E9PM51)	GTF2H1
uc063heh.1	0.00336286	1.31232	UP	11.8979	15.6138	0.190109	H2AFY	H2A histone family, member Y (from HGNC H2AFY)
uc063hei.1	0.00430112	1.24957	UP	13.5686	16.955	0.0080734	H2AFY	H2A histone family, member Y (from HGNC H2AFY)
uc061wdu.1	0.002509	1.39199	UP	8.24378	11.4752	-0.575867	HCK	HCK proto-oncogene, Src family tyrosine kinase (from HGNC HCK)	regulates microglial function and accelerates AD 30277607; promotes neuronal apoptosis 27053350; associates with 40S and mediates stress response 20181660;
uc061uob.1	0.00821274	1.35157	UP	4.7401	6.4066	0.345914	HDLBP	High Density Lipoprotein Binding Protein. (from UniProt C9JBS3)	HDLBP	GWAS NatGen 2018 links ADHD with HDL cholesterol
uc060jat.1	0.000959791	2.06217	UP	2.47918	5.11249	-0.128473	HELZ	Helicase With Zinc Finger. (from UniProt J3KS59)
uc003ojc.4	0.00695933	1.65042	UP	1.49187	2.4622	-0.277345	HMGA1	Homo sapiens high mobility group AT-hook 1 (HMGA1), transcript variant 7, mRNA. (from RefSeq NM_145905)
uc060quo.1	0.0069801	1.4367	UP	8.36632	12.0199	0.347298	HMHA1	Rho GTPase Activating Protein 45. (from UniProt K7EQA4)
uc009vql.4	0.00709636	1.33045	UP	6.14589	8.17679	0.00224735	HNRNPR	Homo sapiens heterogeneous nuclear ribonucleoprotein R (HNRNPR), transcript variant 6, mRNA. (from RefSeq NM_001297622)
uc057dez.1	0.00581343	1.26583	UP	5.66737	7.17394	0.0768782	HNRNPR	Homo sapiens heterogeneous nuclear ribonucleoprotein R (HNRNPR), transcript variant 5, mRNA. (from RefSeq NM_001297620)
uc062nax.1	0.00924161	1.50009	UP	3.30153	4.95259	0.170779	HSPBAP1	HSPB (heat shock 27kDa) associated protein 1 (from HGNC HSPBAP1)
uc058iea.1	0.009981	0.660191	DOWN	1.7732	1.17065	-0.19208	HYOU1	Hypoxia Up-Regulated 1, Belongs to the heat shock protein 70 family. (from UniProt E9PJ21)
uc058ief.1	0.00996625	0.349413	DOWN	2.14966	0.751118	0.186214	HYOU1	Hypoxia Up-Regulated 1. (from UniProt J3QLE9)
uc064uhi.1	0.00238378	0.621434	DOWN	2.976	1.84939	-0.508134	IARS	isoleucyl-tRNA synthetase (from HGNC IARS)
uc059mbj.1	0.00511894	2.00857	UP	0.721132	1.44845	-0.278613	IDH3A	Belongs to the isocitrate and isopropylmalate dehydrogenases family. (from UniProt H0YNF8)	IDH3G
uc065bml.1	0.00590647	1.36445	UP	5.53725	7.55528	0.269695	IDS	iduronate 2-sulfatase (from HGNC IDS)	IDS
uc061xea.1	0.00619844	2.31202	UP	1.15133	2.6619	0.242871	IFT52	intraflagellar transport 52 (from HGNC IFT52)	IFT140
uc059nsk.1	0.00582373	1.94318	UP	1.78762	3.47366	0.189735	IGF1R	insulin-like growth factor 1 receptor (from HGNC IGF1R)
uc058kiq.1	0.00581844	0.489235	DOWN	5.08792	2.48919	-0.10067	ING4	Inhibitor Of Growth Family Member 4. (from UniProt E9PNE3)
uc061kvl.1	0.00348757	0.723936	DOWN	3.98491	2.88482	0.133961	INO80B-WBP1	The sequence shown here is derived from an Ensembl automatic analysis pipeline and should be considered as preliminary data. (from UniProt F8WCL7)
uc002dvg.2	0.00566074	1.98211	UP	1.17048	2.32001	-0.296456	INO80E	Homo sapiens INO80 complex subunit E (INO80E), transcript variant 1, mRNA. (from RefSeq NM_173618)
uc059sxi.1	0.00978823	2.04365	UP	1.37525	2.81053	-0.381868	INO80E	The sequence shown here is derived from an Ensembl automatic analysis pipeline and should be considered as preliminary data. (from UniProt J3KNE2)
uc059sxk.1	0.00450976	3.63026	UP	0.810231	2.94135	-0.216143	INO80E	INO80 complex subunit E (from HGNC INO80E)
uc059sxm.1	0.00129735	2.60627	UP	0.801613	2.08922	-0.423022	INO80E	INO80 complex subunit E (from HGNC INO80E)
uc064lpi.1	0.00425668	2.37278	UP	0.710094	1.6849	0.00473352	INTS9	integrator complex subunit 9 (from HGNC INTS9)
uc063erv.1	0.00104138	0.330411	DOWN	2.8388	0.93797	0.188942	IQGAP2	IQ motif containing GTPase activating protein 2 (from HGNC IQGAP2)	IQGAP2
uc002pds.2	0.00717152	1.31229	UP	2.02481	2.65714	-0.344321	IRF2BP1	Homo sapiens interferon regulatory factor 2 binding protein 1 (IRF2BP1), mRNA. (from RefSeq NM_015649)
uc059wwz.1	0.00451724	1.33102	UP	5.53119	7.36213	-0.04572	IST1	increased sodium tolerance 1 homolog (yeast) (from HGNC IST1)
uc010geu.3	0.00339839	1.54382	UP	1.52881	2.36021	-0.225575	ITCH	Homo sapiens itchy E3 ubiquitin protein ligase (ITCH), transcript variant 1, mRNA. (from RefSeq NM_001257137)
uc061wit.1	0.00644463	2.27321	UP	1.0447	2.37482	0.199334	ITCH	itchy E3 ubiquitin protein ligase (from HGNC ITCH)
uc061wiv.1	0.00867701	4.46653	UP	0.575567	2.57079	0.199503	ITCH	itchy E3 ubiquitin protein ligase (from HGNC ITCH)
uc057vuo.1	0.00813784	1.54162	UP	3.70926	5.71826	-0.373042	ITPRIP	Inositol 1,4,5-Trisphosphate Receptor Interacting Protein. (from UniProt X6RK76)	ITPRIPL1	aka Danger, interacts with neuroligin 3 in autsim 25464930
uc063hbv.1	0.00218071	1.67215	UP	3.74482	6.26191	-0.308486	JADE2	jade family PHD finger 2 (from HGNC JADE2)
uc061atf.1	0.00762815	1.73357	UP	2.0685	3.58589	-0.310814	KDELR1	KDEL Endoplasmic Reticulum Protein Retention Receptor 1 (from UniProt M0R1Y2)"
uc059sin.1	0.00562018	6.30385	UP	0.231014	1.45628	-0.0257405	KDM8	Lysine Demethylase 8. (from UniProt H3BM39)	KDM5A		KDM4A, and AS linked to ADHD in NatGen 2018
uc003lls.4	0.00235886	1.28683	UP	4.24362	5.46083	0.5303	DELE1	DAP3 Binding Cell Death Enhancer 1.Essential for the induction of death receptor-mediated apoptosis through the regulation of caspase activation. (from UniProt Q14154)
uc062uyu.1	0.00761378	0.76572	DOWN	10.6392	8.14663	-0.590312	KIAA0232	The sequence shown here is derived from an Ensembl automatic analysis pipeline and should be considered as preliminary data. (from UniProt D6REK0)
uc057esf.1	0.00514019	1.72072	UP	2.22416	3.82716	0.156687	KIAA0319L	KIAA0319-like (from HGNC KIAA0319L)
uc060ohu.1	0.00568749	2.55331	UP	0.5618	1.43445	0.0482251	KLHL14	Interacts with TOR1A, preferentially with the ATP-free form. (from UniProt Q9P2G3)
uc060ohw.1	0.00183216	2.49372	UP	0.732049	1.82553	-0.27648	KLHL14	Contains 1 BTB (POZ) domain. (from UniProt J3QQM3)
uc059hrt.1	0.00522402	0.288702	DOWN	1.15383	0.333113	-0.195283	KNSTRN	kinetochore-localized astrin/SPAG5 binding protein (from HGNC KNSTRN)
uc060jcw.1	0.00673229	2.60701	UP	0.769137	2.00515	-0.361292	KPNA2	Karyopherin Subunit Alpha 2. (from UniProt J3QL07)
uc060jcx.1	0.00577582	2.62144	UP	0.736751	1.93135	-0.346676	KPNA2	Karyopherin Subunit Alpha 2. (from UniProt J3QLL0)
uc060tjm.1	0.00681663	2.45994	UP	1.00883	2.48166	-0.235679	KRI1	KRI1 homolog (S. cerevisiae) (from HGNC KRI1)
uc062ywo.1	0.00566367	1.35584	UP	11.1878	15.1689	-0.214904	LEF1	lymphoid enhancer-binding factor 1 (from HGNC LEF1)
uc062rhx.1	0.00767731	2.30839	UP	1.3118	3.02815	-0.0955274	LPP	LIM Domain Containing Preferred Translocation Partner In Lipoma. (from UniProt C9J2R5)
uc062rhy.1	0.00102108	2.41873	UP	1.45856	3.52785	-0.0435626	LPP	LIM Domain Containing Preferred Translocation Partner In Lipoma. (from UniProt C9J1K7)
uc062rie.1	0.00263936	2.36975	UP	0.841922	1.99514	0.00525334	LPP	LIM Domain Containing Preferred Translocation Partner In Lipoma. (from UniProt C9JIY7)
uc057vls.1	0.00425991	0.515887	DOWN	1.42802	0.736698	0.297957	LZTS2	leucine zipper, putative tumor suppressor 2 (from HGNC LZTS2)
uc001cvf.2	0.00252394	0.417656	DOWN	5.20087	2.17217	0.268583	MAGOH	Homo sapiens mago-nashi homolog, proliferation-associated (Drosophila) (MAGOH), mRNA. (from RefSeq NM_002370)
uc010ont.3	0.000653474	0.352426	DOWN	6.25031	2.20277	-0.0499486	MAGOH	"Core component of the splicing-dependent multiprotein exon junction complex (EJC) deposited at splice junctions on mRNAs. The EJC is a dynamic structure consisting of core proteins and several peripheral nuclear and cytoplasmic associated factors that join the complex only transiently either during EJC assembly or during subsequent mRNA metabolism. The EJC marks the position of the exon-exon jun…
uc060rub.1	0.00941727	1.41187	UP	6.43857	9.09042	-0.242649	MAP2K2	mitogen-activated protein kinase kinase 2 (from HGNC MAP2K2)
uc059fqe.1	0.00404752	0.681686	DOWN	6.0717	4.139	-0.12395	MARK3	MAP/microtubule affinity-regulating kinase 3 (from HGNC MARK3)
uc058pww.1	0.00604715	2.17224	UP	1.36004	2.95434	0.189386	MARS	Methionyl-TRNA Synthetase. (from UniProt F8W0S4)
uc058pwy.1	0.0065655	2.0325	UP	1.14168	2.32046	-0.192839	MARS	Methionyl-TRNA Synthetase. (from UniProt F8VZZ9)
uc062btr.1	0.00706007	4.72192	UP	0.195727	0.924205	0.224938	MED15	Mediator Complex Subunit 15. (from UniProt F8WEJ4)	MED31	MED15, hit Huang 2019
uc062btx.1	0.00060845	3.24476	UP	0.812575	2.63661	-0.0984368	MED15	Mediator Complex Subunit 15. (from UniProt C9JJ12)	MED31	MED15, hit Huang 2019
uc062vls.1	0.00649801	2.95338	UP	0.920847	2.71961	0.161726	MED28	mediator complex subunit 28 (from HGNC MED28)	MED31
uc003lwm.5	0.00805441	0.579694	DOWN	3.32365	1.9267	-0.185285	MED7	Homo sapiens mediator complex subunit 7 (MED7), transcript variant 2, mRNA. (from RefSeq NM_004270)	MED31
uc057tym.1	0.00369724	1.38715	UP	4.33644	6.0153	-0.39314	MICU1	mitochondrial calcium uptake 1. (from UniProt S4R3D7)	deletion causes fatigue lethargy in children 27123478:
uc057tyq.1	0.000132598	1.78088	UP	3.48499	6.20637	-0.376015	MICU1	mitochondrial calcium uptake 1 (from HGNC MICU1)	mutations of MICU1 in individuals with a disease phenotype characterized by proximal myopathy, learning difficulties and a progressive extrapyramidal movement disorder 24336167
uc059rab.1	0.00204796	2.10752	UP	0.666381	1.40441	-0.110498	MKL2	MKL/myocardin-like 2 (from HGNC MKL2)		microcephaly	23692340
uc061kwg.1	0.00218653	1.39818	UP	3.37126	4.71363	-0.378885	MOGS	Mannosyl-Oligosaccharide Glucosidase. (from UniProt C9J8D4)
uc061kwj.1	0.00656222	1.66692	UP	3.74414	6.2412	-0.35401	MOGS	Mannosyl-Oligosaccharide Glucosidase. (from UniProt C9JDQ1)
uc061kwk.1	0.00527811	1.65342	UP	2.69966	4.46366	-0.286609	MOGS	mannosyl-oligosaccharide glucosidase (from HGNC MOGS)
uc062jzm.1	0.00633344	1.86216	UP	0.7016	1.30649	0.235921	MON1A	MON1 secretory trafficking family member A (from HGNC MON1A)
uc058qhj.1	0.00570243	0.69852	DOWN	4.0665	2.84053	0.101809	MON2	MON2 homolog (S. cerevisiae) (from HGNC MON2)
uc001asd.4	0.000231813	1.28721	UP	2.06658	2.66012	0.439055	MTOR	Homo sapiens mechanistic target of rapamycin (serine/threonine kinase) (MTOR), mRNA. (from RefSeq NM_004958)
uc057cfu.1	0.000883756	1.9421	UP	1.16448	2.26153	-0.316051	MTOR	mechanistic target of rapamycin (serine/threonine kinase) (from HGNC MTOR)
uc057cfv.1	0.000988749	1.80467	UP	1.03286	1.86396	-0.287235	MTOR	mechanistic target of rapamycin (serine/threonine kinase) (from HGNC MTOR)
uc060vjc.1	0.00891856	2.57408	UP	0.507444	1.3062	0.0174849	MVB12A	Homo sapiens multivesicular body subunit 12A (MVB12A), transcript variant 1, mRNA. (from RefSeq NM_138401)
uc060vje.1	0.00607362	2.74896	UP	0.483644	1.32952	0.337185	MVB12A	multivesicular body subunit 12A (from HGNC MVB12A)
uc060vjf.1	0.00670038	3.82349	UP	0.417877	1.59775	0.0797112	MVB12A	The sequence shown here is derived from an Ensembl automatic analysis pipeline and should be considered as preliminary data. (from UniProt M0QZK6)
uc058tkj.1	0.00914307	1.79471	UP	1.84357	3.30866	0.0746322	NAA25	N(Alpha)-Acetyltransferase 25, NatB Auxiliary Subunit. (from UniProt H0YHR9)	NAA16
uc061kly.1	0.00167926	1.77237	UP	2.86984	5.08642	-0.0179748	NAGK	N-Acetylglucosamine Kinase. (from UniProt H0YC94)
uc060bqq.1	0.00558542	1.40697	UP	3.49754	4.92094	-0.12783	NCOR1	nuclear receptor corepressor 1 (from HGNC NCOR1)
uc058xgl.1	0.00178335	5.22333	UP	0.158802	0.829474	-0.113863	NEK3	NIMA-related kinase 3 (from HGNC NEK3)
uc057fgk.1	0.00425154	1.95808	UP	0.85664	1.67737	0.0605273	NFYC	Component of the sequence-specific heterotrimeric transcription factor (NF-Y) which specifically recognizes a 5'- CCAAT-3' box motif found in the promoters of its target genes. NF- Y can function as both an activator and a repressor, depending on its interacting cofactors. (from UniProt Q13952)
uc061nmb.1	0.00425573	1.75376	UP	2.2117	3.87879	-0.426773	NIFK	Nucleolar Protein Interacting With The FHA Domain Of MKI67. (from UniProt C9J6C5)
uc062kmt.1	0.00459963	1.93082	UP	1.08602	2.0969	-0.156612	NISCH	nischarin (from HGNC NISCH)
uc060acy.1	0.00818637	1.2296	UP	10.2102	12.5546	0.189177	NLRP1	Homo sapiens NLR family, pyrin domain containing 1 (NLRP1), transcript variant 1, mRNA. (from RefSeq NM_033004)
uc060acz.1	0.0056826	1.23871	UP	10.2115	12.6491	0.204282	NLRP1	Homo sapiens NLR family, pyrin domain containing 1 (NLRP1), transcript variant 3, mRNA. (from RefSeq NM_033006)
uc032dnd.2	0.00827842	2.28226	UP	0.896753	2.04662	-0.0210388	NME4	Homo sapiens NME/NM23 nucleoside diphosphate kinase 4 (NME4), transcript variant 4, mRNA. (from RefSeq NM_001286436)
uc059oju.1	0.00124509	7.39742	UP	0.191399	1.41586	-0.140511	NME4	NME/NM23 nucleoside diphosphate kinase 4. (from UniProt A2IDC9)
uc059ojv.1	0.0062067	2.21307	UP	1.01855	2.25413	-0.112617	NME4	NME/NM23 nucleoside diphosphate kinase 4. (from UniProt F2Z297)
uc059ojx.1	0.00448428	2.19535	UP	0.738266	1.62075	-0.124372	NME4	NME/NM23 nucleoside diphosphate kinase 4 (from HGNC NME4)
uc063dke.1	0.0078529	0.723332	DOWN	2.58802	1.872	0.0276582	NNT	Nicotinamide Nucleotide Transhydrogenase. (from UniProt E9PCX7)
uc064xco.1	0.000958033	1.55916	UP	4.19938	6.54749	-0.355529	NOTCH1	notch 1 (from HGNC NOTCH1)
uc064edx.1	0.00104933	2.20285	UP	1.47765	3.25505	-0.252027	NSUN5	NOP2/Sun RNA Methyltransferase Family Member 5. (from UniProt H7C2G6)
uc058cux.1	0.0076495	2.46549	UP	0.906033	2.23382	0.111607	NUDT22	nudix (nucleoside diphosphate linked moiety X)-type motif 22 (from HGNC NUDT22)	NUDT18
uc063dbo.1	0.00254582	2.39193	UP	0.644196	1.54087	0.15654	NUP155	nucleoporin 155kDa (from HGNC NUP155)
uc001udw.2	0.00673928	0.51752	DOWN	1.4033	0.726238	0.319861	OGFOD2	2-oxoglutarate and iron-dependent oxygenase domain containing 2. (from UniProt Q6N063)"
uc001udy.2	0.00856482	0.513984	DOWN	1.4346	0.737359	0.369914	OGFOD2	2-oxoglutarate and iron-dependent oxygenase domain containing 2t. (from UniProt Q6N063)"
uc058upx.1	0.00510178	0.555035	DOWN	2.09372	1.16209	0.282949	OGFOD2	2-oxoglutarate and iron-dependent oxygenase domain containing 2 (from HGNC OGFOD2)
uc060gqc.1	0.00963973	2.44221	UP	0.678152	1.65619	-0.0413823	OSBPL7	oxysterol binding protein-like 7 (from HGNC OSBPL7)
uc004dlt.5	0.00797149	1.29098	UP	3.76635	4.86227	-0.0977593	OTUD5	Homo sapiens OTU deubiquitinase 5 (OTUD5), transcript variant 3, mRNA. (from RefSeq NM_001136158)
uc004dlu.4	0.00916435	1.30768	UP	4.12042	5.38819	-0.206511	OTUD5	Homo sapiens OTU deubiquitinase 5 (OTUD5), transcript variant 1, mRNA. (from RefSeq NM_017602)
uc003kga.3	0.0049233	0.852914	DOWN	6.38658	5.4472	0.395102	PAPD4	Homo sapiens PAP associated domain containing 4 (PAPD4), transcript variant 4, mRNA. (from RefSeq NM_001297744)
uc063dli.1	0.00121333	0.578737	DOWN	5.10529	2.95462	0.343762	PARP8	poly (ADP-ribose) polymerase family, member 8 (from HGNC PARP8)	PARP12
uc063dlk.1	0.00026502	0.462085	DOWN	5.25103	2.42642	0.408069	PARP8	The sequence shown here is derived from an Ensembl automatic analysis pipeline and should be considered as preliminary data. (from UniProt D6R914)	PARP12
uc063dll.1	0.00011127	0.460797	DOWN	5.97015	2.75103	0.369123	PARP8	The sequence shown here is derived from an Ensembl automatic analysis pipeline and should be considered as preliminary data. (from UniProt D6RFH0)	PARP12
uc063dlm.1	0.000148135	0.481092	DOWN	6.12666	2.94749	0.400631	PARP8	The sequence shown here is derived from an Ensembl automatic analysis pipeline and should be considered as preliminary data. (from UniProt D6RCA6)	PARP12
uc063dln.1	0.00902276	0.55719	DOWN	7.12762	3.97144	0.32559	PARP8	The sequence shown here is derived from an Ensembl automatic analysis pipeline and should be considered as preliminary data. (from UniProt D6RGZ9)	PARP12
uc063dlu.1	0.0050906	0.656592	DOWN	11.2776	7.40477	0.471231	PARP8	The sequence shown here is derived from an Ensembl automatic analysis pipeline and should be considered as preliminary data. (from UniProt D6RF37)	PARP12
uc063dlv.1	0.00291824	0.593207	DOWN	12.2939	7.29284	0.338624	PARP8	The sequence shown here is derived from an Ensembl automatic analysis pipeline and should be considered as preliminary data. (from UniProt D6RAL6)	PARP12
uc063dlw.1	0.000702284	0.538219	DOWN	9.46392	5.09366	0.262729	PARP8	The sequence shown here is derived from an Ensembl automatic analysis pipeline and should be considered as preliminary data. (from UniProt D6RF59)	PARP12
uc063dlz.1	0.00374501	0.482998	DOWN	5.85167	2.82635	0.458804	PARP8	poly (ADP-ribose) polymerase family, member 8 (from HGNC PARP8)	PARP12
uc062ezm.1	0.00567031	2.02634	UP	1.22851	2.48938	0.453959	PARVG	parvin, gamma (from HGNC PARVG)
uc003qnb.4	0.00845331	0.741831	DOWN	7.08217	5.25377	0.0756631	PCMT1	Homo sapiens protein-L-isoaspartate (D-aspartate) O-methyltransferase (PCMT1), transcript variant 1, mRNA. (from RefSeq NM_005389)
uc003qne.4	0.00632046	0.733325	DOWN	7.13731	5.23397	0.0639188	PCMT1	Homo sapiens protein-L-isoaspartate (D-aspartate) O-methyltransferase (PCMT1), transcript variant 5, mRNA. (from RefSeq NM_001252052)
uc061yrw.1	0.0097363	1.44858	UP	4.01351	5.81388	-0.377826	PCMTD2	Protein-L-Isoaspartate (D-Aspartate) O-Methyltransferase Domain Containing 2. (from UniProt V9GYG6)
uc057qla.1	0.00249906	3.81682	UP	0.392407	1.49775	0.345242	PCNXL2	pecanex-like 2 (Drosophila) (from HGNC PCNXL2)
uc064nii.1	0.00215613	1.44222	UP	9.77812	14.1023	0.308355	PDE7A	phosphodiesterase 7A (from HGNC PDE7A)	PDE6D
uc004dbh.4	0.00295551	1.34945	UP	3.48539	4.70336	-0.159062	PDK3	Homo sapiens pyruvate dehydrogenase kinase, isozyme 3 (PDK3), transcript variant 1, mRNA. (from RefSeq NM_001142386)
uc001oib.3	0.0017614	0.469369	DOWN	1.4678	0.688937	0.360135	PELI3	E3 ubiquitin ligase catalyzing the covalent attachment of ubiquitin moieties onto substrate proteins. Involved in the TLR and IL-1 signaling pathways via interaction with the complex containing IRAK kinases and TRAF6. Mediates 'Lys-63'-linked polyubiquitination of IRAK1. Can activate AP1/JUN and ELK1. Not required for NF-kappa-B activation. (from UniProt Q8N2H9)
uc002nur.5	0.00516572	1.47212	UP	2.69935	3.97378	-0.317147	PEPD	Homo sapiens peptidase D (PEPD), transcript variant 1, mRNA. (from RefSeq NM_000285)
uc010xrr.3	0.0009451	1.59086	UP	2.61731	4.16377	-0.177441	PEPD	Homo sapiens peptidase D (PEPD), transcript variant 2, mRNA. (from RefSeq NM_001166056)
uc010xrs.3	0.00593112	1.44853	UP	2.95149	4.27531	-0.199508	PEPD	Homo sapiens peptidase D (PEPD), transcript variant 3, mRNA. (from RefSeq NM_001166057)
uc060wtz.1	0.00738358	1.67321	UP	2.86822	4.79915	-0.372374	PEPD	peptidase D (from HGNC PEPD)
uc001nbt.4	0.00407987	1.47751	UP	3.85965	5.70267	-0.204359	PEX16	Homo sapiens peroxisomal biogenesis factor 16 (PEX16), transcript variant 2, mRNA. (from RefSeq NM_057174)
uc001nbu.4	0.00207454	1.40567	UP	5.06032	7.11315	-0.202803	PEX16	Homo sapiens peroxisomal biogenesis factor 16 (PEX16), transcript variant 1, mRNA. (from RefSeq NM_004813)
uc058aub.1	0.00529455	1.43789	UP	3.03027	4.35718	0.128164	PEX16	The sequence shown here is derived from an Ensembl automatic analysis pipeline and should be considered as preliminary data. (from UniProt E9PP98)
uc058auf.1	0.00822515	1.87076	UP	4.46642	8.3556	0.419363	PEX16	peroxisomal biogenesis factor 16 (from HGNC PEX16)
uc057mjy.1	0.00273225	1.58464	UP	2.29075	3.63001	0.462834	PEX19	The sequence shown here is derived from an Ensembl automatic analysis pipeline and should be considered as preliminary data. (from UniProt Q5QNY5)
uc057mjz.1	0.00927111	1.72089	UP	1.77371	3.05235	-0.148638	PEX19	peroxisomal biogenesis factor 19 (from HGNC PEX19)
uc058kpe.1	0.00477362	2.14042	UP	4.68796	10.0342	-0.0909162	PHB2	The sequence shown here is derived from an Ensembl automatic analysis pipeline and should be considered as preliminary data. (from UniProt U3KPZ5)
uc059twk.1	0.00480235	2.33408	UP	0.531778	1.24121	0.0451397	PHKB	phosphorylase kinase, beta (from HGNC PHKB)	PHKG1
uc062ueh.1	0.00688558	3.04531	UP	0.822601	2.50507	0.162366	PIGG	phosphatidylinositol glycan anchor biosynthesis, class G (from HGNC PIGG)
uc062ohj.1	0.000824157	0.523486	DOWN	3.1955	1.6728	-0.343537	PIK3CB	Phosphatidylinositol-4,5-Bisphosphate 3-Kinase Catalytic Subunit Beta. (from UniProt H7C565)
uc060ent.1	0.00983168	1.80669	UP	2.1706	3.9216	0.224826	PIP4K2B	phosphatidylinositol-5-phosphate 4-kinase, type II, beta (from HGNC PIP4K2B)
uc062edz.1	0.0095575	2.37849	UP	1.30341	3.10014	0.536824	PLA2G6	Phospholipase A2 Group VI. (from UniProt F8WEN3)
uc062eec.1	0.00641133	2.44383	UP	1.10611	2.70314	0.532713	PLA2G6	Phospholipase A2 Group VI. (from UniProt F2Z3G2)
uc064slv.1	0.00350209	0.422781	DOWN	3.14293	1.32877	-0.0412047	PLAA	phospholipase A2-activating protein (from HGNC PLAA)
uc063sae.1	0.00147807	0.381391	DOWN	2.62816	1.00235	-0.382751	PLAGL1	pleiomorphic adenoma gene-like 1 (from HGNC PLAGL1)
uc062hfp.1	0.00479755	1.30203	UP	7.97862	10.3884	0.535735	PLCL2	1-phosphatidyl-1D-myo-inositol 4,5- bisphosphate + H(2)O = 1D-myo-inositol 1,4,5-trisphosphate + diacylglycerol. (from UniProt H7C276)
uc001eyf.3	0.0030994	1.43865	UP	1.58594	2.28161	0.276198	POGZ	Plays a role in mitotic cell cycle progression and is involved in kinetochore assembly and mitotic sister chromatid cohesion. Probably through its association with CBX5 plays a role in mitotic chromosome segregation by regulating aurora kinase B/AURKB activation and AURKB and CBX5 dissociation from chromosome arms. (from UniProt Q7Z3K3)
uc010pdb.3	0.00392134	1.37831	UP	1.66775	2.29869	0.35694	POGZ	Homo sapiens pogo transposable element with ZNF domain (POGZ), transcript variant 4, mRNA. (from RefSeq NM_001194937)
uc010pdc.3	0.00710472	1.38874	UP	1.6414	2.27948	0.413463	POGZ	Homo sapiens pogo transposable element with ZNF domain (POGZ), transcript variant 5, mRNA. (from RefSeq NM_001194938)
uc059jqh.1	7.28196e-05	2.62815	UP	0.914843	2.40435	0.0106032	POLR2M	polymerase (RNA) II (DNA directed) polypeptide M (from HGNC POLR2M)	POLR1D
uc064hqa.1	0.00598822	0.720407	DOWN	2.35649	1.69763	-0.0920307	POT1	protection of telomeres 1 (from HGNC POT1)
uc057nbb.1	0.00135064	2.61326	UP	0.954808	2.49516	-0.0539184	POU2F1	POU class 2 homeobox 1 (from HGNC POU2F1)
uc057nbi.1	0.00303263	2.57154	UP	0.427428	1.09915	0.205225	POU2F1	POU class 2 homeobox 1 (from HGNC POU2F1)
uc057mpf.1	0.00691753	3.68958	UP	0.401065	1.47976	0.218009	PPOX	protoporphyrinogen oxidase (from HGNC PPOX)
uc002wat.3	0.00223432	1.50925	UP	1.40665	2.123	-0.337985	PPP1R7	Homo sapiens protein phosphatase 1, regulatory subunit 7 (PPP1R7), transcript variant 1, mRNA. (from RefSeq NM_002712)	PPP1R9A
uc002wau.3	0.0031721	1.5504	UP	1.50971	2.34066	0.0680855	PPP1R7	Homo sapiens protein phosphatase 1, regulatory subunit 7 (PPP1R7), transcript variant 2, mRNA. (from RefSeq NM_001282409)	PPP1R9A
uc064ljf.1	0.00718029	0.659884	DOWN	3.08881	2.03826	-0.0985804	PPP2R2A	protein phosphatase 2, regulatory subunit B, alpha (from HGNC PPP2R2A)
uc060nhi.1	0.00691678	0.639242	DOWN	6.86018	4.38531	-0.32579	PPP4R1	protein phosphatase 4, regulatory subunit 1 (from HGNC PPP4R1)
uc061hkt.1	0.000709887	1.77094	UP	4.32924	7.66684	-0.218975	PREB	Prolactin Regulatory Element Binding. (from UniProt H7BZX0)
uc061qca.1	0.00470318	2.20652	UP	0.856201	1.88922	-0.307811	PRKRA	protein kinase, interferon-inducible double stranded RNA dependent activator (from HGNC PRKRA)
uc010tqx.3	0.00591288	0.424478	DOWN	2.23325	0.947964	-0.199626	PSMC6	Belongs to the AAA ATPase family. (from UniProt A0A087X2I1)
uc059bol.1	0.00320888	0.379894	DOWN	3.04604	1.15717	-0.154072	PSMC6	Homo sapiens proteasome (prosome, macropain) 26S subunit, ATPase, 6 (PSMC6), mRNA. (from RefSeq NM_002806)
uc059bon.1	0.0091768	0.3578	DOWN	4.86703	1.74143	-0.0263971	PSMC6	The sequence shown here is derived from an Ensembl automatic analysis pipeline and should be considered as preliminary data. (from UniProt H0YJT1)
uc059boo.1	0.00731408	0.323714	DOWN	6.03521	1.95368	-0.0120932	PSMC6	proteasome (prosome, macropain) 26S subunit, ATPase, 6 (from HGNC PSMC6)
uc059boq.1	0.00438166	0.367087	DOWN	4.50233	1.65274	-0.031253	PSMC6	The sequence shown here is derived from an Ensembl automatic analysis pipeline and should be considered as preliminary data. (from UniProt H0YJY8)
uc059bor.1	0.00269932	0.383091	DOWN	2.73283	1.04692	-0.1241	PSMC6	The 26S protease is involved in the ATP-dependent degradation of ubiquitinated proteins. The regulatory (or ATPase) complex confers ATP dependency and substrate specificity to the 26S complex. (from UniProt P62333)
uc059boz.1	0.00737532	0.149084	DOWN	1.0378	0.15472	-0.0864905	PSMC6	proteasome (prosome, macropain) 26S subunit, ATPase, 6 (from HGNC PSMC6)
uc060jbb.1	0.00995866	1.56635	UP	1.60005	2.50624	-0.390515	PSMD12	proteasome (prosome, macropain) 26S subunit, non-ATPase, 12 (from HGNC PSMD12)	PSMD10
uc060jbc.1	0.00655992	1.89661	UP	1.41737	2.6882	-0.269946	PSMD12	The sequence shown here is derived from an Ensembl automatic analysis pipeline and should be considered as preliminary data. (from UniProt J3KTJ5)
uc032hwi.1	0.00526616	1.58324	UP	3.15765	4.99933	-0.397935	PSMD8	The sequence shown here is derived from an Ensembl automatic analysis pipeline and should be considered as preliminary data. (from UniProt K7EJC1)
uc060yba.1	0.00103945	1.62994	UP	8.39404	13.6818	-0.364327	PSMD8	proteasome (prosome, macropain) 26S subunit, non-ATPase, 8 (from HGNC PSMD8)
uc060ybb.1	0.00428956	1.55251	UP	9.24847	14.3583	-0.370619	PSMD8	The sequence shown here is derived from an Ensembl automatic analysis pipeline and should be considered as preliminary data. (from UniProt K7EJR3)
uc060ybc.1	0.00483415	1.60623	UP	7.02435	11.2827	-0.370769	PSMD8	proteasome (prosome, macropain) 26S subunit, non-ATPase, 8 (from HGNC PSMD8)
uc060ybd.1	0.00276004	1.83863	UP	4.70768	8.65567	-0.373818	PSMD8	The sequence shown here is derived from an Ensembl automatic analysis pipeline and should be considered as preliminary data. (from UniProt K7ERW6)
uc002ibs.5	0.00829154	1.34606	UP	3.08218	4.14881	-0.369571	PSME3	"Homo sapiens proteasome (prosome, macropain) activator subunit 3 (PA28 gamma; Ki) (PSME3), transcript variant 3, mRNA. (from RefSeq NM_001267045)"
uc060fon.1	0.00879633	1.35777	UP	2.84226	3.85913	-0.369936	PSME3	The sequence shown here is derived from an Ensembl automatic analysis pipeline and should be considered as preliminary data. (from UniProt A0A087WTV2)
uc064vmv.1	0.00902863	1.95383	UP	1.23423	2.41148	0.409648	PTGS1	Prostaglandin-Endoperoxide Synthase 1. (from UniProt X6RJD6)
uc064ero.1	0.00514798	0.499217	DOWN	2.13777	1.06721	0.324831	PTPN12	protein tyrosine phosphatase, non-receptor type 12 (from HGNC PTPN12)	PTPN23
uc001ujg.4	0.00534677	0.528231	DOWN	1.6496	0.871369	0.12798	PUS1	Homo sapiens pseudouridylate synthase 1 (PUS1), transcript variant 3, mRNA. (from RefSeq NM_001002020)
uc058vhu.1	0.000131547	0.452866	DOWN	1.63873	0.742123	-0.0915541	PUS1	pseudouridylate synthase 1 (from HGNC PUS1)
uc060sfi.1	0.00090929	2.94401	UP	0.532905	1.56888	0.418249	RANBP3	RAN binding protein 3 (from HGNC RANBP3)
uc058qql.1	0.000770012	0.433575	DOWN	2.77946	1.2051	0.335386	RAP1B	RAP1B, Member Of RAS Oncogene Family. (from UniProt F5GYB5)
uc058qqn.1	0.00728512	0.399733	DOWN	2.62003	1.04731	0.289014	RAP1B	RAP1B, Member Of RAS Oncogene Family. (from UniProt F5H7Y6)
uc064wro.1	0.00770031	1.67414	UP	2.07925	3.48097	0.0297404	RAPGEF1	Rap Guanine Nucleotide Exchange Factor 1. (from UniProt H0Y4V2)
uc003pme.4	0.0040005	0.619187	DOWN	4.6156	2.85792	-0.407315	RARS2	Homo sapiens arginyl-tRNA synthetase 2, mitochondrial (RARS2), mRNA. (from RefSeq NM_020320)
uc057qng.1	0.00431517	0.383359	DOWN	2.10901	0.808506	0.416552	RBM34	RNA binding motif protein 34 (from HGNC RBM34)
uc061wqm.1	0.00988728	0.814221	DOWN	40.714	33.1502	0.296368	RBM39	RNA Binding Motif Protein 39. (from UniProt Q5QP23)
uc001uyi.3	0.00668112	0.71602	DOWN	15.7551	11.281	0.486539	RGCC	Homo sapiens regulator of cell cycle (RGCC), mRNA. (from RefSeq NM_014059)
uc057xct.1	0.00790054	2.44823	UP	2.26789	5.55232	0.468688	RIC8A	RIC8 guanine nucleotide exchange factor A (from HGNC RIC8A)
uc065aez.1	0.00273561	0.529435	DOWN	7.44873	3.94362	-0.597198	RN7SKP194	RNA, 7SK small nuclear pseudogene 194 (from HGNC RN7SKP194)	RN7SL541P
uc021uef.2	0.00134459	0.498352	DOWN	9.94426	4.95575	-0.210616	RN7SL454P	RNA, 7SL, cytoplasmic 454, pseudogene (from HGNC RN7SL454P)	RN7SL675P
uc001wml.2	0.00501403	1.45843	UP	1.45435	2.12107	0.362138	RNF31	E3 ubiquitin-protein ligase component of the LUBAC complex which conjugates linear ('Met-1'-linked) polyubiquitin chains to substrates and plays a key role in NF-kappa-B activation and regulation of inflammation. LUBAC conjugates linear polyubiquitin to IKBKG and RIPK1 and is involved in activation of the canonical NF-kappa-B and the JNK signaling pathways. Linear ubiquitination mediated by the L…	RNF20
uc003zzl.5	0.00872013	1.33506	UP	3.24085	4.32673	0.394539	RNF38	Acts as an E3 ubiquitin-protein ligase able to ubiquitinate p53/TP53 which promotes its relocalization to discrete foci associated with PML nuclear bodies. Exhibits preference for UBE2D2 as a E2 enzyme. (from UniProt Q9H0F5)	RNF20
uc057isz.1	0.00961933	0.275063	DOWN	3.7348	1.0273	0.480193	RNPC3	RNA Binding Region (RNP1, RRM) Containing 3. (from UniProt H0YE07)
uc064ynl.1	0.00060889	0.338528	DOWN	9.66939	3.27336	-0.550103	RNU6-49P	RNA, U6 small nuclear 49, pseudogene (from HGNC RNU6-49P)
uc058kfg.1	0.00413609	2.65719	UP	0.752337	1.9991	0.314455	RP1-102E24.10	RP1-102E24.10 (from geneSymbol) intergenic to VAMP1
uc060duc.1	0.00875676	0.672695	DOWN	10.8509	7.29931	-0.123404	RP11-227G15.3	Homo sapiens cDNA, FLJ17021. (from mRNA AK309979) could be isoform of ZNF207
uc003lny.3	0.00569774	1.36521	UP	2.59291	3.53987	0.289299	RP11-449H3.3	Probably isoform of RBM27. (from UniProt U3KPZ7)
uc058jzs.1	0.00939612	1.77836	UP	1.72452	3.06681	-0.340723	RP11-500M8.7	Spans DYRK4 and AKAP3. (from UniProt H0YGX0)
uc059xsp.1	0.00236943	2.46531	UP	0.649605	1.60147	0.19454	RP11-505K9.4	Spans MLYCD and OSGIN1. (from UniProt A0A087X1B8)
uc059eyv.1	0.00406908	0.539504	DOWN	1.59645	0.861289	0.0709	RP11-61O1.1	RP11-61O1.1 (from geneSymbol)
uc064qxp.1	0.008487	0.366517	DOWN	2.39833	0.879029	-0.221255	RP13-582O9.5	Probably MYC-induced long non-coding RNA (MINCR), or RNA 1604 (LINC01604), transcript variant 2, long non-coding RNA. (from RefSeq NR_120683)
uc003gub.4	0.00617873	0.658092	DOWN	3.61356	2.37806	-0.0297757	RPL9	Homo sapiens ribosomal protein L9 (RPL9), transcript variant 2, mRNA. (from RefSeq NM_001024921)	RPL12
uc062hhe.1	0.00555222	1.6678	UP	7.88029	13.1427	-0.327759	SATB1	SATB homeobox 1 (from HGNC SATB1)
uc059lxm.1	0.003577	0.603879	DOWN	3.37045	2.03534	0.037352	SCAPER	S-Phase Cyclin A Associated Protein In The ER. (from UniProt H3BR40)
uc059lxn.1	0.00494507	0.601669	DOWN	3.46881	2.08707	0.165199	SCAPER	S-Phase Cyclin A Associated Protein In The ER. (from UniProt H3BQF3)
uc059ami.1	0.00800658	0.479936	DOWN	2.72701	1.30879	-0.378113	SCFD1	sec1 family domain containing 1 (from HGNC SCFD1)
uc010kdf.5	0.0095179	1.40404	UP	3.48379	4.89138	-0.139032	SCML4	Homo sapiens sex comb on midleg-like 4 (Drosophila) (SCML4), transcript variant 1, mRNA. (from RefSeq NM_198081)
uc062vqu.1	0.00983002	2.12666	UP	1.22747	2.61042	0.224268	SEPSECS	Sep (O-Phosphoserine) TRNA:Sec (Selenocysteine) TRNA Synthase. (from UniProt D6R969)
uc058dtf.1	0.00238998	1.45596	UP	4.5753	6.66145	0.245684	SF3B2	Splicing Factor 3b Subunit 2. (from UniProt E9PJT3)
uc058dtg.1	0.00427717	1.41212	UP	3.75909	5.30828	0.117138	SF3B2	Splicing Factor 3b Subunit 2. (from UniProt E9PJ04)
uc059zmu.1	0.0092376	1.61202	UP	1.33222	2.14757	-0.225514	SGSM2	small G protein signaling modulator 2 (from HGNC SGSM2)
uc062enw.1	0.00546893	0.454078	DOWN	2.66692	1.21099	-0.192618	SGSM3	small G protein signaling modulator 3. (from UniProt H0Y7V2)
uc064rim.1	0.00742784	1.34622	UP	6.20102	8.34792	-0.150781	SHARPIN	SHANK-associated RH domain interactor (from HGNC SHARPIN)
uc058hrl.1	0.00557329	2.11157	UP	0.563944	1.19081	-0.0910722	SIK3-IT1	SIK3 intronic transcript 1 (from HGNC SIK3-IT1)
uc061uzh.1	0.00854306	1.24473	UP	12.0979	15.0586	-0.134358	SIRPB1	signal-regulatory protein beta 1 (from HGNC SIRPB1)
uc061uzo.1	0.0027832	1.3888	UP	5.54683	7.70342	-0.296605	SIRPB1	signal-regulatory protein beta 1 (from HGNC SIRPB1)
uc060yha.1	0.00570165	0.793065	DOWN	4.35265	3.45193	0.327401	SIRT2	Sirtuin 2. (from UniProt F8WCF4)
uc060yhc.1	0.0024227	0.707559	DOWN	3.90603	2.76375	0.396885	SIRT2	Sirtuin 2. (from UniProt B5MCS1)
uc064cfa.1	0.00600362	0.634271	DOWN	4.83109	3.06422	0.243584	SKAP2	src kinase associated phosphoprotein 2 (from HGNC SKAP2)
uc064cfb.1	0.00825253	0.624553	DOWN	7.68834	4.80177	0.163542	SKAP2	src kinase associated phosphoprotein 2 (from HGNC SKAP2)
uc010thz.1	0.00590046	0.682508	DOWN	2.36258	1.61248	0.0712626	SLAIN1	Homo sapiens SLAIN motif family, member 1 (SLAIN1), transcript variant 6, mRNA. (from RefSeq NM_001242871)
uc058xpp.1	0.00675133	0.701172	DOWN	2.71782	1.90566	0.0999522	SLAIN1	SLAIN Motif Family Member 1 (from UniProt Q8ND83)
uc058nzi.1	0.0032761	1.85773	UP	1.99759	3.71099	0.224606	SLC11A2	Solute Carrier Family 11 Member 2. (from UniProt F8VR36)
uc062awn.1	0.00754259	1.45292	UP	2.86526	4.16299	-0.365616	SLC19A1	solute carrier family 19 (folate transporter), member 1 (from HGNC SLC19A1)
uc003uje.4	0.00452801	0.770267	DOWN	3.03351	2.33661	0.147013	SLC25A40	Homo sapiens solute carrier family 25, member 40 (SLC25A40), mRNA. (from RefSeq NM_018843)	SCL25A36. A42. A45
uc063dre.1	0.00984637	1.58392	UP	1.97026	3.12073	-0.0982897	SLC38A9	Solute Carrier Family 38 Member 9. (from UniProt D6RDH2)
uc001nkk.4	0.00559867	1.90025	UP	0.88509	1.68189	-0.300627	SLC43A1	Homo sapiens solute carrier family 43 (amino acid system L transporter), member 1 (SLC43A1), transcript variant 2, mRNA. (from RefSeq NM_001198810)
uc001nkl.4	0.00084408	1.85888	UP	0.855007	1.58935	-0.461157	SLC43A1	Homo sapiens solute carrier family 43 (amino acid system L transporter), member 1 (SLC43A1), transcript variant 1, mRNA. (from RefSeq NM_003627)
uc058tpf.1	0.00978302	1.4762	UP	2.20112	3.24931	-0.32428	SLC8B1	Solute Carrier Family 8 Member B1. (from UniProt H0YI75)
uc059zle.1	0.00520321	2.86816	UP	0.506047	1.45142	0.127476	SMG6	SMG6, Nonsense Mediated MRNA Decay Factor. (from UniProt I3L390)	SMG9
uc002jow.3	0.00916879	0.708731	DOWN	4.70356	3.33356	0.163755	SMIM5	Homo sapiens small integral membrane protein 5 (SMIM5), transcript variant 1, mRNA. (from RefSeq NM_001162995)
uc001ibl.4	0.0075194	2.15634	UP	0.539785	1.16396	-0.0272672	SMYD3	Homo sapiens SET and MYND domain containing 3 (SMYD3), transcript variant 1, mRNA. (from RefSeq NM_001167740)
uc057qyu.1	0.00376256	2.34103	UP	0.537487	1.25827	0.398196	SMYD3	SET and MYND domain containing 3 (from HGNC SMYD3)
uc061wya.1	0.00894913	0.503368	DOWN	1.44361	0.726667	-0.0856607	SNHG17	small nucleolar RNA host gene 17 (from HGNC SNHG17)
uc061kja.1	0.00738232	0.232417	DOWN	6.4368	1.49602	0.0383025	SNRPG	small nuclear ribonucleoprotein polypeptide G (from HGNC SNRPG)
uc062cjh.1	0.00640917	2.19466	UP	1.70251	3.73642	-0.0156488	SPECC1L	Sperm Antigen With Calponin Homology And Coiled-Coil Domains 1 Like. (from UniProt C9JLY8)
uc059hos.1	0.00809471	0.727852	DOWN	10.4351	7.59522	-0.418556	SRP14	signal recognition particle 14kDa (homologous Alu RNA binding protein) (from HGNC SRP14)	binds to Alu and 40S in stress granule formation
uc059hot.1	0.00805701	0.746445	DOWN	9.55929	7.13548	-0.45922	SRP14	signal recognition particle 14kDa (homologous Alu RNA binding protein). (from UniProt H0YLW0)	binds to Alu and 40S in stress granule formation
uc062lwv.1	0.00692463	0.536745	DOWN	3.35855	1.80268	0.066581	ST3GAL6	ST3 Beta-Galactoside Alpha-2,3-Sialyltransferase 6. (from UniProt F2Z2F4)	ST3GAL3 linked to ADHD in NatGen 2018
uc062lww.1	0.00687331	0.534324	DOWN	3.88955	2.07828	0.0167085	ST3GAL6	ST3 Beta-Galactoside Alpha-2,3-Sialyltransferase 6. (from UniProt C9JMW7)
uc061oqm.1	0.00950712	1.50178	UP	2.81229	4.22345	0.451993	STAM2	signal transducing adaptor molecule (SH3 domain and ITAM motif) 2 (from HGNC STAM2)	STAM2
uc060qwn.1	0.00872637	1.70052	UP	2.38991	4.06408	-0.0165525	STK11	serine/threonine kinase 11 (from HGNC STK11)	STK36
uc063nlz.1	0.00693804	2.32535	UP	0.558851	1.29952	0.418874	STK19	serine/threonine kinase 19 (from HGNC STK19)	STK36
uc061yav.1	0.00363304	0.524227	DOWN	2.92141	1.53148	-0.225035	STX16-NPEPL1	STX16-NPEPL1 readthrough (NMD candidate) (from HGNC STX16-NPEPL1)
uc060vvw.1	0.00978013	2.35343	UP	1.59678	3.75792	-0.106519	SUGP2	SURP and G patch domain containing 2 (from HGNC SUGP2)
uc058wmi.1	0.00895239	1.32337	UP	6.90262	9.13468	-0.232342	SUPT20H	suppressor of Ty 20 homolog (S. cerevisiae) (from HGNC SUPT20H)
uc058wmk.1	0.00772343	1.3518	UP	6.84044	9.2469	-0.228612	SUPT20H	suppressor of Ty 20 homolog (S. cerevisiae) (from HGNC SUPT20H)
uc058emq.1	0.0048098	2.00277	UP	2.37647	4.75952	-0.294432	KMT5B	Lysine Methyltransferase 5B. (from UniProt C9J6S5)
uc031plh.2	0.00822942	0.658237	DOWN	3.26262	2.14758	0.136628	SZRD1	Homo sapiens SUZ RNA binding domain containing 1 (SZRD1), transcript variant 3, mRNA. (from RefSeq NM_001271869)
uc062umh.1	0.00662718	0.620349	DOWN	3.56808	2.21345	0.369003	TACC3	Transforming Acidic Coiled-Coil Containing Protein 3. (from UniProt F8WC55)
uc064pue.1	0.00875299	1.80135	UP	3.17872	5.72598	0.291132	TAF2	TATA-Box Binding Protein Associated Factor 2. (from UniProt E5RI28)
uc061bml.1	0.00364863	1.93726	UP	0.978228	1.89508	0.329532	TBC1D17	TBC1 Domain Family Member 17. (from UniProt M0QXA2)			TBC1D9 is exome hit to ADHD, TBC is homology to TRE2/USP6, yeast Bub2, and CDC16.
uc061bmn.1	0.00199573	2.62247	UP	0.554714	1.45472	0.264394	TBC1D17	TBC1 Domain Family Member 17. (from UniProt M0R2L2)
uc059ytn.1	0.00945245	1.39695	UP	3.17779	4.4392	-0.284072	TCF25	transcription factor 25 (basic helix-loop-helix). (from UniProt H3BSS3)
uc059ytp.1	0.00438388	1.45275	UP	3.28448	4.77151	0.169716	TCF25	transcription factor 25 (basic helix-loop-helix) (from HGNC TCF25)
uc058ozd.1	0.00969342	1.87899	UP	2.13654	4.01455	-0.188394	TESPA1	Thymocyte Expressed, Positive Selection Associated 1. (from UniProt E9PM24)
uc058oze.1	0.00682486	1.86557	UP	2.08341	3.88674	-0.172856	TESPA1	Thymocyte Expressed, Positive Selection Associated 1. (from UniProt E9PIN8)
uc058ozf.1	0.00741748	1.91231	UP	2.53483	4.84737	-0.351985	TESPA1	Thymocyte Expressed, Positive Selection Associated 1. (from UniProt H0YDP3)
uc058ozg.1	0.00680278	1.60118	UP	6.44846	10.3251	-0.347148	TESPA1	Thymocyte Expressed, Positive Selection Associated 1. (from UniProt E9PHY9)
uc058ozh.1	0.00997073	1.54331	UP	8.32636	12.8502	-0.362371	TESPA1	Thymocyte Expressed, Positive Selection Associated 1. (from UniProt E9PIT9)
uc057lnj.1	0.0047497	3.12937	UP	0.540999	1.69298	0.399624	THBS3	thrombospondin 3 (from HGNC THBS3)
uc061sjs.1	0.00807269	1.39562	UP	7.63114	10.6502	0.214494	TMBIM1	Transmembrane BAX Inhibitor Motif Containing 1. (from UniProt C9IYT2)
uc061sjw.1	0.00856347	1.47892	UP	7.34669	10.8652	0.155083	TMBIM1	Transmembrane BAX Inhibitor Motif Containing 1. (from UniProt C9JI44)
uc002gyp.3	0.000469442	0.629189	DOWN	2.03776	1.28214	0.26566	TMEM11	Homo sapiens transmembrane protein 11 (TMEM11), transcript variant 1, mRNA. (from RefSeq NM_003876)
uc003pax.4	0.00869608	1.7141	UP	0.82755	1.4185	0.0237617	TMEM14A	Homo sapiens transmembrane protein 14A (TMEM14A), mRNA. (from RefSeq NM_014051)
uc004eom.4	0.00154246	1.34243	UP	4.83437	6.48979	-0.0582556	TMEM164	Homo sapiens transmembrane protein 164 (TMEM164), transcript variant 2, mRNA. (from RefSeq NM_032227)
uc004eon.3	0.00287974	1.2953	UP	4.78109	6.19296	-0.0657418	TMEM164	Homo sapiens transmembrane protein 164 (TMEM164), transcript variant 1, mRNA. (from RefSeq NM_017698)
uc010npq.4	0.00133981	1.34663	UP	4.74382	6.38816	-0.118009	TMEM164	transmembrane protein 164 (from HGNC TMEM164)
uc065arn.1	0.00154813	1.34037	UP	4.84287	6.49123	-0.0509192	TMEM164	"Membrane ; Multi-pass membrane protein (from UniProt Q5U3C3)"
uc062wtb.1	0.0076533	0.659453	DOWN	10.2282	6.745	-0.301624	TMEM165	transmembrane protein 165 (from HGNC TMEM165)
uc059vrm.1	0.00397637	0.626523	DOWN	4.16699	2.61071	-0.134785	TMEM208	transmembrane protein 208 (from HGNC TMEM208)
uc059bvf.1	0.00331889	0.434418	DOWN	2.10293	0.913549	0.344921	TMEM260	transmembrane protein 260 (from HGNC TMEM260)
uc057eif.1	0.00850461	0.46067	DOWN	1.92565	0.887089	0.00329676	TMEM39B	Transmembrane Protein 39B. (from UniProt Q5VVU5)
uc003wjc.4	0.00530463	1.61774	UP	1.93915	3.13703	0.38599	TMUB1	Homo sapiens transmembrane and ubiquitin-like domain containing 1 (TMUB1), transcript variant 1, mRNA. (from RefSeq NM_031434)
uc003wjd.4	0.00868835	1.53678	UP	2.13097	3.27483	0.340065	TMUB1	Homo sapiens transmembrane and ubiquitin-like domain containing 1 (TMUB1), transcript variant 2, mRNA. (from RefSeq NM_001136044)
uc060krn.1	0.00783497	0.379323	DOWN	1.70722	0.647587	-0.211418	TNRC6C	trinucleotide repeat containing 6C (from HGNC TNRC6C)	TNRC6B
uc058kmr.1	0.00963837	1.30761	UP	2.88142	3.76778	0.0275358	TPI1	D-glyceraldehyde 3-phosphate = glycerone phosphate. (from UniProt U3KQF3)
uc061kqy.1	0.00748693	0.302894	DOWN	1.79185	0.542739	0.0599512	TPRKB	TP53RK binding protein (from HGNC TPRKB)
uc064caw.1	0.00566656	1.87316	UP	3.90847	7.32119	-0.163568	TRA2A	transformer 2 alpha homolog (Drosophila) (from HGNC TRA2A)
uc057pci.1	0.0074198	1.31751	UP	8.41863	11.0917	0.630493	TRAF3IP3	TRAF3 interacting protein 3 (from HGNC TRAF3IP3)
uc062aqb.1	0.00727659	0.576713	DOWN	2.57663	1.48597	-0.314623	TRAPPC10	trafficking protein particle complex 10 (from HGNC TRAPPC10)
uc061gel.1	0.00617635	1.5344	UP	3.68327	5.65159	-0.34931	TRAPPC12	trafficking protein particle complex C12. (from UniProt H7C0K3)
uc064qpv.1	0.000935196	1.98124	UP	1.17922	2.33632	-0.155022	TRAPPC9	trafficking protein particle complex 9 (from HGNC TRAPPC9)
uc003yrx.4	0.00267828	1.39723	UP	2.40312	3.35771	-0.368353	TRIB1	Homo sapiens tribbles pseudokinase 1 (TRIB1), transcript variant 1, mRNA. (from RefSeq NM_025195)
uc004ayg.3	0.00215198	2.06484	UP	1.57964	3.26169	0.218346	TRIM14	Homo sapiens tripartite motif containing 14 (TRIM14), transcript variant 2, mRNA. (from RefSeq NM_033219)	TRIM46
uc064urn.1	0.00101396	2.29831	UP	1.11518	2.56303	0.164217	TRIM14	Inhibits the transcriptional activity of SPI1 in a dose- dependent manner. (from UniProt Q14142)	TRIM46
uc063kyn.1	0.00800805	0.346655	DOWN	3.00216	1.04071	0.313586	TRIM52-AS1	TRIM52 antisense RNA 1 (head to head) (from HGNC TRIM52-AS1)
uc031xrl.2	0.00718605	0.70089	DOWN	18.9751	13.2995	-0.0385066	TRMT112	Homo sapiens tRNA methyltransferase 11-2 homolog (S. cerevisiae) (TRMT112), transcript variant 2, mRNA. (from RefSeq NM_001286082)
uc031xrm.2	0.0097361	0.713054	DOWN	16.4174	11.7065	0.0329531	TRMT112	Homo sapiens tRNA methyltransferase 11-2 homolog (S. cerevisiae) (TRMT112), transcript variant 3, mRNA. (from RefSeq NM_001286084)
uc057obs.1	0.00571981	2.20757	UP	2.02778	4.47645	-0.228219	TROVE2	The sequence shown here is derived from an Ensembl automatic analysis pipeline and should be considered as preliminary data. (from UniProt D6RDN1)
uc001lvz.3	0.00659828	1.57651	UP	2.84996	4.493	-0.453842	TSPAN32	tetraspanin 32. (from UniProt D3YTD1)	epigenetically modified in ASD 30067938;
uc057xxd.1	0.00416184	1.65137	UP	2.78654	4.60163	-0.373614	TSPAN32	tetraspanin 32. (from UniProt F8WCN6)
uc057xxg.1	0.00477295	2.55166	UP	3.07583	7.84848	0.254406	TSPAN32	tetraspanin 32 (from HGNC TSPAN32)
uc062gmq.1	0.00898058	0.469278	DOWN	1.30839	0.613999	-0.241329	TTLL3	Tubulin Tyrosine Ligase Like 3. (from UniProt C9JWZ9)
uc063qth.1	0.00920661	1.78806	UP	1.3012	2.32663	0.176775	TUBE1	Belongs to the tubulin family. (from UniProt S4R3K3)
uc057bau.1	0.00307824	2.4501	UP	1.85647	4.54854	0.0180531	UBE2J2	ubiquitin-conjugating enzyme E2, J2 (from HGNC UBE2J2)	UBE2J2
uc064jrs.1	0.00105762	0.2576	DOWN	2.1475	0.553196	0.295592	UBE3C	Ubiquitin Protein Ligase E3C. (from UniProt H7C0Y1)
uc059qkl.1	0.00422198	1.49806	UP	2.77926	4.16349	-0.338521	UBN1	Ubinuclein 1. (from UniProt K7EQR1)	screened for ASD but not confirmed
uc002ufu.5	0.00882803	0.651428	DOWN	2.03544	1.32594	0.489868	UBR3	ubiquitin protein ligase E3 component n-recognin 3 (putative) (from HGNC UBR3)
uc061pjt.1	0.00285766	0.569427	DOWN	1.44396	0.822231	0.08301	UBR3	ubiquitin protein ligase E3 component n-recognin 3 (putative). (from UniProt H7BZD8)
uc061pju.1	0.00763119	0.663153	DOWN	2.04389	1.35542	0.409162	UBR3	ubiquitin protein ligase E3 component n-recognin 3 (putative). (from UniProt F8WEB7)
uc058sxo.1	0.00886169	0.557707	DOWN	1.37572	0.767249	0.299448	UNG	uracil-DNA glycosylase (from HGNC UNG)
uc058ypi.1	0.00916899	0.29261	DOWN	1.20318	0.352061	-0.32822	UPF3A	UPF3 regulator of nonsense transcripts homolog A (yeast) (from HGNC UPF3A)
uc022ayx.2	0.00224385	0.53375	DOWN	5.0681	2.7051	-0.110377	UQCRB	Homo sapiens ubiquinol-cytochrome c reductase binding protein (UQCRB), transcript variant 3, mRNA. (from RefSeq NM_001254752)
uc064otw.1	0.0010939	0.527473	DOWN	3.64487	1.92257	-0.135402	UQCRB	ubiquinol-cytochrome c reductase binding protein (from HGNC UQCRB)
uc064oua.1	0.00173352	0.477241	DOWN	4.98074	2.37702	-0.116997	UQCRB	ubiquinol-cytochrome c reductase binding protein (from HGNC UQCRB)
uc064oub.1	0.00175948	0.468412	DOWN	4.78263	2.24024	-0.120807	UQCRB	ubiquinol-cytochrome c reductase binding protein (from HGNC UQCRB)
uc064wdu.1	0.000444605	0.43705	DOWN	1.97197	0.861848	-0.299327	URM1	Ubiquitin Related Modifier 1. (from UniProt Q5T4A9)
uc060smc.1	0.00922516	0.603349	DOWN	3.14992	1.9005	-0.00642117	VAV1	vav 1 guanine nucleotide exchange factor (from HGNC VAV1)
uc003owi.5	0.00664381	0.288924	DOWN	1.46035	0.421931	0.127737	VEGFA	Homo sapiens vascular endothelial growth factor A (VEGFA), transcript variant 7, mRNA. (from RefSeq NM_001171629)
uc003bwg.4	0.000188157	2.14527	UP	0.68966	1.4795	0.10885	VGLL4	Homo sapiens vestigial-like family member 4 (VGLL4), transcript variant 5, mRNA. (from RefSeq NM_001284390)
uc010hdv.3	0.00108032	2.14694	UP	0.651443	1.39861	-0.122175	VGLL4	Homo sapiens vestigial-like family member 4 (VGLL4), transcript variant 4, mRNA. (from RefSeq NM_001128221)
uc010hdw.3	0.000684756	2.15304	UP	0.899418	1.93648	-0.0359828	VGLL4	Homo sapiens vestigial-like family member 4 (VGLL4), transcript variant 3, mRNA. (from RefSeq NM_001128220)
uc062gtv.1	0.0079779	2.76251	UP	0.650185	1.79614	0.307552	VGLL4	The sequence shown here is derived from an Ensembl automatic analysis pipeline and should be considered as preliminary data. (from UniProt E7EQU6)
uc064knc.1	0.00603589	1.77036	UP	2.1598	3.82361	-0.14887	VPS37A	Vacuolar Protein Sorting-Associated Protein 37A. (from UniProt E5RJ10)	VPS26A
uc064cyy.1	0.00859088	1.34782	UP	5.93488	7.99917	0.141754	VPS41	VPS41, HOPS Complex Subunit. (from UniProt C9J3F8)	VPS11
uc059cqu.1	0.000856	0.6377	DOWN	6.65886	4.24635	-0.131165	VTI1B	Vesicle Transport Through Interaction With T-SNAREs 1B. (from UniProt H0YJJ5)
uc059cqv.1	0.00979478	0.695842	DOWN	6.55499	4.56124	0.075173	VTI1B	Vesicle Transport Through Interaction With T-SNAREs 1B. (from UniProt H0YJL5)
uc059fer.1	0.00947821	1.81963	UP	5.18388	9.43273	-0.362973	WARS	tryptophanyl-tRNA synthetase (from HGNC WARS)
uc057jux.1	0.00967083	0.28895	DOWN	1.8433	0.532623	0.452382	WARS2	tryptophanyl tRNA synthetase 2, mitochondrial (from HGNC WARS2)
uc060mdg.1	0.00394652	2.13827	UP	1.61172	3.44629	0.233554	WDR45B	WD repeat domain 45B (from HGNC WDR45B)	WDR74
uc002yxt.5	0.00949706	0.593999	DOWN	2.15708	1.28131	0.245178	WRB	Homo sapiens tryptophan rich basic protein (WRB), transcript variant 2, mRNA. (from RefSeq NM_001146218)
uc003qsn.5	0.00567852	0.702795	DOWN	5.63106	3.95748	0.285058	WTAP	Homo sapiens Wilms tumor 1 associated protein (WTAP), transcript variant 3, mRNA. (from RefSeq NM_152858)
uc021pet.1	0.00989492	0.317191	DOWN	9.7733	3.10001	-0.190821	Y_RNA	Y_RNA (from geneSymbol)	CHR 1 intergenic to FMO1			case control is Chr 4 uc062wpe.1
uc057jge.1	0.00737154	1.79332	UP	20.5199	36.7986	-0.3771	Y_RNA	Y_RNA (from geneSymbol)	CHR 1
uc059cjw.1	0.00637195	0.664306	DOWN	11.3428	7.53509	-0.445887	ZBTB1	Zinc Finger And BTB Domain Containing 1. (from UniProt G3V2I8)
uc058vvt.1	0.00165117	0.708204	DOWN	9.57272	6.77944	-0.257105	ZDHHC20	zinc finger, DHHC-type containing 20 (from HGNC ZDHHC20)
uc058bny.1	0.00707003	1.33413	UP	2.96899	3.96102	0.286011	ZDHHC5	zinc finger, DHHC-type containing 5 (from HGNC ZDHHC5)
uc032nuz.2	0.00887927	2.1406	UP	0.586822	1.25615	0.488347	ZNF2	Homo sapiens zinc finger protein 2 (ZNF2), transcript variant 3, mRNA. (from RefSeq NM_001282398)
uc063mip.1	0.00796601	0.183734	DOWN	1.15461	0.212141	0.188461	ZNF322	zinc finger protein 322 (from HGNC ZNF322)
uc003iiq.5	0.0077754	0.640166	DOWN	2.25055	1.44073	-0.238969	ZNF330	Homo sapiens zinc finger protein 330 (ZNF330), transcript variant 1, mRNA. (from RefSeq NM_014487)
uc061dmj.1	0.00716506	3.31052	UP	0.569755	1.88619	0.514915	ZNF551	The sequence shown here is derived from an Ensembl automatic analysis pipeline and should be considered as preliminary data. (from UniProt M0R209)
uc059tkl.1	0.00883677	1.4819	UP	5.93611	8.79672	-0.0891774	ZNF646	The sequence shown here is derived from an Ensembl automatic analysis pipeline and should be considered as preliminary data. (from UniProt H3BSD0)
uc001exq.4	0.00131406	1.44665	UP	2.27772	3.29506	0.0804106	ZNF687	Homo sapiens zinc finger protein 687 (ZNF687), transcript variant 2, mRNA. (from RefSeq NM_020832)
uc009wmo.4	0.00192427	1.4231	UP	2.14006	3.04551	0.113679	ZNF687	May be involved in transcriptional regulation. (from UniProt Q8N1G0)
uc057kuf.1	0.00524416	1.40899	UP	2.34133	3.2989	0.0646989	ZNF687	zinc finger protein 687. (from UniProt F8WCX2)
uc059tfj.1	0.0086988	1.77476	UP	1.35111	2.39789	-0.137207	ZNF747	zinc finger protein 747 (from HGNC ZNF747)
uc061dmw.1	0.00826667	0.668913	DOWN	5.50706	3.68374	-0.0590917	ZNF776	Zinc Finger Protein 776

## Sheet: Match to Case Control
Identical matches between Discordant Twins and Case Control Studies						N=14	N=11 same direction (up)		CASE
									CONTROL
UCSC ID	p	Corrected FC	Regulation	[1, 2](normalized)	[3, 2](normalized)		Gene	Description	524 g	UCSC ID	p ([ADHD] Vs [CTRL])	Regulation ([ADHD] Vs [CTRL])	FC (abs) ([ADHD] Vs [CTRL])
		Fold
uc010rhg.3	0.00819095	2.05215	UP	0.81982	1.68239	0.0630657	ACP2	Acid Phosphatase 2, Lysosomal. (from UniProt E9PHY0)	ACP2	uc058bca.1	0.00324559	up	2.09939
uc060xlo.1	0.00780464	2.75605	UP	0.436153	1.20206	0.373085	ALKBH6	AlkB Homolog 6. (from UniProt S4R3C7)	ALKBH6	uc060xlu.1	0.000286119	up	2.38722	multiple forms
uc060lsf.1	0.00936378	2.59263	UP	0.569405	1.47626	0.06294	ASPSCR1	ASPSCR1, UBX Domain Containing Tether For SLC2A4. (from UniProt J3QR50)	ASPSCR1	uc060lse.1	0.00746428	up	1.60969	Tether Containing UBX Domain For GLUT4, TUG
uc001egg.4	0.00753334	0.485481	DOWN	1.50541	0.730847	-0.219492	ATP1A1-AS1	Homo sapiens ATP1A1 antisense RNA 1 (ATP1A1-AS1), transcript variant 2, long non-coding RNA. (from RefSeq NR_027645)	ATP1A1-AS1	uc001egj.4	0.00277691	up	1.80988
uc058xzu.1	0.00685949	2.63834	UP	0.42591	1.12369	0.138732	CLYBL	Citrate Lyase Beta Like ; (from UniProt Q8N0X4)"	CLYBL	uc001vok.5	0.0055752	up	2.00424
uc064unu.1	0.00228027	2.89346	UP	0.955126	2.76362	0.21066	ERCC6L2	ERCC Excision Repair 6 Like 2. (from UniProt H0Y3T7)	ERCC6L2	uc064unt.1	0.00788742	up	1.84122
uc062ugv.1	0.0093646	2.13763	UP	2.19271	4.68719	0.264257	GAK	cyclin G associated kinase (from HGNC GAK)	GAK	uc062ugv.1	0.0036685	up	1.8934	regulates IL-12 Receptor beta 17937931; adjacent to Parkinson loci 28586827;
uc057dhf.1	0.0074477	2.87907	UP	0.381105	1.09723	0.263808	GALE	UDP-galactose-4-epimerase (from UniProt Q5QPP3)	GALE	uc057dhj.1	0.000217766	up	1.91044	uc057dhj.1 in case con, also up in ADHD
uc057zqo.1	0.00650811	0.561694	DOWN	2.09308	1.17567	0.132743	GTF2H1	General Transcription Factor IIH Subunit 1. (from UniProt E9PM51)	GTF2H1	uc057zqf.1	0.00630567	up	1.57064
uc061uob.1	0.00821274	1.35157	UP	4.7401	6.4066	0.345914	HDLBP	High Density Lipoprotein Binding Protein. (from UniProt C9JBS3)	HDLBP	uc061unu.1	0.00904169	up	1.55968
uc065bml.1	0.00590647	1.36445	UP	5.53725	7.55528	0.269695	IDS	iduronate 2-sulfatase (from HGNC IDS)	IDS	uc065bmn.1	0.00588219	up	1.54641
uc063erv.1	0.00104138	0.330411	DOWN	2.8388	0.93797	0.188942	IQGAP2	IQ motif containing GTPase activating protein 2 (from HGNC IQGAP2)	IQGAP2	uc063ers.1	0.00931508	up	2.07055
uc061oqm.1	0.00950712	1.50178	UP	2.81229	4.22345	0.451993	STAM2	signal transducing adaptor molecule (SH3 domain and ITAM motif) 2 (from HGNC STAM2)	STAM2	uc061oqp.1	0.00997483	up	1.7832
uc057bau.1	0.00307824	2.4501	UP	1.85647	4.54854	0.0180531	UBE2J2	ubiquitin-conjugating enzyme E2, J2 (from HGNC UBE2J2)	UBE2J2	uc057bav.1	0.00583947	up	1.68235

## Sheet: Twins 505 by patient
# Notes : Created from Advanced Analysis operation: significance Analysis.
#Entitylist : Filtered(0.01 - 3e6) in 70%
#Interpretation : ADHD - discordants only
#Experiment: ADHD Twins
#corrected p-value cut-off:0.01
#Fold change cut-off:1.5
#Selected Test : T Test paired
#p-value computation: Asymptotic
#Multiple Testing Correction: No Correction
#
# Technology : Generic.SingleColor.Test_support
# Owner : gxuser
# Created On : Wed Jan 18 09:24:30 EST 2017			FAMILY																											DIZYGOTIC	DIZYGOTIC
			Samples	BL30011	BL30012	BL30061	BL30062	BL30071	BL30072	BL30091	BL30092	BL30101	BL30102	BL30131	BL30132	BL30201	BL30202	BL30281	BL30282	BL30291	BL30292	BL30411	BL30412	BL30551	BL30552	BL30701	BL30702	BL30711	BL30712	BL30851	BL30852	BL30871	BL30872	BL31051	BL31052	BL31071	BL31072	BL31091	BL31092	BL31101	BL31102	BL31131	BL31132	BL31301	BL31302	BL31311	BL31312	BL31321	BL31322
			Twin	1	1	40	40	51	51	10	10	43	43	30	30	32	32	37	37	13	13	6	6	5	5	23	23	53	53	48	48	50	50	24	24	16	16	42	42	27	27	20	20	33	33	22	22	45	45
			ADHD	CON	CON	CON	CON	CON	CON	CON	CON	CON	CON	CON	CON	CON	CON	CON	CON	CON	CON	CON	CON	CON	CON	CON	CON	CON	CON	CON	CON	CON	CON	CON	CON	CON	CON	CON	CON	CON	CON	CON	CON	CON	CON	CON	CON	CON	CON
			Pair	1	1	1	1	1	1	1	1	1	1	1	1	1	1	1	1	1	1	1	1	1	1	1	1	1	1	1	1	1	1	1	1	1	1	1	1	1	1	1	1	1	1	1	1	1	1
UCSC ID	p	FC (abs)	Regulation	BL30011(normalized)	BL30012(normalized)	BL30061(normalized)	BL30062(normalized)	BL30071(normalized)	BL30072(normalized)	BL30091(normalized)	BL30092(normalized)	BL30101(normalized)	BL30102(normalized)	BL30131(normalized)	BL30132(normalized)	BL30201(normalized)	BL30202(normalized)	BL30281(normalized)	BL30282(normalized)	BL30291(normalized)	BL30292(normalized)	BL30411(normalized)	BL30412(normalized)	BL30551(normalized)	BL30552(normalized)	BL30701(normalized)	BL30702(normalized)	BL30711(normalized)	BL30712(normalized)	BL30851(normalized)	BL30852(normalized)	BL30871(normalized)	BL30872(normalized)	BL31051(normalized)	BL31052(normalized)	BL31071(normalized)	BL31072(normalized)	BL31091(normalized)	BL31092(normalized)	BL31101(normalized)	BL31102(normalized)	BL31131(normalized)	BL31132(normalized)	BL31301(normalized)	BL31302(normalized)	BL31311(normalized)	BL31312(normalized)	BL31321(normalized)	BL31322(normalized)
uc062wuk.1	0.0049306	2.69421	UP	2.1136	0	1.36978	0	1.38689	1.56207	0	1.93201	2.57986	2.14249	3.3881	5.37726	1.7915	3.63008	0	1.16781	3.38775	1.31417	1.53972	0	1.86251	3.3784	2.62773	3.52733	5.20099	3.79778	1.42671	3.14775	0	2.41104	3.35738	5.89207	0.774942	0	0	1.44479	2.17858	0	1.85239	3.10409	4.50634	3.24083	3.21082	0	1.45034	2.73663
uc060vuw.1	0.00543915	2.77977	DOWN	16.0469	4.93674	7.5308	4.79773	8.98645	3.68055	8.05469	7.0812	2.02623	7.99289	6.91864	10.0304	7.87947	8.03483	8.66041	12.8408	10.643	2.06429	7.86046	13.8368	5.85126	5.3068	9.13978	3.69382	12.9354	5.369	4.48216	6.59266	12.3328	7.57455	5.27379	6.61091	7.30368	5.87768	7.17394	6.80844	4.27765	4.78008	6.54692	5.1468	3.9817	7.86744	8.40593	7.39291	0	5.37338
uc060zga.1	0.00277099	4.9621	UP	3.58713	8.00079	3.09965	5.18367	3.82489	5.96494	2.0083	3.82541	2.18922	3.18163	4.88762	3.42228	3.95261	3.92053	3.59887	2.97293	5.43014	4.83242	1.30658	0	6.32195	2.29348	6.37096	0	6.98797	0	0	3.78408	0	2.04596	2.37417	3.57135	4.6032	3.17524	15.502	6.74312	1.8487	4.13168	3.92976	5.56082	0.477999	6.75025	3.93558	3.80362	0	2.32225
uc062gyt.1	0.00474516	10.2448	UP	10.3752	6.94229	12.5513	5.99717	6.80792	10.735	3.87245	3.16125	3.79918	8.41357	4.65678	7.91871	6.33171	4.21181	3.33093	6.87897	1.84774	1.29018	7.55813	0	3.65704	6.6335	5.15955	5.19444	7.23361	6.71126	5.6027	8.24082	6.85155	9.46819	2.19741	4.545	6.0864	2.93884	0	7.09213	2.13882	7.17012	10.9115	4.74048	7.74219	9.25582	3.85272	2.20027	2.84774	2.68669
uc062gyw.1	0.00215017	3.8468	UP	7.45303	4.27458	6.07219	0	4.19184	3.77705	5.72252	3.11436	5.45829	8.09452	3.68655	8.53263	3.68204	2.99231	4.1019	2.82373	1.36525	0.529604	2.79226	0	3.94056	1.63378	4.3115	2.48762	3.92996	5.50977	1.72488	5.39126	0	1.45746	3.72078	3.81613	8.90051	4.52383	0	4.36684	1.31694	2.94324	8.95808	4.16979	5.44812	4.9867	3.23487	1.62573	1.75344	3.30856
uc062gyz.1	0.00750397	5.11147	UP	7.9693	3.33279	4.84193	2.15929	2.45121	7.17813	2.78857	3.64229	1.82387	4.54399	1.43716	2.37596	1.51983	1.63312	3.59792	2.47679	1.59668	0.929068	5.98692	3.11374	2.63345	2.38841	2.38848	2.4937	3.0641	2.14792	2.01727	4.82158	2.46692	0	3.95592	2.67781	3.83499	2.64534	0	2.55354	3.08036	3.44216	5.56569	4.38897	5.17696	3.74915	1.26107	0.633771	2.05068	1.9347
uc062gza.1	0.000528	5.61374	UP	9.58078	4.00672	3.10455	2.59593	2.94687	4.64672	4.02294	3.2841	3.28902	4.55237	1.43981	2.85641	1.21811	1.96336	2.88364	4.96271	1.91955	2.23387	3.92593	3.74337	3.16597	2.2971	2.23336	2.99795	2.94695	2.58225	2.42518	4.68184	2.96576	0	4.28026	2.8616	4.61047	4.45236	0	4.29785	3.70324	2.0691	5.11676	5.27647	4.78754	3.00485	1.51608	0	2.46535	2.32592
uc062gzc.1	0.00513375	2.98751	UP	8.48109	2.54644	4.43941	0	3.69221	3.25454	3.28725	4.77071	3.58339	4.95981	2.35301	3.42326	2.32248	2.29187	1.96358	1.62206	1.39423	1.41972	4.99019	2.0392	3.44933	0.625673	2.78085	1.90532	3.41138	5.62673	1.32112	4.12928	3.2312	0	3.62705	2.53314	5.38191	4.85085	0	4.01358	2.01734	1.69072	6.86118	4.31154	3.91202	3.00097	3.79907	0.62259	1.343	1.26705
uc062gzi.1	0.00601919	2.4616	UP	7.2745	2.56187	4.46632	1.65982	3.76842	2.12221	0.857414	5.94954	1.40199	1.1643	1.47297	0.365274	1.5577	3.76608	1.38284	1.26925	1.02279	1.19027	2.51022	2.39349	2.0243	1.46875	0.407999	1.27791	2.1198	6.19153	0	2.13824	5.68886	0	2.43269	2.0584	5.89582	5.28694	0	4.31832	1.18392	1.32297	6.03992	3.18631	2.4489	1.76118	2.13262	0	0	0
uc062vbn.1	0.00468299	3.05357	UP	1.29808	0	2.52378	1.40687	3.19412	3.59757	0	2.3731	3.56498	4.4409	2.8091	3.71528	1.32031	5.16823	1.5628	2.15164	3.46768	2.4213	0	0	4.28951	3.73475	2.42075	4.33265	1.99638	4.19837	0	0.966603	3.2146	5.55283	2.57744	1.55085	1.4278	5.51535	0	3.99297	0	0	4.26621	2.22413	0	3.25697	1.31463	2.47757	2.6722	1.26054
uc010rhg.3	0.00819095	1.81828	UP	0.882	0	1.57192	0.955918	1.08515	1.22221	0.740698	2.82177	0.807426	1.00581	1.90869	1.47257	2.69132	2.4788	2.3892	1.46197	0.942466	1.78229	0.481891	2.7569	0.874371	0	2.58471	3.12788	1.62777	0.950881	3.57217	1.47774	1.63815	2.26377	1.75128	0.79031	6.06339	1.40531	5.71745	1.80872	1.70459	0.761921	1.01456	1.94299	2.02739	1.29091	1.0049	1.54313	2.7235	2.56947
uc063ryz.1	0.00159212	3.41972	UP	0	1.61339	1.87517	0	3.55986	0.801902	3.23985	2.64483	2.64879	4.39946	0.695723	5.52093	0.735746	1.3553	4.35436	2.39801	0.772948	3.14831	1.58086	0	1.91227	1.38746	1.9271	1.20719	1.77998	1.5597	0	1.07728	0	2.47546	5.17062	2.16053	1.59129	0	0	2.96678	2.23679	4.99902	2.37735	0.354114	0	1.20997	2.56402	2.76126	0	0
uc062usi.1	0.00687032	2.87231	UP	0.569129	3.80819	4.24166	2.4673	6.86209	5.04741	1.27453	2.86126	0	4.3268	3.96855	2.44339	6.22291	5.19836	3.08336	1.88673	4.71312	2.83091	1.2438	7.11578	1.12841	2.7291	5.45837	5.22391	9.6282	2.76109	3.45752	5.29745	4.93291	6.32989	3.39015	4.07971	2.81702	3.62722	0	5.25201	1.31991	2.94987	3.74094	5.43294	3.41274	3.33195	2.44963	3.80191	1.17159	2.76334
uc058jsg.1	0.00593163	4.89572	DOWN	3.9157	1.74673	1.01507	0	3.46866	1.73635	0	3.57927	2.8677	3.57229	0	5.97721	0.796552	1.46731	0	0	3.34731	0.973858	0.855756	0	0.517577	0.751066	3.33817	1.96044	3.85418	1.6886	3.17178	1.45789	7.75754	1.34002	4.35396	3.74254	1.7228	0	0	1.60599	3.63247	2.70608	5.14766	1.53352	2.50456	5.89485	3.96561	0.996486	3.22431	3.04196
uc057eth.1	0.00308336	4.65931	UP	4.39466	4.08414	7.83224	4.76297	4.32549	9.74369	2.46041	5.3561	5.36412	5.01156	4.93123	2.79514	3.1662	5.83236	2.64543	7.89143	2.7393	4.32638	4.00179	0	4.84072	2.10734	6.43929	4.88941	7.43465	5.13269	4.44968	4.90866	1.81384	4.38647	4.36297	3.9378	4.43102	3.89006	4.74797	6.3836	3.39732	7.59271	6.49948	3.22706	10.2481	4.44123	3.33801	5.12589	4.52337	1.42252
uc001bwo.3	0.00254886	1.87506	UP	3.6995	2.12179	4.45262	4.58233	2.70494	4.5699	2.72216	4.92753	1.16115	3.05362	3.60899	1.61348	5.26799	3.8618	6.49001	2.80326	6.77676	4.27183	4.04253	1.32156	3.49285	4.25758	4.05496	3.52798	4.87683	2.27909	4.49497	4.2109	4.97339	5.06413	5.20491	4.10417	5.46435	2.69462	5.48148	3.143	1.14397	2.73928	4.86343	6.67504	3.80293	3.3151	3.47903	4.77458	3.69905	2.25814
uc009vud.3	0.00356551	2.69509	UP	3.23966	1.80645	4.98643	2.63337	1.59433	4.04035	3.17408	3.70163	0	2.77082	1.55794	0.772694	6.17838	4.93177	6.82555	1.34248	6.27442	4.02861	1.32752	0	1.07054	5.04883	2.37346	3.71701	3.98594	1.74633	4.92032	4.07089	2.00569	3.46459	3.53792	1.45143	4.89968	3.01105	0	2.90656	0.626109	3.49824	4.79128	3.17189	2.59018	2.7095	4.10118	4.63749	1.66727	2.35947
uc057ens.1	0.00420925	1.90234	UP	3.81584	2.12773	4.60246	5.05466	3.07765	5.0527	2.72977	5.32886	1.55253	3.54565	3.87395	1.82024	5.39053	3.92225	6.63577	2.81109	6.85235	4.34968	4.16965	1.32526	3.92293	4.47279	4.40516	4.15697	5.28171	2.51401	4.72219	4.34106	5.51228	5.44103	5.38783	4.3056	5.71281	2.70215	5.49681	3.36916	1.63881	3.1132	4.87703	7.05693	3.98306	3.45734	3.48876	4.9228	3.92759	2.67617
uc002pnt.4	0.00837987	1.57716	UP	1.68302	1.34066	2.96055	2.60581	1.5382	2.53211	1.6153	0.769207	0.440205	1.82788	0.924983	1.37629	2.20094	2.02714	2.74989	2.39117	1.28457	1.04644	0.788175	0	2.22461	0.461168	2.11375	1.00312	2.66235	3.2401	1.46065	1.87986	3.57245	2.057	0.859311	1.72349	1.45452	1.53233	3.11713	2.58853	3.3456	1.45388	1.6594	1.70667	1.34561	1.70923	0.730487	1.3002	0.989891	1.86782
uc060xlo.1	0.00780464	1.70044	UP	1.4913	0	1.12756	0	0.978554	1.10216	0	0.454391	0.910141	0.283441	0.358583	0.237129	1.01123	0.465689	0	0	0.663975	0.7727	1.62958	0	0	0.476742	1.05946	0.622197	0.611613	0.535923	1.50997	0.185081	0	0	0.789627	0.296949	0.546778	0.528027	0	0.509703	1.53715	0.858847	0.6535	0.486704	1.19233	0.831506	0.503437	2.21383	0	0.965448
uc058ugv.1	0.00134182	10.84	UP	1.29808	10.1334	5.04755	0	5.1106	0	11.6279	4.74621	9.50661	5.9212	5.6182	2.47686	2.64062	4.25619	6.25119	4.30328	4.85475	4.03551	0	0	0	3.73475	7.60807	2.16633	3.99277	2.79891	5.25733	2.89981	0	0	4.12391	3.87712	0	2.75768	0	0	8.02792	2.24271	1.70648	2.54186	8.30278	2.71414	4.60119	5.78099	0	2.52107
uc057hly.1	0.00413546	2.69115	DOWN	1.87411	2.09003	3.03643	0	0.922308	3.11642	0	2.56964	1.71566	0	3.1544	3.12898	0.953105	0.877844	2.82038	1.55323	1.87743	5.53498	3.07183	0	1.2386	0	3.24533	3.12765	0.576459	1.51536	2.84637	1.74443	0	0	1.11636	3.63845	1.0307	0.995355	0	1.44122	6.51958	3.23793	4.00359	3.66983	1.4984	1.3715	0.949001	3.577	0	0
uc061lzt.1	0.00289559	1.73912	UP	2.7384	1.27245	2.66204	2.96789	2.24608	2.02382	4.34385	4.27616	0	1.90838	1.97533	2.17713	1.5087	2.1378	2.19789	1.89127	2.56036	1.70264	1.74551	0	3.31798	1.75083	4.01244	2.85627	2.24614	2.46021	3.69691	3.14364	2.26048	2.73329	1.44995	3.13531	1.00402	0.969587	2.95855	3.0418	2.46976	3.15411	2.39997	2.90455	2.37187	1.43142	2.7733	2.90367	2.34883	1.7728
uc061lzu.1	0.00316841	2.02094	UP	2.91818	1.0848	2.52162	2.81133	3.03182	2.1567	5.809	5.33491	0	1.97204	2.33892	3.09342	1.64898	2.43003	3.12292	2.1498	2.945	1.81442	1.77154	0	4.71442	1.86578	5.52841	2.97615	2.59308	3.49565	5.25284	4.22527	2.40889	3.32885	2.06019	3.09904	1.42658	1.37766	4.20372	3.32463	3.00789	4.48158	2.13128	2.85715	2.85164	2.03386	3.61213	3.91946	2.00243	1.88919
uc057xqp.1	0.00382109	2.27988	UP	0	0	0.891642	0	1.35417	1.14391	0.770272	0.628808	0	1.56896	1.48867	1.9689	1.04954	1.28888	0.828197	1.14025	1.83768	1.28316	1.5034	0	0.909282	1.31948	1.0996	0	2.11595	1.48327	1.39305	0.768371	3.40712	2.35416	0	0.410932	1.89165	1.09606	8.9186	2.11605	0	2.37703	1.80869	2.86248	2.20001	0	1.7417	1.75063	1.41612	0
uc057xqq.1	0.0044378	1.66199	UP	0.254218	1.13403	0.659014	1.10209	0.750652	0.422733	0.284655	0.929505	0	0.773078	1.16141	0.727608	1.29286	1.19077	1.83637	0.421381	2.17317	1.73871	1.25006	0	0.336026	0.975227	2.16724	0.424257	1.25112	1.37036	2.57401	0.851855	1.2591	3.04493	2.22099	0.759302	1.81755	0.94512	3.29588	1.30332	0.786101	3.07451	1.671	2.17788	1.42278	0.531542	1.15856	1.94084	1.04666	0
uc010swt.3	0.00459661	2.12728	UP	1.98006	2.52363	3.75804	2.75914	2.92334	1.25432	0.791829	4.00771	2.07159	4.51602	3.60478	2.29386	3.02095	3.11364	5.4488	3.04763	3.1737	2.72608	2.78184	5.30498	2.61724	1.22076	1.88395	1.65223	4.17632	1.52478	1.71844	1.84304	3.85272	2.42004	3.59457	2.53459	3.57803	2.70417	0	4.7856	2.18671	4.39839	5.11308	4.085	3.39237	3.37121	4.08221	4.04915	2.9115	2.19747
uc061yon.1	0.00793175	3.68141	DOWN	0.987083	0	8.9559	4.27923	4.37196	1.09426	0	2.70682	3.61449	4.50258	2.37343	0	6.02392	5.54825	1.18838	0	3.16425	4.29613	0	0	1.30473	1.89331	6.83717	0.823656	4.25063	3.19251	9.99441	0.735021	0	6.75594	3.91986	1.17929	5.42863	0	0	2.02421	1.52614	0	1.94646	2.89931	2.36759	2.47665	2.49916	1.88398	6.09595	0
uc063ifr.1	0.00419361	5.0042	UP	5.98	10.2599	5.06797	0	1.58466	1.01989	1.03015	0.840954	0	4.19658	3.53941	6.58291	2.57333	3.44745	0.553807	3.81238	4.17805	2.28809	2.01061	0	1.21605	3.52928	0.980386	1.53536	5.65965	3.96739	3.72607	3.25407	2.27831	0	0	0.549572	6.07163	6.35203	0	0	1.42242	3.17899	1.51181	3.37784	2.20668	5.0014	2.56224	0.585315	0	6.25373
uc058pwg.1	0.00981033	6.6968	UP	16.9522	7.68024	11.5013	10.3347	10.4283	12.9201	4.74544	10.169	14.5489	14.2975	10.8272	11.3717	14.683	10.4219	12.4369	10.5372	10.7554	9.05804	19.3923	8.27937	11.9039	5.58864	11.4317	12.8193	17.4354	12.5648	10.7277	11.7357	10.4952	18.1292	13.7795	9.65189	14.5674	16.3187	6.86813	15.2092	6.55249	7.77974	14.2767	13.2262	13.9772	8.4182	6.70634	11.4592	4.36216	5.65876
uc062jmt.1	0.00655822	2.68743	UP	1.63614	0	6.00864	5.91088	2.68398	1.8138	1.22135	1.49557	1.99707	2.07313	0.262273	1.56095	0.832081	4.08734	1.3132	8.13599	3.49661	5.76468	1.78785	0	5.04619	0	2.6153	1.82034	3.35507	1.76392	1.10442	2.23362	0	5.59917	3.03211	4.56105	0	0	0	3.91445	1.68644	1.88452	3.22636	6.1407	0.87209	1.59646	3.31399	2.08187	0	0
uc060lmg.1	0.00847262	1.8107	UP	1.24194	2.21603	0.32195	0	0.611196	4.40573	1.1125	0.908186	0	0.377673	1.91119	1.42184	1.01057	0.930767	1.19616	1.64687	0.530832	0.926633	5.42838	0	6.56638	1.90572	0.529383	1.24358	1.22243	0	4.02396	1.10976	0	0	1.57822	1.78053	0.54642	0	0	1.01874	1.53614	1.71657	1.95921	0.729577	1.98592	1.0387	0.754661	2.21238	0	0
uc060lmh.1	0.00360934	2.14549	UP	1.38336	2.3141	0.448262	0	0	0	1.54898	1.2645	0	0	1.33051	1.31978	0.703524	1.29594	1.66546	2.29299	0.739096	1.29018	4.53488	0	8.22834	2.6534	0.737079	1.73148	1.70203	0	5.6027	1.0301	0	0	1.09871	2.47909	0.7608	0	0	1.41843	2.13882	2.39004	2.27324	0.338606	2.76507	1.44622	1.05074	2.20027	0	0
uc064fse.1	0.00470535	1.81674	UP	2.63588	4.11538	3.07486	3.42814	1.55664	0	2.36117	2.89129	0	0.400786	3.04222	0	3.75343	2.71625	0	0	4.78819	5.24448	0.576058	3.29563	3.48411	4.04468	5.89868	2.63936	4.86462	2.27339	2.13511	4.90696	0	0	3.3496	0.944744	1.73958	7.27965	0	1.08108	1.63015	4.55404	3.46518	4.90342	0.84298	2.20453	2.66948	3.35396	0	3.07157
uc059eqk.1	0.00605784	1.92767	UP	0	0	0.434006	2.90322	2.30699	1.48479	0	0	0	1.01825	0	0	0	0.156841	1.6125	1.11003	1.07339	0.832769	0.731777	0	7.08148	1.92676	0	0	1.23592	1.44396	0	0.498672	0	0	2.12753	0.400042	0.736605	0	0	1.37332	0	0	0	0	0	0	0	0.639089	0	0
uc060lsf.1	0.00936378	1.87495	UP	0	0	2.68258	0	0.291009	0	0.662122	1.08104	0	0	0.568735	0	0	0.27698	0	0.980155	0.631864	0.367666	0	0	0	1.13421	2.83563	0.986845	1.09132	2.55002	0	1.10081	0	0	1.8786	0	0.650419	0	0	1.81895	1.82851	0	0.777369	0.289479	2.83667	0.741837	1.49716	1.50483	0	0
uc058fea.1	0.00869163	5.75298	UP	4.92259	8.78355	5.42339	2.13406	5.32963	8.73136	3.30717	0	8.11149	7.11056	5.68144	0	10.0138	6.22556	8.29703	7.34353	4.47105	6.73353	13.9855	0	5.20535	12.2746	8.39313	3.28606	6.35939	6.36843	0	6.78129	7.31425	9.2653	8.99226	5.88114	20.5752	20.3925	25.5281	4.03791	0	3.40193	15.2077	6.98847	10.6265	4.52874	7.97654	7.82954	4.05341	0.956044
uc062mkk.1	0.00328296	4.54308	DOWN	6.78067	0	3.95497	0	4.33807	1.50339	3.037	2.47923	0	3.093	1.30433	3.23454	2.75872	2.54088	6.53076	3.3718	6.15869	2.52959	3.7047	0	1.79254	7.80356	5.05802	4.52642	6.257	2.92409	8.23868	3.53441	1.67918	6.9614	4.30834	3.24041	5.96663	7.20252	17.5819	2.08577	3.14511	2.34301	11.5882	8.29856	6.50558	9.92434	4.12026	5.60813	2.79171	0
uc057jrx.1	0.007146	9.30719	UP	0	1.90409	1.8442	3.70095	2.80085	4.41648	12.7453	3.12138	0	2.59608	2.73693	5.42974	3.76269	3.73215	0	6.60354	4.86516	2.83091	1.2438	0	4.51364	2.18328	7.58106	4.74901	3.15105	1.84073	0	4.44986	2.81881	0	5.42424	2.03985	9.39006	1.20907	0	1.16711	1.75987	2.94987	5.23732	5.85086	6.37045	1.42798	3.1701	4.34504	1.17159	2.21067
uc001egg.4	0.00753334	1.71067	DOWN	1.70227	0.632797	2.02255	2.45992	1.53586	0.943555	1.27072	0	1.55834	0	1.09149	0	1.73143	0.664461	0	0	0	2.11683	0.620038	0	0.750022	1.90465	1.51167	3.07761	0.523602	1.22348	0	1.79574	2.81037	1.45637	1.57733	1.01687	1.24826	1.20545	11.0348	0	1.7546	0	1.11892	1.94445	0.680505	1.66099	0.718321	1.44401	0	2.20405
uc065ces.1	0.00599215	3.57235	UP	7.65737	4.47311	9.45252	11.8559	7.3574	8.89305	4.08293	7.16611	2.00284	4.85126	7.36483	6.0879	11.1728	8.96686	7.46294	6.64846	7.89009	6.00803	6.7736	9.11806	6.38619	4.54613	5.73142	5.78104	7.51462	4.32424	5.90723	6.38079	7.22395	5.61533	5.50251	4.79204	12.0323	8.52108	0	8.03843	1.97319	5.03989	8.62846	7.40795	4.95611	5.41314	4.80069	6.26363	6.00506	1.41636
uc065ceu.1	0.00294434	4.4085	UP	2.67873	2.98734	3.90606	7.25805	3.2957	7.42397	2.24958	3.67286	4.90447	2.0365	2.89844	4.47234	5.10863	2.50945	4.03124	0	4.65134	3.33108	5.85421	8.37299	4.42592	1.28451	4.28183	5.02925	2.47185	3.6099	6.78066	2.74269	9.95048	0	4.25506	1.20013	7.36605	4.26807	0	8.2399	1.0354	2.31403	2.64113	4.58972	1.60628	3.64059	2.37376	4.68665	5.51436	3.90187
uc064ypg.1	0.0085606	2.916	UP	2.0126	1.49631	5.21729	8.72508	4.62215	7.43711	1.50237	3.06613	0	2.55013	0.967856	0.640037	4.77649	5.9705	3.2307	0	7.527	5.00546	8.06379	8.38781	4.43376	3.86035	2.50215	0.559794	1.65082	1.44652	10.8683	2.99733	3.3227	4.59165	1.59847	2.00375	4.42745	3.56302	17.3952	4.12724	3.11171	5.79532	6.17355	5.91151	1.60912	4.48866	2.37796	3.41451	0	0
uc059ulr.1	0.00953943	2.00749	DOWN	0.489084	0	2.37723	0	1.44416	0	0	0	0	1.4873	0	0	0.994919	1.14544	0	0.810683	1.43718	0.60819	0	0	2.58588	0	1.56356	2.44865	0.601749	0	0	0.910478	1.21118	0	1.94223	0.584319	4.84163	0.519511	0	1.50445	6.04942	0.844995	2.89332	0.957707	0.782068	0.818095	0.495317	1.71138	0	0
uc064ees.1	0.00902267	2.51891	UP	0	1.45261	3.3766	2.82341	0.64102	5.05391	5.83395	0	0	1.98051	2.50556	1.86403	4.63697	2.74552	0	0	1.39184	4.85925	2.84664	0	0	3.74759	3.4701	2.17377	4.40714	5.61706	0	1.93985	8.06411	4.45753	1.55178	3.11235	0.716355	1.38358	0	3.33891	0	3.37562	2.14044	1.91295	2.08283	1.90643	3.29786	2.48608	8.04414	0
uc060fof.1	0.00968634	3.1678	UP	3.69023	1.17582	4.09982	0	7.00486	4.67535	1.18058	2.89129	0	4.40864	5.07036	5.53245	2.14482	5.4325	3.8081	0	5.63317	6.88337	2.88029	9.88688	8.36186	3.03351	3.65156	6.59841	7.7834	2.27339	6.40532	5.88835	2.61102	2.70614	5.8618	5.66847	8.11802	7.83963	0	4.32432	2.44522	0.910808	4.50474	4.64535	4.2149	4.84997	8.00843	6.03713	1.08523	2.04772
uc064kgc.1	0.00303063	2.28178	UP	3.46471	0	1.34724	1.50203	2.72814	3.07274	0	0	2.53741	1.58043	3.16573	2.64439	4.22886	5.51782	2.50276	2.29718	1.11067	0.861695	0	0	0	1.99369	3.32292	2.60197	1.27885	3.73529	0	3.35395	0	1.18569	3.8525	1.24181	0	2.94421	0	1.42102	4.28547	0	0	4.07069	1.66207	0.579546	3.15799	3.08601	2.85295	2.6916
uc003jbq.4	0.00940468	1.85215	UP	1.40646	2.35274	2.73448	4.95406	2.163	3.50814	0.787421	2.89263	2.25319	1.47023	2.28272	3.18683	3.0399	2.63516	2.96323	1.16564	3.85112	1.42104	1.72898	2.1981	1.16191	2.69771	3.09122	4.25428	3.78535	2.46398	2.84813	2.16006	2.17686	3.30903	1.95484	2.10041	0.773504	1.49396	6.83787	2.16316	3.26181	1.82246	4.04459	2.40982	1.68674	1.985	2.49267	3.35552	0.723824	2.04867
uc063bxx.1	0.00986068	2.06066	UP	1.06998	2.98312	2.08029	2.89912	1.57971	4.15156	0.59904	2.44512	2.44877	1.01681	3.73049	5.10404	1.76849	1.12766	3.22044	1.77355	4.35895	1.33055	1.75379	0	1.06072	3.59155	2.28042	4.24093	3.4557	2.16288	2.16675	2.29065	0.662429	2.28853	1.69962	2.71645	0.588452	1.70482	10.404	0.548551	2.68825	1.84861	2.6374	2.619	1.92481	2.01348	1.48997	3.74403	1.10132	3.11709
uc063bya.1	0.00583291	1.96628	UP	1.9967	2.96898	1.72536	1.44269	2.29282	5.16484	0	3.0419	1.82787	1.01199	3.20069	3.80988	1.18469	1.24702	3.20518	3.30964	4.17826	1.24148	1.09092	0	1.31962	3.19153	2.12776	3.60991	4.29915	1.07631	2.69559	2.10633	0.824111	0.569421	1.58584	2.58429	0	1.41395	12.9433	1.36488	2.05808	2.29981	1.96867	1.30329	1.33034	1.39162	1.17959	3.81097	0	2.58526
uc062hdq.1	0.00772607	2.02613	UP	1.65159	0	4.54903	3.58001	5.68958	1.83092	0	1.50969	0	3.13905	2.38274	1.57569	1.67987	1.93403	0	2.7376	1.76481	1.0269	0	0	3.82037	0	0.879998	4.13443	1.52404	1.33543	0	1.84476	6.13505	9.89106	1.31174	0.986596	0.908319	1.75434	0	1.69346	0	0	2.44261	2.42557	0	0.345329	1.67264	3.15228	0	3.20764
uc058oon.1	0.00853736	2.29097	DOWN	3.45279	0.855685	3.48083	7.48432	6.04168	1.7012	4.72532	1.75341	2.80965	3.79164	3.68987	0.366013	3.31682	3.41431	4.15691	2.54364	3.48452	1.43122	2.5153	0	3.5497	2.57552	2.24854	5.76225	4.9562	1.65442	1.55379	3.14244	2.85019	0	1.52351	3.20843	2.10991	4.07511	0	2.75358	7.11787	3.97695	4.03476	3.00495	1.22693	2.88776	1.55413	2.92894	1.57952	0
uc059rxt.1	0.00614886	3.28541	UP	0	0	3.5345	4.7287	2.14719	2.4184	0	1.99409	0	4.97551	0.524545	2.08127	0.554721	3.06551	3.9396	1.808	2.33108	3.39099	0	0	0	4.18436	2.32471	1.82034	3.35507	1.17595	2.20884	1.82751	0	1.86639	0.866317	3.2579	1.19977	0	0	2.23683	1.68644	4.7113	0.716969	1.86891	0.87209	2.73679	1.657	1.38791	4.49083	2.11843
uc060qza.1	0.00938964	3.80455	DOWN	1.35857	0	5.28274	11.7794	2.00577	3.01216	1.52122	0	0	6.19709	1.30666	0	2.76366	1.90907	6.54246	4.5038	2.17755	2.53412	0	0	7.183	5.86316	5.06709	3.4009	2.50729	8.78798	2.75115	1.51746	18.5041	8.13619	2.15803	2.43466	2.98866	0	0	5.57202	4.20099	4.69442	1.786	1.99522	3.25862	1.13624	2.75176	0.864336	2.79671	2.63854
uc063nzj.1	0.00034	3.39457	DOWN	0.83214	0.92801	4.58398	1.80376	2.66189	0.922495	0.931767	4.18354	0	1.8979	2.40105	0	1.69278	1.16933	4.00735	7.58625	0.889187	2.32828	1.8186	0	2.19984	3.19224	0.44338	2.0831	3.07149	2.69138	1.68512	1.08438	4.12146	6.40739	4.29593	3.97671	0	0	0	3.41294	3.85975	5.75079	1.36744	2.03684	0	1.21794	3.1603	2.11767	3.42605	1.61614
uc060gyc.1	0.00558664	3.69249	UP	4.0539	3.76746	6.56811	11.7164	8.6452	13.4822	4.53925	8.64638	4.94818	5.13663	6.17346	5.15681	8.59026	7.91194	6.50748	0	7.21969	3.78086	3.69149	0	7.14459	4.53585	6.83999	6.20164	4.98776	4.37049	0	4.52804	0	4.62439	10.1958	9.68658	7.4317	2.87074	0	7.62056	4.17852	1.16733	6.66168	9.59201	2.16079	6.21591	7.52688	7.30757	2.78175	6.56108
uc060gye.1	0.00447921	5.09124	UP	2.62311	2.92532	2.54997	8.52884	8.71366	10.9048	2.93716	5.99434	1.20066	4.487	4.41507	3.75385	10.0051	4.30037	6.31608	2.17398	5.60588	2.44644	0	0	8.66807	5.03136	5.59058	4.92483	6.05132	2.82796	2.65595	3.17407	0	4.48838	8.33343	6.26778	6.49181	4.17946	0	6.72403	3.04172	0	6.03469	6.74165	2.62155	4.38771	3.32068	5.00657	1.34997	0
uc002arb.4	0.00817236	1.72381	DOWN	0.384032	0.428276	0.497766	1.66487	1.13396	0.851462	0	1.05311	5.62499	2.9196	0.369361	2.1983	1.95304	0.359765	1.84939	0	4.30877	1.91022	2.51785	4.80153	2.53807	2.94643	1.0231	2.24315	1.88999	4.55426	1.55536	2.00176	1.90205	3.94268	2.44008	0.458812	1.68964	0.815848	0	0	1.18751	2.65399	4.03885	4.324	2.1493	1.28475	4.08373	2.68758	0.790559	0
uc002vzm.3	0.00115903	3.49731	UP	2.63833	3.43267	3.70466	3.81258	2.164	5.36214	1.96947	2.0097	0.805084	4.68017	3.59484	5.03417	1.78901	1.2358	1.05879	1.45773	4.22879	3.55424	3.84395	5.49781	1.16245	5.06055	3.04579	3.30227	5.41015	0.948123	3.56181	0.654868	4.35574	3.76201	2.09544	1.83871	0.967328	1.40123	11.4017	3.60695	4.07915	5.31798	0.578067	2.79841	2.81254	2.0227	3.56261	3.35707	3.6208	2.56202
uc061ujb.1	0.00043	1.66668	UP	1.61065	0.598737	0	0	0.264217	0.595179	0.601162	1.96302	1.96596	2.85716	0.516373	1.53663	0	0.502957	0	1.77983	0.286845	1.66908	0	0	2.83861	2.57447	1.14425	0.447994	1.6514	0	0	0.599677	2.6591	0	0.42641	0.641427	0	1.14057	0	1.65148	0	3.71032	1.0587	0.788481	0.429251	0.224513	2.17491	2.04943	0	1.04271
uc060tnd.1	0.00410096	2.65168	UP	1.08919	0	5.11766	0	2.68013	1.20746	3.65879	3.48464	1.9942	4.55433	2.61896	5.71528	3.73899	3.44374	4.58959	9.47836	3.49159	0	0	0	1.4397	1.04459	2.17629	2.04494	1.00508	2.34851	0	2.8387	0	1.86371	1.73015	0	1.19804	2.02467	0	2.79202	1.68402	1.88181	1.43188	2.66603	3.48335	0.910953	1.51673	4.67747	0	0
uc021wbz.2	0.00434928	1.6701	DOWN	0.641896	2.86339	0.831998	0	0.315897	0.711595	1.43749	1.17349	0	0.976003	0.771717	0	0.163222	0	1.54559	1.59597	0.685901	0.399109	0	0	0	1.23121	0.684029	1.07124	0.789763	0	1.29987	0	0	0	0.254907	0.383444	2.11813	0	0	0	0	0	0.210962	0.942705	1.79624	0.268426	0	1.22515	1.32139	0
uc003zxj.4	0.00314741	3.57229	DOWN	1.88577	1.05151	5.19404	1.02191	3.24815	1.04527	1.58366	0.861873	1.72633	2.15048	2.94731	2.69866	2.63734	4.19569	5.10825	7.03298	4.0301	4.98315	2.57578	5.89442	3.73891	0	2.26074	1.96694	4.64035	3.04956	3.81876	3.15949	7.00494	3.22672	3.36991	3.66108	5.18555	1.50232	12.2243	1.45018	5.10232	0.814516	4.02849	1.61554	1.88465	0.985733	4.77451	6.59862	1.941	1.83123
uc011lox.3	0.00192676	2.50296	DOWN	1.22074	0.68069	3.75789	0.661523	3.00381	0.676645	1.36689	0.557928	1.11752	1.3921	2.05468	1.74696	1.70726	3.1449	3.30679	4.55275	2.60885	3.79507	1.66741	3.81571	2.42036	0.585372	1.46348	1.7826	3.19164	2.63215	3.09006	2.38616	4.5346	2.08879	2.18149	2.55228	3.69252	0.972514	7.91329	1.87753	3.7748	1.58181	3.71112	1.19521	1.46402	0.638107	3.55436	4.27157	1.25649	1.18543
uc011loy.3	0.00185115	2.54451	DOWN	1.29255	0.720731	3.76953	0.700436	2.86246	0.716448	1.08547	0.590747	1.18326	1.47399	2.33094	1.84972	2.13636	3.17854	4.27937	4.82056	2.76232	4.01831	1.7655	4.04016	2.56273	0.929708	1.72174	1.34818	3.37939	2.78698	3.27183	2.2859	4.80134	2.21166	2.56646	2.50938	4.26515	1.37296	8.37877	1.65664	3.49724	2.79144	3.82322	1.26551	2.06685	0.810771	3.43618	4.72842	1.3304	1.25516
uc022bgm.2	0.00200778	3.59656	DOWN	1.68649	0.940397	5.19166	0.913917	3.3199	0.934809	1.88841	0.770796	1.5439	1.92324	3.04137	2.41349	2.57307	4.54228	5.07605	6.28979	3.60422	4.45657	2.30359	5.27154	3.34381	0	2.02184	2.46272	4.40937	3.6364	5.12283	2.9826	6.26471	2.88574	3.34867	3.52606	5.10134	1.79142	10.9325	2.16156	5.21502	2.18533	4.84991	1.65122	2.02259	0.881567	4.69697	6.16957	1.73589	1.63772
uc064sxs.1	0.0023006	2.91323	DOWN	1.49228	0.832103	4.5938	0.808673	2.93759	0.827159	1.67095	0.682033	2.04916	1.70176	2.51173	2.13556	2.08703	3.84445	4.04235	6.18385	3.18917	4.17532	2.03832	4.66448	2.95875	0	1.78901	2.17912	4.1311	3.21765	3.77741	2.63913	5.54328	2.55343	2.66674	3.12001	4.51388	1.18884	9.67352	2.6777	4.61447	0.644558	4.2914	1.46107	1.49139	0.780048	4.53391	5.22175	1.53599	1.44912
uc064sxt.1	0.00628776	2.20992	DOWN	1.14514	0.638533	3.52515	0.620553	3.24044	0.634738	1.28224	0.523373	2.62078	1.30588	2.20277	1.63877	1.89271	2.95013	3.10199	4.74531	2.44728	3.20402	2.1898	3.57939	3.02728	0.274559	1.37284	1.91108	2.99397	2.16049	2.89868	2.13178	4.25376	1.95943	2.50113	2.39421	3.14893	0.912283	7.42319	2.05479	3.54102	1.48385	2.82266	1.40148	1.37334	0.598587	3.47919	4.55343	1.17867	1.11201
uc062ndk.1	0.00187943	2.4682	DOWN	0.984519	1.09794	1.91414	0	1.21128	0	0	3.14975	0	1.49696	1.65709	2.81783	0.50069	0.922306	4.74116	1.6319	2.63003	2.75463	0	0	0.650668	2.83259	1.57371	1.23227	2.42262	2.65351	0	1.28295	1.21904	3.3692	3.12774	1.76434	1.08291	2.09154	0	0	0	1.70096	0.970701	0.963926	1.57429	1.85267	1.99413	2.19227	4.05341	0
uc061ngl.1	0.00423793	3.11599	DOWN	2.45261	0.994608	2.88997	4.83301	2.41401	2.47174	3.99454	0.815231	1.22468	2.71214	2.14446	1.91446	4.76244	1.671	3.75807	1.84788	3.93112	2.634	1.70547	6.96928	5.30486	1.283	3.32639	4.09308	6.85817	2.40377	3.6121	2.98851	3.31293	0	3.89588	3.06338	4.41443	0.947343	0	3.20064	2.06837	6.93393	2.93114	3.82027	0.713062	2.23773	3.04839	5.53226	4.58989	3.46425
uc064dld.1	0.000329	12.4914	UP	7.82258	0.793074	6.22184	9.24891	8.39941	10.2487	3.18514	4.22528	2.60406	9.191	5.81379	5.42771	10.1265	12.3248	5.99317	8.25133	6.45912	7.29571	10.1021	8.89139	11.2799	4.77413	3.4102	8.30764	14.8744	10.7335	10.0807	4.8983	17.6109	9.73464	6.77775	8.92101	9.38653	9.82002	0	11.6668	13.1941	0	12.1535	9.39964	5.97006	5.20423	7.92229	5.8817	1.46394	5.52461
uc057rst.1	0.000759	3.93315	DOWN	6.50014	1.35919	7.89863	8.80613	3.99865	7.65632	1.81959	4.8276	1.48764	4.63288	6.64255	4.26348	5.78503	5.32822	3.91286	2.69359	7.37987	4.04156	5.32715	17.778	6.44392	4.67544	6.06095	4.74595	12.746	5.25583	6.58153	5.89908	3.01821	6.95145	2.25865	6.06709	6.25601	2.5892	0	4.16558	3.76873	5.61519	10.9486	7.95523	6.49628	8.83419	5.5544	4.65241	5.01789	3.94509
uc057njo.1	0.00515784	1.87908	UP	0.916662	0	1.78221	0	1.80447	1.52429	1.02641	3.35161	0	0	0.440821	0	0.46618	0.644053	0	0	1.95901	0.569948	0	0	0	0.879119	0.488415	1.14734	2.25565	0	0	1.8771	2.27004	0	0.728042	2.19031	0	0	0	1.8798	0	0	0	0.448744	0	0.766655	0.696259	1.45798	1.88702	1.7803
uc057qvc.1	0.00961887	2.553	DOWN	0.663817	2.96118	1.72082	2.8778	0.980054	5.88717	1.48659	2.42713	0	0.504667	0.957686	3.16656	2.36315	0.62187	1.59838	0	1.77331	2.47643	0.725369	12.4495	2.6323	0.63663	2.12217	1.66174	2.04184	2.86263	0	1.73007	0	0	1.05445	2.77577	2.92062	0	0	4.08387	0	0	1.74534	2.9247	0	3.60871	0.672278	0	0	0
uc062obo.1	0.00173095	10.5266	DOWN	9.67761	1.79876	9.40778	13.9849	3.1751	3.57614	7.22417	2.94871	5.90624	3.6787	6.20526	0	6.56223	4.53304	0	0	3.44702	10.0287	5.28748	10.0832	8.52791	9.28125	1.7188	2.69178	9.92245	0	6.53251	5.40475	0	0	5.12417	2.89052	3.54824	20.5594	0	9.92294	0	0	4.24079	7.89599	6.4479	4.04696	8.16746	1.53925	0	3.13257
uc058nwu.1	0.00739701	1.92965	DOWN	0.685424	1.52878	2.22104	0	0.674636	1.5197	0	0	0	1.04219	0	1.30785	1.04574	0	1.6504	0	0.732413	0	0	0	1.81199	0	0.730414	0	1.68664	0	2.77602	0	0	0	1.08877	0	0.753921	0	0	3.514	0	0	1.80215	1.34218	0	0.286629	1.04124	1.7443	2.822	0
uc059brq.1	0.00238415	2.83103	DOWN	0	0	0.398778	0	0	0	0	0.562456	0	0.9356	0.591817	0	1.87759	1.72932	0.740806	0	0	3.0607	1.34476	0	4.06668	2.36049	0.655713	0	2.27121	0	0	1.37458	0	0	0.97742	0.735142	3.38408	0	0	3.15462	1.90272	0	0.404459	0.602454	1.96787	1.02926	4.36217	2.34886	0	2.39011
uc059nmo.1	0.00111478	6.15816	DOWN	0.789666	0	7.67648	6.84676	3.10895	1.75082	3.53683	1.44364	1.4458	3.00172	2.65824	3.76689	1.60638	5.91813	0.950702	0	4.64091	0.490987	2.58866	0	5.2189	0.757325	2.52449	4.61247	2.91472	0.851335	0	4.41013	5.86664	0	4.39024	0.943432	9.55438	5.03276	0	3.23874	1.22091	0	4.15244	3.86575	1.89407	2.97198	5.99798	7.53593	0	4.60096
uc001qpo.4	0.00447011	1.94281	UP	4.90138	4.35983	7.26052	4.42679	7.6958	5.36889	2.35208	5.06695	3.09814	6.34353	5.75236	5.34415	6.49871	6.91481	3.93394	4.44902	5.14386	3.48286	3.82561	5.1068	6.55576	5.03639	8.58079	7.15728	8.938	4.71799	3.66297	5.71361	5.20195	5.59113	4.4026	4.98439	6.93153	5.33026	6.05191	7.05981	4.96184	5.24219	4.56411	6.82695	4.05872	4.17249	3.75243	5.79116	3.12305	1.47321
uc001qpp.4	0.00495173	1.91677	UP	4.858	4.38575	7.15878	4.19957	7.57077	5.25727	2.26651	4.96925	3.07072	6.19946	5.61801	5.18651	6.29414	6.77235	3.89912	4.31379	5.06744	3.43406	3.72856	4.70007	6.49775	4.93636	8.42782	6.94917	8.78774	4.67624	3.51344	5.63075	5.01269	5.54165	4.40957	5.00937	6.87019	5.28309	5.99835	6.87874	4.82851	5.1958	4.56173	6.79484	3.97657	4.15975	3.68994	5.66632	3.09541	1.46018
uc058khn.1	0.00478738	1.97432	UP	4.82964	4.34779	7.31588	4.41455	7.61726	5.41856	2.41074	5.26571	3.08958	6.37024	5.79243	5.27387	6.45116	6.95021	4.06318	4.53318	5.12965	3.50942	3.78324	5.09269	6.53765	5.13409	8.6501	7.18606	8.9312	4.76769	3.53502	5.71949	5.33167	5.57568	4.39044	4.97062	6.97638	5.43915	6.03519	7.0403	4.94813	5.32824	4.5515	6.80808	4.09403	4.18529	3.80099	5.77515	3.11442	1.46914
uc059urt.1	0.00925586	2.7926	UP	4.13928	0	2.29935	3.8453	2.03706	5.24426	0	0	2.16531	0	2.27494	0.564151	1.35327	2.7698	0	1.96031	6.16067	4.77965	0	0	1.56323	2.26843	2.83563	0.986845	4.36526	0	2.39492	4.18308	0	2.02362	0	2.11941	1.30084	1.88434	0	2.42526	3.65702	1.02164	4.27553	1.88161	2.83667	2.22551	2.09602	2.44536	2.43458	1.72267
uc060zvw.1	0.00599407	1.52422	DOWN	0	0	0	3.3986	0.771611	0	0.877808	0.716594	0	0.595998	1.131	2.24377	1.79409	0.918014	0	0	0.62827	0.487433	2.56992	0	0.518112	0.375921	0.208852	0.981232	0.96454	0	0	0	0	0	0.933956	0.702452	0	0.416361	0	0	0	1.35444	1.0306	0.767552	0.626787	0.32783	0.595456	1.74565	0	0
uc062lvd.1	0.00294071	3.93931	DOWN	0.676857	1.50967	4.38656	2.93433	4.33032	2.25105	5.30525	4.94961	0	2.5729	1.95299	0	4.3028	1.90226	5.70421	4.48771	5.06281	6.31269	3.69809	0	3.57868	0	2.88514	1.12958	3.33111	3.64858	4.11198	3.5281	6.70473	2.31632	1.07516	4.64977	2.97799	0.718966	0	0.694015	8.37197	4.67765	3.55924	5.30159	5.41163	5.09483	2.74193	3.87562	6.9668	1.31456
uc060aht.1	0.00761641	2.18962	UP	0.510835	1.13938	4.63486	0	0.502795	2.26521	0.571995	0.933889	0	0	1.96528	3.41152	1.03917	2.39277	1.23002	0.846738	0.818783	4.12905	1.1164	0	0	0	0.544365	0.852517	1.25702	3.8551	0	2.09214	2.53009	0	1.62289	1.22061	0	1.89916	0	3.6665	0	0	3.35777	1.0003	2.45055	1.28172	0.517346	0.325	0	1.98424
uc060zvb.1	0.00271527	2.09818	UP	4.6386	4.43401	0.429454	4.30915	3.58725	0	1.48399	2.42289	0	5.03785	1.59335	0.632205	1.68501	0.931174	3.19117	0	1.41617	3.29613	3.6205	0	0.8759	1.90655	1.76538	2.76472	7.33776	1.42881	0	4.44097	0	0	2.10521	1.97923	1.45776	3.51941	0	5.43565	2.04908	2.28976	3.48457	0.973195	2.64905	0.831324	4.02662	0.843181	0	0
uc063bzf.1	0.00322184	2.6182	UP	3.3501	1.06745	4.34225	7.26172	6.83026	4.24441	4.28707	2.6248	3.50496	4.00229	2.76181	3.65274	2.19052	4.48343	2.30473	2.37985	5.11395	4.16595	6.27554	0	6.95854	4.13086	4.33499	3.99348	5.00508	3.09576	1.93831	3.74193	5.9259	3.27561	2.28065	1.71533	5.79054	1.01672	0	2.94431	5.17963	6.61486	2.9885	7.49721	2.67848	3.002	3.3928	6.08964	0.985205	0
uc063bzg.1	0.0059658	3.24149	UP	3.23045	1.80131	2.44252	5.83531	3.17961	3.58122	1.20574	1.9686	2.95731	2.04663	3.36596	3.082	1.36907	4.03509	0.648206	0	3.45191	3.34764	7.05998	0	6.40502	3.6145	4.30312	2.24633	3.6434	2.32182	2.1806	2.60598	2.66665	5.52759	2.13811	1.2865	5.92214	1.14381	0	2.76029	3.32976	7.44172	3.89292	6.85291	3.87424	1.57605	3.27163	4.45305	0	0
uc063bzi.1	0.00191035	4.17509	UP	4.22497	2.01931	2.73811	7.84979	7.1288	5.35282	5.40663	2.20683	4.42027	4.58861	3.48305	2.30332	2.45561	5.08884	2.9066	2.00089	6.44944	4.87859	7.91438	0	7.18015	5.20962	5.14547	3.52546	5.94083	3.90421	2.44449	3.14608	4.48405	4.13102	1.43811	2.16328	5.97495	1.28223	0	3.7132	5.59909	6.25673	3.76894	9.1596	3.86053	3.78597	3.0563	6.91193	1.24249	0
uc063bzj.1	0.00361116	4.71589	UP	5.84262	1.62893	2.83986	6.33227	5.75066	8.09628	2.4533	2.00273	2.67431	0.555231	4.91698	2.78706	2.59992	4.44715	1.75852	0	5.46276	3.17864	8.7785	0	10.6188	4.90291	5.05872	1.82823	2.6957	3.14945	2.95788	3.80681	3.6172	3.74896	4.06034	1.74508	7.2298	1.55153	0	2.99537	6.77501	7.57076	4.32046	10.0107	5.25523	2.74866	2.95854	6.04036	0	0
uc058xzu.1	0.00685949	1.62201	UP	0.672653	0	0.435932	1.45805	0	0	1.12978	0.922288	0	0.511384	0.161739	1.92522	1.71043	0.315073	0.809826	1.11496	0.539074	0.836464	2.20507	0	0	0.322552	2.50881	1.9645	0	1.45037	1.36215	0.375663	1.66577	0	0.267121	0.401817	0.739873	0.35725	0	0.689705	0	0	1.76857	0.987875	1.0756	0.281288	0.510919	1.7118	0	0
uc062hri.1	0.00939738	2.18537	DOWN	1.27838	2.13849	0	0	0.629129	1.41719	1.43143	1.16854	2.34058	0.971888	0	0	0	0	0	0	2.39053	2.38456	3.49229	0	3.37952	0	0	0	0.786434	0	2.58877	1.18992	0	3.28113	1.01533	0.763655	1.40613	0	0	0	0	3.31301	0.840292	0.938731	1.0221	1.06918	0.971005	0.813321	0	2.48281
uc059wte.1	0.00643356	1.61305	DOWN	1.36739	0.914954	2.65852	0	1.61504	1.21269	2.14354	0	3.00425	0.623733	1.70969	1.82637	0.973563	1.28098	0.987742	1.13326	1.24196	1.78541	1.49418	1.70964	1.08445	0.786831	1.09285	0.684597	1.43002	0.884504	0.553803	1.52732	0.677245	0.467944	0.760215	2.28711	0.902421	0.580983	0	1.40205	1.69131	1.88996	2.15711	2.81145	2.40517	1.82979	2.28495	2.00088	1.12595	0
uc060qce.1	0.00533505	3.84922	DOWN	0	0	2.69449	3.00406	1.02305	1.53637	1.55181	2.53362	0	1.05362	2.66588	1.3222	2.81924	1.62289	0	2.29718	1.85112	2.58509	0.757195	0	0	3.98738	4.06134	2.31286	1.70514	2.24118	1.40324	2.06397	3.43204	4.74275	4.95321	0.827875	5.33534	0	0	1.42102	0	2.39441	0.910957	3.05302	4.4322	1.44887	0.701775	3.08601	2.85295	2.6916
uc058qwt.1	0.0041009	2.5547	UP	2.25083	1.00406	3.50091	0	4.20926	0.499046	1.00812	3.70339	1.64842	1.36895	0.649452	0.429479	1.8315	1.68688	1.08394	3.73088	3.12667	2.23918	0.491907	0	4.76023	3.45383	1.43914	1.1269	1.10773	3.88257	0	1.84366	3.3444	2.31082	1.43014	4.84041	2.47576	0	0	0.923156	2.78403	8.55532	2.36719	3.30563	0.719837	0.752997	2.50747	2.43441	1.8534	0
uc061meb.1	0.00929781	3.00999	UP	2.36407	0.878812	4.59631	3.41626	3.10248	1.74718	1.76474	2.88127	1.44279	1.19819	1.13688	4.51086	2.80532	5.1676	4.74363	5.22478	3.36819	1.95986	0.861093	0	4.16644	0.75575	3.77887	1.31511	3.87821	1.69913	9.57468	2.34718	0	4.04514	2.50349	4.70735	0.866775	0.83705	0	2.424	0	2.72296	5.69774	3.08617	1.89013	1.31814	5.18744	3.0081	3.24442	1.53046
uc060hgm.1	0.0079886	1.93981	UP	1.91434	1.42326	0	1.38318	0	0.707402	1.42902	0	0	0.727689	0.306868	0.913184	0.324521	0.896686	1.53649	1.05771	0.34093	0	0.697282	0	2.53038	0	0.339999	0.532464	0.588832	0	3.87662	0.475165	1.58024	2.18374	0.50681	2.28711	0	0.338906	0	0.654291	0.986596	4.40991	0	1.24953	0.510188	0.800535	0.969371	0.405976	0	2.47863
uc062oij.1	0.00686372	2.67726	DOWN	0	3.72978	2.16748	0	2.74319	2.47174	0	1.52856	1.02056	0	2.14446	0	2.26783	3.39422	1.34217	3.69576	3.87156	0	4.87277	0	4.42072	4.81124	1.188	3.72099	5.14362	2.40377	0	3.11303	1.38039	0	0	1.99786	4.29181	4.14463	7.22669	1.14308	1.72364	0.963046	1.46557	3.54739	1.78266	2.33097	1.97581	1.77316	2.29495	0
uc060vuu.1	0.000112	8.97109	DOWN	16.7717	6.23464	10.1447	8.48272	8.8041	3.71855	8.13785	7.15431	2.04715	7.22537	9.14086	10.1339	9.09808	9.16525	10.0959	14.8267	12.2463	3.12841	7.94161	13.9797	7.38959	6.43391	9.53201	5.13145	16.8521	6.62987	4.52844	7.49331	13.8446	12.4357	5.32823	8.015	7.37909	5.93836	0	6.30551	4.32181	5.79532	5.87957	6.56835	4.02281	7.94867	10.1913	8.18059	1.15086	6.51463
uc059cwm.1	0.00646871	7.83762	DOWN	0	0	5.09317	5.24154	3.27258	1.34034	1.35381	0	0	3.21715	2.90717	0	0.614882	1.41582	2.91124	8.01633	4.19882	2.63113	0.660583	0	1.59813	3.47862	1.93263	4.03552	0.743788	0	0	3.82633	2.99414	2.06881	2.88082	1.80561	2.65977	2.56855	0	2.47942	7.47736	7.31116	7.5499	10.9499	1.93334	8.08961	8.57128	5.76913	4.97788	0
uc063oex.1	0.00919171	3.18455	UP	0	2.7628	2.00692	1.3425	2.43839	4.80617	2.08049	0.566132	0	3.76686	5.06332	2.95442	1.25991	3.19115	3.72824	5.133	1.98541	3.0807	0	0	3.27461	0.59398	1.32	2.58402	2.28606	1.33543	2.5084	3.92011	4.60128	2.11951	1.47571	3.32976	1.36248	1.97363	0	0	0	2.1401	2.84972	1.51598	3.46627	1.03599	2.50896	5.5165	2.54994	4.81146
uc058plh.1	0.00086	4.49737	UP	5.53073	3.70076	8.60244	7.99233	5.8066	6.13127	4.54146	7.75183	4.72556	7.56853	5.67407	8.09074	7.12557	7.25374	8.87815	2.44467	8.27385	4.35584	11.6842	9.22006	1.94947	4.9506	8.25127	6.61488	8.61941	5.16764	2.98666	6.45217	7.30476	3.15453	4.09984	7.70898	5.27232	6.26647	0	6.80513	2.2803	3.8222	7.02846	7.22007	6.78033	5.3966	6.16135	7.27202	6.07223	4.29662
uc058plj.1	0.00317213	12.1735	UP	9.59594	1.52878	11.9936	11.8859	7.75832	6.07879	0.767487	6.89187	5.01977	10.4219	5.60353	8.50104	6.97163	8.34745	11.5528	4.54452	7.69034	5.54025	12.7327	4.28491	3.62398	6.57352	10.9562	7.43524	8.85485	4.43372	5.55205	5.61434	1.6974	1.17282	6.53263	7.77948	3.76961	7.28067	0	4.9196	4.23897	2.36843	7.20858	11.4085	7.67219	5.44595	6.24745	8.72151	11.288	6.656
uc058plk.1	0.0021048	9.42277	UP	9.34253	2.97682	12.1094	11.572	8.21025	7.39783	2.24166	7.92984	4.8872	10.654	7.38104	9.54985	6.10877	10.6276	10.4443	2.21225	7.13071	6.22378	13.8548	12.5153	3.52827	5.11994	9.95575	5.28996	11.4947	4.31663	5.40543	8.94448	4.95772	1.14185	6.36011	9.5672	5.13808	8.50607	0	3.4212	4.12703	4.61177	6.57958	11.1072	8.00312	6.13931	7.43412	7.21751	10.9899	6.48023
uc058pll.1	0.00238279	7.83374	UP	7.43215	3.01396	12.2605	11.7164	6.31765	7.49014	2.26963	5.55839	4.94818	9.75959	6.8233	8.37981	8.24665	8.54489	5.69404	4.47971	6.8587	5.04115	12.5511	12.6714	2.67922	7.12776	11.52	5.91975	10.8068	2.18525	5.47287	8.04986	3.34639	1.1561	5.90285	10.4938	2.97268	7.17684	0	4.84945	2.08926	4.66931	6.66168	8.26898	7.02258	5.93337	7.86901	7.73742	9.73614	6.56108
uc058pln.1	0.00368115	6.20793	UP	7.10382	2.82937	10.8519	8.79905	6.99201	5.34387	1.7045	5.56583	4.64513	8.10102	6.3444	8.22966	6.70938	8.08098	7.9416	3.36428	7.31972	5.0479	12.7527	12.6884	2.68281	6.32625	10.2737	6.13938	9.36456	3.8293	4.11015	7.93469	5.0263	0	4.83607	8.79021	3.90687	7.00679	0	4.16223	3.13809	4.38334	6.00353	8.94245	6.89675	5.09256	6.42354	7.10213	8.35643	5.91288
uc058plu.1	0.00497678	3.09994	UP	4.19756	1.87246	7.07291	7.27895	3.71834	5.11867	1.41003	4.2206	3.07412	5.42503	4.64278	5.60653	4.69639	5.30862	4.54821	2.78308	4.03679	2.6099	7.79752	7.87228	1.6645	3.22052	6.70962	4.02798	6.97209	1.81015	3.40009	5.00107	4.15797	0	3.00045	7.02089	2.77022	5.79631	0	3.01278	3.24495	2.90087	4.69047	5.75367	3.35605	3.86171	4.25106	5.07402	6.0487	2.44569
uc058plx.1	0.00985473	4.84795	UP	6.45424	2.61739	11.4078	10.1748	6.93016	5.5289	1.97099	6.43603	4.29711	7.58329	6.77199	7.83699	6.86317	8.24507	6.35763	3.89028	7.83716	3.28338	14.7465	11.0041	3.10226	5.06446	11.5673	4.89603	10.8287	5.06057	4.75276	7.42758	4.35911	0	4.66014	10.1645	5.80846	8.10228	0	4.21136	1.81436	5.06866	8.0992	8.90438	7.50592	6.13413	6.5365	7.83923	9.66293	3.41867
uc058ply.1	0.00369157	5.7032	UP	6.05656	3.37717	10.7941	8.75219	5.71285	6.15468	3.39084	6.92023	4.62039	7.29046	6.55332	6.74127	6.67364	7.56512	6.07639	3.34636	7.28073	3.13813	9.92722	12.6208	2.66852	4.84042	10.4879	5.68553	9.93567	3.26477	4.08826	7.70451	7.4993	1.72722	4.00859	10.8539	6.66181	6.96947	0	6.2101	3.12137	4.35999	7.29857	7.90651	6.45649	6.12073	6.13375	8.34872	8.31193	3.92093
uc061bdl.1	0.00637568	2.96442	DOWN	2.24616	0	1.09177	4.86881	2.48716	3.73508	4.40139	2.56647	6.16874	4.69602	3.78061	5.35735	4.28368	3.68239	9.46476	5.58471	1.50009	4.18975	6.13608	0	5.93795	2.15417	8.37758	8.9028	4.83628	3.63236	7.95999	2.50887	8.34366	1.92169	1.33798	3.68987	3.08829	4.17533	0	3.45465	2.60461	3.88072	4.42927	4.12346	1.3469	3.52235	3.12784	6.78792	0	3.27179
uc060spb.1	0.00559882	3.84502	DOWN	3.52923	4.723	4.57444	0	3.47369	3.91245	1.58071	2.5808	5.16933	5.90282	4.41273	5.38728	9.69212	5.95119	5.09873	0	5.65677	4.38871	3.85648	35.3006	3.73195	4.06163	6.01742	8.83474	9.11868	4.56582	0	4.99322	15.7318	8.45437	6.16666	1.68658	10.093	5.99808	9.15112	1.44748	4.36527	0	6.03148	5.52867	3.38605	2.65652	2.50195	6.73602	5.81216	10.9669
uc059iov.1	0.00925244	2.23164	DOWN	1.30031	0	3.37081	1.40928	2.23972	2.883	0.727993	0.594293	1.19036	0.988559	1.56329	3.72166	1.32258	0	0	2.15533	1.73681	2.8297	4.26263	0	1.71875	2.4941	3.11773	3.25506	2.39977	2.10278	2.63318	2.17859	0	4.44988	3.09824	2.33026	4.29076	2.76241	0	2.66654	1.00521	1.12328	3.41882	3.50105	2.59907	2.17504	1.97532	2.06818	0	2.5254
uc059iow.1	0.00069	3.16884	UP	0	3.41813	0.662123	0	2.01118	3.96412	0.571995	3.73556	0	1.55345	0.982639	0	1.55875	2.39277	1.23002	0	1.63757	2.22334	1.1164	0	2.70089	1.95965	0.544365	1.27878	1.25702	2.75365	4.13785	1.33136	3.79513	2.62225	0.811443	3.05153	2.80942	2.17046	0	1.04757	1.57962	0	2.68622	2.25068	2.04213	2.77706	0.517346	2.6	0	0
uc063hmz.1	0.000282	5.44326	UP	0	4.06451	1.181	3.95006	2.69044	2.02018	0	0	3.33646	4.84893	2.19086	3.47713	2.78027	0.426788	0	0	2.43404	2.26609	3.98255	0	1.20436	0.873836	0.970959	3.80149	2.24209	0.98231	0	0.678481	0	0	1.44733	1.08858	4.00883	0	0	4.67126	0	0	1.79673	2.23024	0.728489	1.14307	1.84553	1.73906	1.87568	0
uc061tdh.1	0.00246605	3.03768	UP	5.20183	3.86742	2.9217	3.00681	3.07197	3.45999	4.27138	5.70587	6.98427	3.95469	4.16925	3.97022	4.05637	4.87312	0.835017	0.574821	4.26147	1.72497	4.16838	4.33588	3.20869	8.64722	4.61939	6.36619	4.69342	4.11258	1.40452	4.7773	6.01156	2.37354	4.40688	4.55748	8.77322	2.94691	0	1.7779	0	0.59915	3.19127	6.7907	1.94086	4.93065	3.51208	4.85388	4.28334	1.34703
uc057lrx.1	0.00794707	1.69693	UP	1.03563	1.73241	0.671168	0	1.78382	0	0	0.946647	1.89613	1.57467	0.498031	0.988036	0.526682	0.485093	1.24682	0	0	0	0	0	0	0.993213	1.65541	0	1.91129	1.11651	0	0.77117	0	1.77205	1.64506	0.618644	0.569561	0	13.4266	0	2.4018	1.78927	0.340364	1.26746	2.48403	1.7323	1.31103	0.658879	2.13192	0
uc057lsa.1	0.00605853	1.80785	UP	1.0314	0.862671	0	0	1.52275	0	0	0.471392	1.88839	1.56824	0	1.96801	0.262266	0.241556	1.24173	0	0	0.641289	0	0	0	0.989159	0.274775	0	1.58624	2.2239	0	0.192006	0	0.882409	0.819171	0.308059	0.567236	0	13.3718	0	1.99333	0.890981	0.338975	0.252457	2.06157	0.862617	1.30568	1.31238	1.06161	0
uc001fvq.5	0.0055265	3.5387	UP	3.18967	4.74287	4.99564	10.371	8.50273	7.3667	2.67867	4.13046	3.40665	2.02079	4.60173	7.10055	4.59609	6.47425	5.12019	4.84648	4.54446	3.30538	4.79247	1.66168	9.13491	4.58856	5.52344	6.21034	7.35834	3.72534	9.15056	5.04721	8.55723	12.7349	6.96669	7.78034	3.8008	1.9764	6.89222	1.90781	8.21933	4.59236	6.46453	6.76641	5.52548	6.33579	4.30711	6.08793	9.84928	2.06495
uc057coh.1	0.00579001	1.80091	UP	2.92131	1.83255	2.72153	2.77037	2.3362	2.42888	1.63553	3.67168	2.34002	1.66569	3.42433	0.522574	2.04279	1.62492	2.41797	2.42112	3.60932	2.4975	4.18974	2.28281	1.20668	4.02739	4.18317	3.65646	2.80802	2.16525	2.21841	4.14671	2.26075	3.74896	1.74015	2.18135	2.00828	3.87881	0	2.05931	2.82292	2.20814	1.68018	5.45227	1.75174	2.74866	3.60572	4.29795	4.88616	3.19142
uc065crt.1	0.0049689	3.30094	DOWN	5.74303	3.20234	6.51338	6.22433	4.23947	5.57079	4.01913	0	7.88617	2.18307	4.48794	4.79422	2.92069	3.02632	0	0	2.68482	5.35622	7.05998	0	6.64224	6.19629	6.11999	3.59413	2.64975	2.32182	0	0	3.55554	12.2835	5.70161	8.57666	0	0.76254	0	2.20823	0	0	0	11.5972	0	0	5.0892	3.19706	0	0
uc060iqs.1	0.00784798	2.27371	DOWN	1.28271	0	2.90953	0	2.2094	1.42199	0	0	2.3485	0.975177	4.31796	0	4.89253	0.600825	3.08857	2.12616	0.685321	2.39263	0	0	1.69548	1.23017	2.7338	3.211	3.94548	0	0	0.955154	0	0	2.03753	2.29872	2.11634	2.72501	0	2.63045	1.98321	3.32422	1.68627	3.13969	2.05111	2.68199	0.649528	0.816073	0	0
uc064qti.1	0.00978524	2.72961	UP	4.64031	4.08546	3.48212	3.17633	2.64421	3.24894	0.546933	3.1254	3.57723	2.97077	3.28855	2.09703	4.59557	2.63113	2.35225	0.404819	3.26212	2.12592	6.40493	3.05355	2.90537	2.34224	4.16411	5.70615	3.00487	3.68619	2.96741	2.72791	7.86251	1.67157	6.20712	2.04248	11.5512	9.85799	0	3.00502	0.755204	0	7.54503	2.74986	2.53845	3.98307	2.10239	2.17532	2.01104	1.42298
uc062kxv.1	0.00376056	4.77618	UP	2.26067	1.68075	6.83711	9.80054	2.22509	1.67076	1.68756	6.88813	9.65781	2.29157	4.711	3.59464	4.59878	3.00024	1.81446	4.99626	4.4287	0.468536	4.94058	4.71085	0	3.61348	2.40906	3.14397	4.63574	3.24963	9.15591	3.36678	0	2.57881	4.1895	4.05132	4.97318	1.60088	19.5394	3.09065	0	0.650965	5.44854	2.21339	5.42239	7.87802	1.52633	5.51336	4.65377	1.46353
uc058lph.1	0.00509387	2.45227	UP	0	4.74953	2.76008	2.3079	1.57194	2.95082	1.19219	0.486619	3.89878	3.64253	2.56011	2.03158	1.35369	1.2468	3.20461	0	4.26641	1.98601	0.581722	0	1.40734	1.02111	2.55286	3.55375	1.96498	2.29574	0	1.78387	5.27338	0	0.845633	5.08817	1.17112	0	0	0	1.64617	2.75929	0	4.95163	0.851268	3.11669	2.69572	0.677387	4.38361	2.06785
uc010zdc.2	0.00828926	3.7102	DOWN	3.2122	2.04702	2.97394	3.97875	4.74246	3.81535	0	1.25838	1.68035	4.01198	1.76542	1.97009	3.26721	2.6868	2.20986	1.52126	5.14862	2.85319	8.27369	0	4.85244	3.30069	1.46702	2.29746	4.79906	3.95778	7.4341	6.66324	2.84099	11.3853	1.82231	2.33003	18.9279	7.31152	0	1.88208	3.54745	3.96411	6.9375	2.47108	3.30201	4.98929	2.09131	1.02182	0.944651	4.45614
uc062pee.1	0.00528999	5.73883	UP	4.04669	1.5043	4.37095	1.46194	1.9915	4.48609	3.02078	2.466	2.46969	1.0255	1.94604	3.21727	4.28749	2.52732	1.62397	0	3.42325	5.87087	4.05342	0	4.45742	4.52778	4.67166	6.75339	6.2236	1.45424	1.36578	6.52887	10.0213	8.07828	5.35668	4.43178	4.45109	2.14922	0	2.76618	4.17109	4.661	2.65993	9.90512	5.93161	2.53835	2.04913	0	1.3884	5.23953
uc064jsj.1	0.00935816	2.45982	UP	4.63271	0	1.36471	2.73871	3.73074	1.86754	0.943156	2.30982	3.08437	1.9211	3.84812	1.2054	2.14184	2.56452	1.52112	2.09427	5.62534	3.40417	3.22144	2.63284	5.56683	1.21172	2.244	2.10856	2.84995	1.81618	1.70571	3.13609	6.25775	1.44127	2.34146	0.503164	2.31621	1.78943	0	2.15916	3.90692	2.91054	3.04513	3.0926	1.3469	1.05671	2.55914	4.28711	3.46792	1.6359
uc021xhv.2	0.00915099	2.46582	DOWN	0.621377	0	0.402701	0	0.917395	0	0.695771	1.13598	1.13768	0.944803	0.896457	0	0	2.03739	0.748093	0	2.32391	1.5454	1.35799	0	1.64267	0.595928	1.65541	0.518498	1.52903	1.33981	2.51662	2.08216	3.07758	0	0.493517	1.11356	0	0	0	0.637129	1.92144	3.22068	0.408437	0.91257	0.993611	1.81892	2.20254	2.37196	0	0
uc061xsv.1	0.00811533	3.01053	DOWN	1.92162	0	1.86804	2.08267	3.07348	3.19541	1.07584	0	2.63872	1.46091	1.38616	1.83331	1.4659	3.82541	4.62699	4.77779	3.08003	6.27268	5.77445	0	3.81	2.76438	2.55969	0.801733	4.1375	1.55377	5.35062	0.715458	4.75874	0.822016	1.52621	4.59161	0	0.510293	0	0	2.22828	1.66	3.7893	6.11464	4.60915	6.12728	5.10855	3.51486	1.9779	3.73208
uc060yfu.1	0.00549123	10.6832	DOWN	5.6154	3.13117	0	0	0.690877	12.4503	0	2.56647	0	6.40366	1.35022	2.67867	4.99762	3.94542	0	0	0	6.98292	0	0	0	2.69271	10.472	0	0	0	0	8.36291	0	0	0	1.67721	3.08829	11.9295	0	0	10.8526	0	1.84553	5.49795	2.24483	1.17412	1.42174	10.7178	0	0
uc060yfv.1	0.00752879	9.12705	DOWN	4.48568	2.50123	0	0	1.10377	12.4319	0	2.05014	4.10641	8.52559	2.15715	2.13977	3.99219	4.20222	0	0	0	5.57807	0	0	0	2.15098	9.56022	0	1.37975	0	0	6.68043	0	0	0	1.33979	4.93395	9.52949	0	0	10.403	0	2.94848	4.39185	3.58641	0.937904	1.13571	11.4154	0	0
uc062gfa.1	0.000316	3.27862	UP	1.03846	2.31621	6.05706	2.25099	2.81083	6.90734	0	2.3731	1.90132	2.36848	5.99275	8.91668	4.48906	4.37779	3.12559	3.44263	4.16121	1.93704	7.37591	0	7.54953	2.9878	6.63977	4.33265	6.70785	6.71739	6.3088	4.25305	11.5725	3.55381	3.29913	5.89322	2.28449	3.86075	0	5.32395	3.21117	9.86792	4.09556	2.79605	3.32111	3.4741	4.2068	5.28547	3.20664	4.03372
uc062gfb.1	0.00669173	3.37562	UP	1.29586	2.89032	7.55838	2.80893	3.18866	7.90113	0	1.77678	2.37259	2.46295	8.10131	8.65418	4.94271	6.06988	1.56013	3.22195	4.50027	2.0143	8.49612	0	6.85148	3.72837	7.59506	5.94722	7.1747	8.38238	6.56043	4.82475	12.8364	4.43467	3.08764	6.19279	2.85073	4.12944	0	5.31485	4.0071	8.9555	5.1107	3.17189	4.66233	3.2514	4.59333	6.18333	4.00145	5.03353
uc059fpv.1	0.00809326	4.35971	DOWN	2.68347	2.99263	3.26081	3.63545	2.146	5.94969	3.75593	1.22645	0	1.78509	2.58095	1.28007	2.55883	3.77084	0	0.556	5.018	3.33697	1.46614	0	3.54701	1.28678	1.78725	0.559794	2.06352	0.723258	0	4.62088	9.96809	6.88748	2.39771	1.80337	1.47582	2.85041	0	3.43937	0	6.95438	1.98435	5.5831	2.1455	5.61083	4.75592	6.4022	8.28618	2.60585
uc010nhv.5	0.00450517	1.62075	UP	1.5471	0.941095	3.64597	0.60973	1.10745	1.24734	0	2.05698	0	1.28311	1.62327	1.07346	2.14581	1.5811	1.01596	1.39877	1.50287	1.83642	2.61267	1.75848	1.11543	0.539541	2.24816	0.821516	1.64392	1.21303	0.284813	1.57095	0.696595	1.6846	1.11705	2.6045	1.23761	0.896373	0	1.15369	2.39199	0.971979	1.84895	0.757371	1.34939	1.35274	1.28194	2.14753	0	1.63893
uc002gfg.2	0.00949343	1.69098	UP	0.581349	0.648326	0.75352	0	2.14575	1.28895	0.650951	1.3285	1.06439	1.76788	3.77419	2.21853	0.886958	2.72307	0	1.92724	1.86361	1.08439	1.27051	0	0	1.39385	1.23902	2.91059	2.14581	2.507	4.70902	1.19046	10.0777	1.98948	0.461726	1.3891	3.19723	0.617517	0	1.78826	1.34825	3.51541	2.1017	2.41906	1.62681	1.21554	1.61909	1.84931	1.19675	0
uc002gfh.3	0.00979701	1.63813	UP	0.545774	0.608652	0.707408	0	2.01444	1.21007	0.611116	1.2472	0.999255	1.6597	3.54323	2.08277	0.83268	2.55643	0	1.8093	2.04116	1.01803	1.19276	0	0	1.83197	1.30859	2.73247	2.01449	2.35358	4.42085	1.21921	9.46096	1.86773	0.650206	1.3041	3.00157	0.579728	0	1.67883	1.26574	3.30029	2.15245	2.27102	1.52726	1.14115	1.79637	1.73614	1.12352	0.529988
uc059paz.1	0.00547638	3.66798	UP	1.38084	0.769961	1.78978	0	3.73753	0	2.31924	5.04879	0	0	0	1.31738	2.10673	2.26377	6.64972	2.28881	2.21325	0.858556	3.01775	0	0	0	3.31081	1.15222	1.69893	2.97735	1.39812	0	3.41953	4.72547	3.29011	3.29944	0	1.46674	26.8533	4.24753	0	3.57853	0.453819	2.70391	4.96806	1.44359	1.39844	3.07477	0	1.3409
uc063ebp.1	0.00685774	3.1045	DOWN	2.01082	0	0.651585	0	0.494793	0	2.25157	2.75708	0	0	3.868	4.79603	5.11314	2.82563	6.05221	0	3.22301	3.75077	1.09864	0	1.32895	1.92847	3.21421	1.6779	3.09254	5.41964	8.14398	3.36901	4.97964	0	1.59706	7.20712	1.10588	3.20388	0	3.09269	0	3.47412	3.30433	5.90629	1.6077	1.68176	4.0729	2.55862	0	0
uc064unu.1	0.00228028	3.50276	UP	1.38842	0	2.69942	6.01913	1.70821	1.53918	1.55465	0	5.08412	3.16665	0	0	1.4122	0.325172	0	0	1.85451	0.431637	0	0	1.83522	0.66578	1.47956	1.15855	0	0.748427	0	1.29234	0	1.18786	1.65409	2.90287	1.52717	4.42441	0	0	1.07333	1.1994	1.82525	1.69923	2.22016	2.90304	4.21836	0.883332	2.85818	0
uc061wnh.1	0.00943458	4.95325	UP	4.65555	3.89394	4.52575	4.20477	8.01899	10.7522	2.60647	5.85139	2.84128	3.24444	5.41055	2.59094	4.53798	7.08722	8.40743	10.2891	5.38927	6.51299	4.6633	9.70135	5.6409	7.0694	6.82156	3.2373	10.2627	5.01913	4.71384	4.62228	2.88228	5.97455	3.38945	7.87964	3.41387	3.29679	0	8.35376	2.39934	4.02173	4.59021	5.69772	7.75464	5.84054	5.89362	6.17067	6.38921	6.02787
uc064idj.1	0.00926416	1.90749	UP	4.00846	2.50335	6.23471	2.08531	4.41881	6.04344	1.43628	3.37093	3.52276	4.2664	4.08664	3.97722	4.24019	4.13067	2.50947	2.92347	4.79725	1.99385	2.80329	2.0047	5.08644	4.92069	5.98019	5.08409	7.10186	3.97578	2.59753	4.29819	4.76478	3.84094	3.62935	4.3101	3.70359	4.93909	0	5.09649	3.47061	1.93913	4.53186	4.23858	4.35861	4.02299	2.84168	4.4884	5.61116	2.49121
uc011cdq.3	0.00692043	1.68963	UP	0.731737	0.326416	1.13814	1.90335	1.58448	1.62238	0.655475	0.80264	0.535894	1.22387	1.90021	2.5132	1.04198	1.30245	0.880959	1.45547	1.40742	1.54689	2.07892	1.82977	3.6754	0.842122	4.28872	3.05293	1.35045	0.315553	0.592719	2.83338	3.26176	1.00165	1.51104	1.66102	2.8975	2.64269	0	1.20046	2.26269	0.505692	2.59728	2.57915	1.05307	2.44797	2.74193	1.76905	2.10887	0.284229
uc063hik.1	0.00439493	8.4214	UP	5.09919	2.52741	4.77342	2.45624	3.06712	3.76858	3.80646	3.10738	0	5.59962	3.26959	7.02701	3.45768	3.9808	2.72847	5.63479	7.26501	2.11366	3.71467	0	1.4978	5.97709	7.54707	6.14602	3.83401	1.22165	2.29468	6.53938	12.6277	0.969463	0	5.41522	3.11598	2.4073	0	5.22846	5.25595	3.91552	9.68283	6.65671	5.4359	3.79087	2.00829	3.96509	0	0
uc063hil.1	0.00168297	8.90148	UP	3.97594	2.956	5.5829	0	2.28279	2.93844	3.70997	3.63433	0	4.53406	2.86803	5.05764	2.02202	3.7247	2.39337	6.59035	6.01872	2.4721	2.8964	0	1.7518	5.71965	5.64922	6.63532	3.66888	0	2.68381	5.18113	14.7692	0	0	4.3543	3.64439	1.40777	0	6.1151	4.09817	4.57952	8.27585	5.83917	4.23848	4.43373	2.01331	4.2159	0	0
uc063him.1	0.000492	7.40867	UP	3.85464	2.86582	5.41257	0	2.21315	2.84879	2.15807	3.52345	0	4.39574	2.47159	3.6775	1.63361	3.61106	1.5469	6.38928	5.49186	2.39668	2.10603	0	1.69835	4.92903	4.44996	6.43289	3.16173	0	2.60193	4.06629	14.3186	0	0	4.22146	3.53321	1.36482	0	5.26981	3.97314	4.4398	7.60108	5.03202	4.10917	4.02981	1.95189	4.08728	0	0
uc063hin.1	0.00254944	6.22735	UP	4.29102	3.19025	5.09834	0	2.46369	2.37847	1.60159	3.26861	0	2.71854	2.40747	2.72922	1.81854	2.00993	0	7.1126	4.96728	2.668	2.34445	0	1.89062	4.11527	4.95373	5.37086	2.63975	0	2.89649	2.92899	5.31318	0	0	3.41772	2.35992	1.51932	0	2.9332	4.42293	2.47121	7.52141	1.75053	5.14616	3.58881	1.44857	4.54999	0	0
uc063hio.1	0.00203369	4.81321	UP	4.29913	2.39721	5.10798	0	2.46835	1.58865	1.60461	2.61983	0	2.72368	2.06744	2.73437	1.82198	1.00687	0	5.93837	4.21103	2.67305	2.34888	0	1.8942	4.12305	4.19954	4.18523	1.32237	0	2.90197	2.40098	5.32323	0	0	2.56813	2.36438	0	0	2.20406	4.43129	2.47588	5.65172	1.0523	4.58301	3.5956	1.45131	4.10274	0	0
uc059lnz.1	0.00204945	5.93521	UP	2.53256	1.88289	6.56519	1.82987	3.73905	0	0.945256	3.08662	0	2.56717	3.24774	1.61078	2.57593	2.37252	8.13072	2.79857	1.80412	2.09954	0	0	5.57923	2.42884	3.14859	2.11325	3.11596	1.82023	3.41902	3.45738	0	4.33343	2.68192	8.06855	2.32137	1.79341	0	3.46235	6.52604	0	2.77446	3.30612	0	2.11812	0.854946	3.22249	0	0
uc057wpv.1	0.00756397	3.05212	UP	4.36903	6.06076	9.80656	10.6253	10.3836	8.033	4.41483	9.05875	2.14614	5.4279	9.73661	5.48989	10.8387	8.5852	7.69756	7.59517	7.23055	5.56553	6.17145	11.3248	11.9725	7.5626	8.17604	7.29133	12.3243	7.35255	6.25795	7.3002	10.8196	10.2108	7.19394	7.00214	5.5089	6.90466	8.28926	8.63178	5.60171	3.68215	6.16388	8.39879	5.36751	3.96599	5.98955	8.20329	3.94857	4.96702
uc063ceh.1	0.000986	1.79338	DOWN	0.927882	1.03478	0.60134	0	0.913277	2.05727	1.03897	0	0	0	0	1.77048	1.17972	1.7385	4.46841	1.53802	0.991492	0.865387	2.02784	0	0	0.88988	1.97757	0.774256	0.570814	0	0	1.03641	0	1.58769	2.21086	0.554281	1.02061	0	0	0	0	1.60311	1.52477	1.36271	2.22559	0.388019	0.939708	1.77099	0	0
uc063jad.1	0.00616089	6.26288	UP	2.79048	8.29857	7.83661	11.0892	8.46855	8.76484	3.12457	11.9034	1.70303	18.0324	11.6301	4.88077	5.44001	7.62458	22.3969	23.1269	9.93925	3.18087	8.63946	0	6.14742	4.46032	1.48682	5.43309	4.57772	3.0084	5.65083	11.9479	31.0968	21.4864	6.64885	6.94551	5.62712	11.8563	0	8.10678	4.31439	2.41057	5.19692	3.18746	4.46211	6.22354	5.41658	7.10134	15.3184	10.8391
uc063jaf.1	0.0069715	3.02668	UP	0.715169	2.39269	1.39046	6.20084	4.22348	5.54977	3.20317	3.26861	0	7.6119	6.53455	2.72922	2.54596	4.35485	10.3322	17.7815	6.11358	0.889335	3.12593	0	0.945311	0.685879	0.762112	4.77409	2.63975	3.8551	1.44825	7.72188	17.7106	11.0135	5.6801	3.84493	4.71983	5.31763	0	2.9332	1.10573	0	4.70088	1.75053	1.71539	2.99068	4.70785	4.09499	1.47223	2.77794
uc063jag.1	0.00493031	3.34244	UP	0.707164	1.57727	0.916595	6.13143	4.1762	5.48764	3.16731	3.23202	0	6.45145	5.10111	2.69866	1.79819	4.3061	10.2165	12.8938	6.04514	0.879379	3.09094	0	0	0.678201	0.75358	4.72065	2.6102	3.81195	0	6.84557	17.5124	9.68016	5.61652	2.53459	4.667	5.25811	0	2.17527	0	0	3.71861	1.73093	1.69618	3.54864	4.29706	3.14934	0	2.74684
uc063jai.1	0.00540668	1.95195	UP	0.399831	0.89179	0.518244	3.46672	2.36123	3.10272	2.2385	1.82739	0	3.64766	2.88417	1.52583	1.0167	2.43467	5.77642	7.29016	3.41793	0.497202	1.74762	0	0	0.383456	0.426075	2.66906	1.47581	2.15528	0	3.87049	9.9015	5.47317	3.17558	1.43306	2.63872	2.97294	0	1.2299	0	0	2.1025	0.97867	0.959024	1.3376	2.83449	1.78064	0	1.55307
uc063aqk.1	0.00748458	1.76985	UP	1.30884	0.291926	0.678584	0	0.515295	1.16076	0	0	0	1.19405	0	0	0.532501	0.245226	0	0	1.53842	0.651032	0	0	1.38402	1.00419	0.557899	0.873712	0.644137	0	0	0.194923	0	0	0	0.93822	2.30342	2.22442	0	0.536808	0	0.904518	0.68825	0	0.837159	0.875723	0	1.33232	0	2.03357
uc001chf.4	0.00827759	1.82671	UP	4.20752	2.34613	4.4193	3.77391	3.35588	2.89513	1.86826	4.3765	2.92203	3.69513	3.90724	3.11444	3.61551	3.94164	3.40615	2.88588	3.87583	3.42798	2.45737	2.26752	2.78075	3.68734	5.60462	4.41889	4.01646	1.7988	3.52568	3.83533	5.03015	4.59275	3.74506	4.03013	4.94717	2.38876	3.76203	4.90925	2.69185	1.75468	3.4809	4.86529	3.53802	3.54932	3.12239	4.38454	4.18142	3.09959
uc001chh.3	0.00772598	1.79546	UP	4.15711	2.40081	4.18553	3.86186	3.36103	2.96261	1.9118	4.20707	2.99013	3.66837	3.9269	3.04538	3.47325	3.99874	3.48553	2.95314	3.84718	3.46172	2.51464	1.85629	2.84556	3.63089	5.53747	4.45993	3.92739	1.84073	3.60785	3.8418	5.14738	4.44574	3.77338	3.76929	5.06247	2.44443	2.88728	4.7192	2.52504	1.79557	3.46444	4.94234	3.44242	3.50787	3.19516	4.34504	4.27887	3.17183
uc057fim.1	0.00468894	1.5785	UP	2.88437	1.60834	2.69399	1.83888	2.67197	1.88092	1.32987	2.94673	1.86387	2.57981	3.46772	2.42807	2.07089	3.01999	2.45123	2.53112	2.76483	2.5846	1.29781	2.12136	1.79414	2.4408	3.66131	3.96416	2.76598	1.64627	2.92048	3.60075	3.78154	3.77414	2.56037	2.53384	4.57229	1.26157	2.19971	3.13146	2.09861	1.75883	1.95169	4.36064	2.57743	2.1995	2.83521	3.23836	2.09565	2.9657
uc061bjm.1	0.00504802	2.33266	UP	0	0	1.81961	0	0.863597	2.33443	2.35789	0	0	0	0.675109	0	2.14184	1.97271	1.69014	4.65392	1.50009	1.3093	3.06804	0	3.71122	1.34635	0.747998	2.92855	0.863621	1.51349	0	2.09073	0	0	1.11498	1.25791	2.31621	1.49119	0	1.43944	0	0	0.922765	2.06173	2.80603	1.76118	1.77718	2.67944	2.88993	0
uc062ugv.1	0.0093646	5.63529	UP	3.46683	1.28875	3.74463	0	3.41226	7.68652	1.29396	1.05632	0	0.878551	4.44584	0	3.5262	3.24775	2.78254	0	5.55674	1.43703	7.57657	0	0	2.21656	4.31011	7.71424	2.13272	1.24586	4.68031	2.58154	0	3.9547	5.50692	1.38063	2.54219	9.82002	29.9643	0	0	3.99312	3.79797	3.39431	3.69575	5.79899	4.09618	2.94085	0	0
uc057dhf.1	0.0074477	1.64276	UP	0	0	0	3.72613	0.422986	0.952827	0.481202	0	1.57366	0.326717	0.826664	0.410001	0	0.201297	1.03478	1.42467	0.918423	0	0.469598	0	0	0	0.228979	0	0.528747	0	0	0.640018	0	0.735341	1.70661	1.02686	0.945394	0	0	0	0	0	0	0.420762	0.687191	0.359424	0.435228	0.546825	0	0
uc011lop.2	0.00225353	2.20734	UP	1.07275	0.797563	1.85394	0	1.05587	1.58565	0.800793	3.92234	0.654701	1.08741	2.40747	1.02346	1.54576	2.00993	2.58304	1.18543	0.955247	2.001	1.56296	2.23543	4.72655	1.7147	2.28633	0.596762	2.85973	2.31306	2.17237	2.52958	0.88553	1.22372	1.98803	1.49525	2.35992	1.51932	0	2.9332	1.6586	3.70682	1.64531	1.75053	2.85898	0.598135	2.71607	1.5925	3.68058	0
uc064stp.1	0.00586485	2.6119	UP	1.27766	0.949907	1.65605	0	1.25755	1.88852	0	4.67155	1.55951	1.6189	2.25289	0.812631	1.94931	1.79539	3.58917	1.41186	1.13771	2.38322	1.86151	2.66242	5.62938	2.04222	1.81537	1.06612	3.40597	3.21403	1.72488	1.4271	0	2.18619	2.36777	1.27204	2.81069	1.80953	0	4.36684	1.31694	2.94324	1.3997	1.87641	2.72406	0.890482	2.15658	1.35477	0.876721	0
uc064stz.1	0.00204668	3.40659	UP	1.40907	1.0476	1.82638	0	1.38689	0.52069	0	4.29335	1.71991	1.42833	3.3881	0.896211	2.38867	1.98004	3.39284	3.11415	0.752834	2.62833	2.05296	2.93625	6.20836	2.25227	2.25234	1.5677	4.33416	2.53185	1.90228	1.399	0	1.60736	3.35738	1.1223	3.09977	1.99564	0	5.29757	1.45239	3.24595	1.54366	1.83946	3.37976	1.17848	2.37838	2.6894	1.93378	0
uc060ufe.1	0.0099618	1.58165	UP	0.644625	0.958523	2.36735	3.72613	1.79769	0.476413	1.68421	1.37489	0	1.47023	1.86	0.615002	1.09278	1.61038	0.517389	0.712335	0.574014	1.06881	0.939197	2.68657	1.70413	0.412149	1.83183	1.79299	1.85062	0.463312	2.61078	1.28004	0	2.20602	0.682642	0.770149	1.89079	0.456486	0	2.20322	1.99333	0.742484	0.847438	1.99862	0.858989	0.539135	1.19688	1.77718	0.442337	0
uc060djr.1	0.00303978	2.41335	UP	1.36591	0	0.885216	0	1.68051	1.51422	0	1.24855	0	1.03843	1.31373	0.651569	0.69465	2.23929	0	1.13204	0.364887	2.12319	2.23884	0	0	1.30997	4.0028	3.41928	3.36112	2.94516	1.38301	3.05133	3.38257	1.1686	0	2.44782	1.50241	0	0	3.50134	0	0	2.69348	0.334335	0	0	0.691659	1.30351	1.40591	2.65281
uc060yjm.1	0.00293407	15.9978	DOWN	14.9853	10.8135	13.7106	11.4643	7.80852	4.88601	4.93512	12.892	17.753	16.7538	9.74983	6.72783	8.96584	9.90943	10.6125	11.6889	24.4899	13.702	17.338	27.553	8.15605	10.1446	7.51478	2.20663	18.9796	17.1059	8.92524	11.1586	13.0976	9.04982	21.7033	10.5313	10.6654	28.0898	0	7.23067	13.6288	16.7525	33.6058	12.0827	19.0288	22.4857	11.159	17.946	5.44383	13.6959
uc001wzh.4	0.00882585	2.87544	UP	2.4581	4.38608	4.30122	7.45951	5.44368	4.08752	3.57812	6.96541	0.900107	3.92442	3.90092	5.15931	3.62529	4.95096	5.91876	2.03722	4.33392	5.50211	4.02904	6.14671	6.82316	2.82892	4.06015	3.69203	5.59505	1.06003	4.97776	6.68097	4.26111	4.62664	4.29507	3.5241	6.489	3.39434	0	3.0245	3.42046	6.79503	4.20092	5.41505	5.10982	3.28936	5.91241	5.62995	4.55417	3.81921
uc059bmx.1	0.00298509	29.471	UP	5.3292	8.91477	10.7929	11.5517	9.50715	8.86179	8.20496	13.3961	2.43931	6.07729	7.36806	11.4397	8.46949	9.36084	14.436	5.52091	8.18591	11.1831	6.55127	16.6577	13.2078	3.19434	10.6481	6.67031	11.4745	2.8727	6.74491	13.6412	6.59868	10.2586	11.6397	7.95866	10.9908	2.83038	0	6.14734	6.17966	9.20733	7.00588	14.3488	12.2499	6.68566	11.6376	10.5953	9.59925	10.3501
uc059eoi.1	0.00475732	2.40375	UP	0.998787	1.11386	2.58917	2.16498	2.45767	0	1.11837	2.96716	3.65735	0.759328	3.3622	6.19377	2.03178	2.80702	4.80987	0	1.60089	4.96809	2.1828	18.7317	1.3202	2.3947	3.9913	1.66684	2.45774	0	4.04517	2.78901	9.89367	0.854507	0	0.894956	1.0986	3.18277	0	0	0	0	1.64128	1.46684	0.798554	0.41767	2.02303	3.1772	2.05608	0
uc057ltd.1	0.00231597	1.6465	UP	0.876392	0.977361	1.13594	0	1.94085	0.971553	0.490659	0	1.60458	0.666277	1.68582	0.836118	0.668551	0	2.11023	1.45267	0	1.08982	1.91531	0	0.579208	0.840499	1.63436	1.82823	1.88699	0	0	2.93669	0	2.24938	1.39212	0.523523	0.240993	1.86183	0	0.89861	0	0.757076	0	1.28709	0.350348	0.732975	0.887563	1.11514	0	0
uc060jwz.1	0.00528196	31.6327	UP	15.1364	9.84679	17.5754	16.4049	19.2434	20.2757	5.64952	10.9534	11.5471	21.5764	20.0174	8.42378	18.9237	19.4973	19.7417	9.40851	21.2284	16.0776	11.7157	31.5415	29.1772	15.7261	20.4984	18.4192	23.279	25.1576	14.0487	18.3156	23.4275	18.3456	7.51361	16.2	17.3427	26.1268	8.17662	17.4601	3.90042	9.80672	15.753	17.5985	6.05094	14.5055	9.90016	17.6549	6.49153	14.6986
uc002ota.2	0.00357963	1.74243	UP	2.36631	2.03917	2.09121	1.86518	1.85266	2.14629	0.963496	1.37645	1.18158	1.63544	1.70693	1.53925	2.07863	2.11602	1.55393	1.78286	1.3792	2.34069	1.41039	1.34481	1.56389	1.23785	2.46432	0.807762	2.11739	0.231919	1.30687	1.68196	0	0.736176	2.05025	1.6063	2.36617	2.17077	2.78896	1.54401	2.32819	0.743327	1.2019	1.94823	0.343986	1.88912	1.90628	1.91606	0.885678	1.67118
uc002otb.2	0.0014016	2.62954	UP	3.11824	3.2843	3.70492	6.00813	3.58069	4.03297	1.74579	2.53362	0	3.42426	3.58228	2.47912	3.96456	3.48921	1.66851	2.87148	2.86923	3.33907	2.27159	4.33191	2.74779	2.32597	4.06134	2.31286	3.19713	1.49412	2.10486	3.74095	1.71602	1.48211	4.12768	3.00105	4.3826	3.68026	4.49191	3.9078	3.74979	1.79581	1.4803	2.7138	1.24656	2.53551	2.54393	3.08601	1.42648	2.6916
uc060zfy.1	0.00522131	2.49159	UP	3.59658	3.78811	4.14376	6.92978	3.53997	4.20861	2.23732	2.92228	0	3.64573	4.1318	1.90628	4.36949	3.4629	1.6839	3.31196	3.30937	3.85128	1.52836	4.99643	2.64109	2.49115	4.89728	2.50093	3.1959	2.15414	2.42774	4.01724	1.97926	2.05136	4.60217	3.46141	4.83511	3.82034	5.18097	4.30238	3.08929	2.07128	1.31337	3.13009	1.43778	2.75735	2.63064	3.30516	1.6453	2.71643
uc062mwd.1	0.00295169	4.50901	UP	2.59616	1.93018	7.29091	0	6.38825	7.67483	3.87598	6.32827	3.16887	7.89493	2.91314	2.47686	5.72135	6.48562	5.20932	0	2.77414	2.15227	0	10.8199	2.28774	10.7893	6.91642	8.66531	6.38843	4.66485	7.00978	1.61101	12.8584	8.88453	4.12391	3.10169	4.75934	4.59613	0	1.77465	2.67597	0	5.68828	7.20194	6.91898	6.51394	5.2585	9.91026	0	0
uc057zqo.1	0.00650811	1.88872	DOWN	1.78372	0	0.577994	0.966602	1.207	1.9774	0	0.407615	2.85758	0.339017	0.428893	0.212718	2.38122	1.671	0.536867	0	2.14425	0.831789	2.19275	0	0	0	2.0196	2.23259	0.685817	1.92302	0	1.90933	1.10431	1.52605	1.06251	2.39743	0.490492	1.42101	0	0.914467	0.689456	1.15565	1.46557	0.873204	0.534797	1.39858	1.69355	1.56038	0.917979	0
uc063heh.1	0.00336286	13.1404	UP	12.7162	12.5449	21.8706	24.3833	17.8113	15.7235	6.02403	11.6236	9.85008	16.7322	12.936	13.065	16.6649	13.5162	14.1317	8.91752	16.9849	9.12285	17.1019	18.345	17.4547	11.7263	11.4661	9.79459	14.7428	12.1274	12.8754	15.6602	16.9565	21.7585	17.48	11.9785	19.3665	10.9097	12.6817	18.5548	7.56178	5.91496	21.5391	15.8022	8.21172	10.8398	11.3923	13.0688	10.0682	7.59901
uc063hei.1	0.00430112	10.4569	UP	13.7002	15.2786	28.1163	21.4477	21.3506	21.0942	10.227	13.2188	8.36124	16.7807	13.1768	8.71376	21.2894	15.3301	13.7451	2.52321	21.1459	11.3578	22.4559	19.0326	12.0726	11.6792	9.73299	10.7968	17.3244	5.74395	10.7891	14.1691	26.3881	27.3494	18.7398	15.004	20.9296	8.08476	19.7355	24.193	9.41427	2.63	22.5133	14.9041	12.1707	17.8239	13.4894	10.6532	17.2351	8.86932
uc061wdu.1	0.002509	9.39215	UP	10.7624	7.87656	11.9881	8.01928	8.60685	10.0668	0.753186	7.68574	9.23668	9.71629	10.1895	7.70089	14.0255	11.8153	13.767	6.13228	10.0627	5.2279	5.88019	4.20507	9.33568	3.87062	7.70564	11.2257	18.0004	18.4922	10.8972	9.57941	8.32886	12.0852	9.61635	6.22816	18.4968	14.6473	0	11.3801	8.31997	4.6486	18.791	12.5131	9.94934	12.9393	6.98257	6.20527	5.53883	13.064
uc061uob.1	0.00821274	3.17443	UP	11.5271	4.53712	5.27329	11.7583	10.0109	0	0	3.71885	6.20736	9.27901	6.19555	6.46907	11.3797	6.03459	11.4288	6.74361	9.0569	6.32398	6.66846	0	5.37762	7.15326	7.94832	11.8819	8.7598	9.50328	5.49245	4.7967	6.71672	15.083	5.92397	4.45557	13.4249	12.2443	0	4.8668	3.14511	5.85752	10.6968	11.9499	5.42131	5.10395	7.21045	7.76511	5.58341	1.31691
uc060jat.1	0.00096	6.2045	UP	5.85138	1.45012	1.26405	2.81856	3.1996	5.76599	1.45599	3.56576	5.35664	1.97712	5.9405	0	3.47176	3.80669	4.69643	2.69417	5.90516	1.81909	0	0	1.71875	8.72937	8.31395	1.08502	6.39939	4.55603	10.5327	3.87304	6.44022	4.44988	2.58186	2.33026	5.72101	3.45301	0	6.66636	4.02084	8.98622	2.99147	4.45589	4.67832	3.80632	5.59674	1.65454	0	5.0508
uc003ojc.4	0.00695933	1.9593	UP	2.87151	1.82991	2.79145	2.22298	1.31222	3.86545	1.37799	1.87485	0.751064	1.24747	1.47954	0	1.66897	2.20969	2.96323	2.71983	1.97252	3.31575	1.79301	5.12891	2.44001	1.77037	2.73214	1.36919	2.27121	1.76901	1.24606	2.36734	3.0476	0	3.90968	2.81804	1.35363	0.435737	0	2.52369	1.90272	1.41747	0.808918	2.05838	2.62382	0.771944	0.415445	2.87083	1.68892	1.59341
uc060quo.1	0.0069801	12.5847	UP	3.51614	9.41095	23.6988	10.6703	11.0745	6.23669	6.29937	13.4989	9.01276	4.81166	11.16	8.05093	10.7291	12.1876	11.8529	4.66256	10.5201	6.99588	11.5265	26.3772	5.57716	4.72098	5.2457	7.04157	12.9783	6.82332	19.9369	7.33112	26.1223	20.4558	12.8461	3.78073	13.9231	5.97582	0	7.93161	2.17454	6.07487	7.39582	11.7048	9.55821	7.94	8.19019	12.9747	2.89529	16.3893
uc009vql.4	0.00709636	4.08659	UP	4.74573	3.22151	7.08727	6.70886	8.78358	8.92089	3.23456	6.9785	7.93339	4.39228	6.54896	8.46473	9.44415	9.47158	9.43974	6.84028	13.284	6.9278	11.2734	0	8.18206	8.31119	8.90513	10.1583	9.77391	6.6735	5.01407	5.9922	5.10976	8.12037	7.7023	7.39544	9.98607	5.04098	0	6.98171	6.38038	7.48628	8.95138	10.202	5.60901	6.3851	5.5376	8.27024	2.97331	3.2059
uc057dez.1	0.00581343	2.84135	UP	4.6638	3.3098	6.1824	6.4332	8.29401	7.28529	3.56057	6.20086	6.59827	3.86798	5.91287	7.07871	8.30142	8.73818	7.91188	5.97358	11.7226	6.32681	10.6558	0	8.40628	6.50588	7.68079	8.49084	9.58532	5.94221	3.86361	5.76178	3.67485	6.89197	7.07153	7.21821	9.09386	5.62949	0	6.08622	5.89971	7.32518	8.22128	8.82117	5.25425	5.45196	5.36732	8.09227	2.6184	4.11719
uc062nax.1	0.00924161	3.14065	UP	4.52315	4.0354	3.22449	1.96089	4.89715	4.51285	2.02587	3.30762	3.31257	4.47034	5.0029	1.72611	1.61021	4.87292	1.63366	0	4.10824	1.12493	2.96553	0	4.78296	2.60274	3.13302	3.39684	3.33906	4.87638	8.2436	3.36812	2.24024	3.86975	5.38864	2.97215	2.48758	6.24591	0	6.49294	3.49665	3.12588	3.56773	3.98569	3.978	6.62017	1.60328	4.31652	0	1.75693
uc058iea.1	0.009981	1.5184	DOWN	0.749461	2.29846	1.3357	2.43681	1.84416	1.24626	0	1.19887	1.37219	0.569777	1.44166	1.78755	3.52562	2.72064	2.70689	1.24227	1.30136	1.63096	1.63791	0	3.71489	1.25784	3.39428	2.03247	3.22737	1.61598	0	2.51135	4.63995	0	1.78574	1.7908	1.23654	1.19413	0	2.11327	1.15875	1.29485	1.23157	1.1924	1.19842	1.25363	1.6129	2.62249	1.54282	0
uc058ief.1	0.00996625	2.63634	DOWN	0.651271	0	1.6883	2.82341	3.52561	0	0	2.38126	2.38482	0.990257	0.62639	2.48537	4.96818	1.83035	2.35225	0	3.13163	1.61975	0.711659	0	7.74765	2.49839	3.12309	2.71721	4.40714	1.40426	0	2.90977	0	0	2.5863	1.55618	1.43271	0.691789	0	0	0	0	2.14044	0.637649	1.04141	1.36173	1.64893	2.48608	0	0
uc064uhi.1	0.00238378	2.18346	DOWN	0.427328	0	3.04636	0	3.99572	0.947456	0.478489	2.34367	0	2.59901	2.46601	6.11535	3.04252	3.2026	0.514472	1.41664	2.28312	4.78255	0.933902	0	3.95389	4.91791	4.55377	1.42631	0.78865	1.3821	0	1.27282	6.34946	5.84957	2.71518	1.27635	0	3.17739	0	2.62896	0	0.738299	4.49419	5.02068	4.44157	2.50178	2.16387	1.35936	9.67655	0
uc059mbj.1	0.00511894	1.65555	UP	0.863416	0.96289	2.51803	0	3.18685	0.957168	0	0.394616	0.790413	1.64103	0.415215	0.823738	0.658652	0.808856	0	0	1.61456	1.07368	1.88695	2.69881	2.85316	2.07014	1.38013	1.44093	1.06231	0.930845	0	1.9288	0	2.95476	0	0.515772	0.949701	1.3757	0	2.65591	1.33494	2.98347	0.567532	1.47937	0.690322	1.26371	1.31163	0.274658	3.55482	0
uc065bml.1	0.00590647	4.05033	UP	6.64086	4.5575	5.62804	8.85835	6.78773	11.8924	4.00396	5.60334	7.48229	9.3207	11.0547	5.36096	7.53396	4.78555	6.7651	5.08043	5.18562	6.03477	7.25662	0	8.10266	6.36888	5.71584	10.2302	6.59937	11.5653	4.13785	9.12932	2.53009	6.99268	3.24577	9.76491	13.4852	9.76708	0	5.76164	5.52866	1.76515	9.40176	4.25128	5.71795	5.76773	6.46683	5.84999	5.25796	2.97636
uc061xea.1	0.00619844	2.84923	UP	1.89995	0	1.23132	0	2.80507	2.10625	2.12742	1.73671	3.47861	0	0	0	1.44936	0.222486	2.2874	0	0.253775	2.36264	0	0	2.51135	0.911067	1.01233	1.58538	7.01286	2.04833	0	1.76847	0	0	0	1.13496	0	5.04537	0	0.487028	0	0	2.49771	0.465052	1.51905	3.57532	2.40521	1.20877	0	0
uc059nsk.1	0.00582373	3.21773	UP	2.0055	0.745518	0	0	1.31596	0	1.49707	0.611063	0	2.03291	2.89333	0	3.39974	1.25251	0	2.21615	2.85732	0.41565	0.730486	0	0	2.56449	1.42476	4.46256	3.28998	2.16212	9.47618	4.97792	3.31098	0	2.12378	0	2.94122	3.55045	0	4.11268	2.06715	4.6199	2.63647	2.61807	1.06896	1.67731	1.01553	4.25308	0	2.59666
uc058kiq.1	0.00581844	6.05754	DOWN	2.86428	5.32379	1.23752	4.1391	6.34319	6.35058	3.2072	1.74546	10.4884	6.5327	2.75485	0	1.45667	4.47214	0	4.7477	4.59096	4.74909	7.30302	0	7.57201	0.915657	1.01743	4.78011	2.93675	2.05864	7.73371	2.66607	4.72878	1.63368	3.0332	3.99236	2.10035	3.04248	0	4.89482	13.2855	0	5.02059	5.60874	4.58012	3.19407	5.07638	5.16315	0	5.56287
uc061kvl.1	0.00348757	2.14368	DOWN	2.7269	3.54791	2.94541	4.43316	3.29906	2.26725	2.54448	3.11576	2.08028	1.03656	2.24025	2.81839	3.00474	4.15121	2.18867	1.50667	3.21737	3.53228	4.96626	0	4.80589	3.26903	5.69071	5.1197	3.07548	1.46993	2.76104	3.7227	3.37648	2.33299	3.97062	3.12215	1.24976	2.17241	0	1.16501	2.45939	2.74826	4.92916	4.56102	1.63517	2.47071	3.10687	3.18063	2.80677	4.41339
uc002dvg.2	0.00566074	2.21842	UP	1.08143	1.20602	1.63531	1.56274	1.50791	1.19885	0.807266	1.15326	0.659993	1.23323	1.30014	2.06346	2.6582	1.85733	2.60392	1.19502	0.674078	1.90511	2.16645	0	1.42943	2.07427	1.72861	0.902379	1.77406	2.33176	2.18993	1.87897	0	3.08403	3.00616	1.83034	1.586	1.91451	2.33673	1.10884	0	3.11399	1.18472	1.41174	3.02619	0.452228	2.73802	3.66942	0.742066	2.1003
uc059sxi.1	0.00978823	2.70434	UP	1.52736	1.13555	1.81472	1.65536	1.87915	0.564401	0.855111	1.62882	0.932146	1.74176	1.59143	1.94289	3.49541	2.62321	3.67766	0.843895	0.816033	2.6907	2.50347	0	2.01886	2.68548	2.03452	1.27448	2.1924	2.7444	3.09296	2.27467	0	4.35575	3.84141	2.1289	2.23999	2.70397	3.3003	1.56608	0	3.51845	1.3386	1.62003	3.66348	0.425805	3.60926	4.37276	1.04806	2.96637
uc059sxk.1	0.00450976	4.38058	UP	0	0	1.69412	0	2.57292	0	1.95136	1.59298	0	1.98734	2.5142	1.66263	2.2157	4.08147	3.14715	0	0	4.87601	0	0	0	0.835669	1.39282	2.90836	2.6802	3.75762	0	1.94654	0	5.96387	4.84441	2.08206	0	3.70226	11.2969	1.78689	0	6.0218	0	1.70626	4.87669	0	4.41231	4.43494	0	1.69231
uc059sxm.1	0.00129735	2.44123	UP	0	0	1.52893	0	3.09605	0	0	0	2.8796	1.1957	1.51269	0.750251	1.79968	3.68348	1.89351	0	0.8403	4.40055	0	0	0	1.50836	1.67601	0.65619	2.41886	2.54341	0	2.34231	3.89486	2.69116	3.12288	2.34879	0	2.9236	20.3907	2.41898	0	4.07596	1.0338	1.53988	1.88621	0	2.98655	3.00186	0	0
uc064lpi.1	0.00425668	1.96537	UP	1.09549	0	0.709964	2.3746	0.269562	1.21444	0	2.00273	3.0086	1.24927	1.18534	0	1.11425	0.897982	0.659446	0	0.585296	2.72455	0	0	1.44802	1.05062	0.291849	0.914115	2.02177	1.18104	1.10921	0.815746	0	1.87448	1.74015	1.96321	1.80745	0	7.10137	0.280815	0.846876	2.83904	0	2.94959	1.09484	1.48886	1.66418	1.39393	0	0
uc063erv.1	0.00104138	3.73428	DOWN	2.54389	3.78263	2.19819	1.83806	0.834617	3.76015	3.79794	6.20086	1.55253	1.28933	2.85449	1.61799	1.29373	1.98595	0	0	1.81219	0.527234	1.85318	5.30102	0	2.4397	1.80724	2.12271	2.60825	0	0	2.84142	8.39966	0	4.71436	0	1.86541	0.900718	0	1.73892	1.31105	1.46504	3.34425	5.81159	4.74577	5.67359	1.71754	3.23691	0	0
uc002pds.2	0.00717152	1.55006	UP	1.47831	0.989178	4.21548	2.88397	2.47358	3.27767	1.15871	2.16208	2.16531	3.37166	2.41712	1.69245	2.25545	1.3849	1.06787	0.490078	2.05356	1.6545	1.29231	5.54498	3.12646	0.567107	2.52056	1.23356	3.27394	3.18753	2.39492	2.09154	2.19656	2.52953	2.34825	0.353235	0.975628	2.1984	3.83319	2.12211	2.28564	2.29869	2.91513	2.24346	1.18195	1.91641	2.09602	2.06915	2.13026	1.14845
uc059wwz.1	0.00451724	3.55769	UP	9.74239	7.80907	10.4573	13.1986	8.24058	8.77519	6.13619	6.40071	4.45933	5.09207	5.92957	4.35688	4.64495	7.8433	6.23111	8.07428	8.94633	4.16451	10.9784	0	11.2678	7.00753	4.54206	4.57278	11.7994	10.175	6.78175	7.36792	5.27762	11.4607	4.11066	6.00159	13.5624	8.40815	7.89422	5.61902	4.23642	4.20801	9.60566	5.96163	4.8683	3.81942	4.93328	8.71625	11.2812	5.91288
uc010geu.3	0.00339839	1.77941	UP	2.45413	1.64212	2.54475	2.39382	3.01937	2.44854	0.824384	1.62637	1.34798	2.61205	2.24235	1.87308	1.87212	2.35652	2.06821	2.44071	1.73732	1.52589	1.60901	2.30128	0.973159	0.470723	1.83065	2.04781	3.09494	3.17494	3.23031	2.96959	1.21549	2.09961	0.779657	1.3927	2.29447	1.3034	1.59085	2.64216	4.17379	1.90801	3.06493	4.02468	2.25645	1.74464	1.92619	3.51303	1.263	1.42989
uc061wit.1	0.00644463	2.51424	UP	1.41697	1.18516	1.83662	1.53572	1.74334	3.14166	0	1.29523	1.94575	1.07725	1.8739	1.35185	2.52217	1.32743	1.27945	1.17435	1.32485	0.660767	2.32254	4.42908	1.87295	0.339734	1.32123	2.66033	1.74338	3.05526	0.717356	2.63783	0	0	0.844052	0.846444	0.779287	1.50512	0	0.726446	6.02469	3.67217	2.56132	4.33542	0	1.03695	2.15255	3.3806	0	0
uc061wiv.1	0.00867701	3.98678	UP	1.68462	0	0.545883	0	1.45084	0	0	0	0	1.28073	1.01266	1.6072	2.35602	0.789084	2.02816	2.79235	0.900055	0	0	0	2.22673	0	0.897598	2.81141	0	0	0	1.41124	0	0	0	0.503164	1.85297	1.34207	0	1.72733	5.20923	4.36581	2.21464	2.2679	0	0.70447	1.27957	2.4115	0	0
uc057vuo.1	0.00813784	4.02502	UP	2.3809	3.18625	6.78925	6.19305	5.15554	4.75097	1.59957	0.870535	3.48735	2.89613	4.35089	1.81719	5.08552	2.67654	3.43972	0	3.56177	2.07251	6.24401	0	8.81181	3.65343	3.29833	6.35746	7.03048	4.10694	1.92857	3.36854	2.35845	6.5183	6.05116	2.84452	9.95157	5.56386	0	1.95301	2.94491	0	10.0159	3.72977	1.90359	3.5843	3.858	2.72657	0	1.84963
uc063hbv.1	0.00218071	5.72425	UP	4.15007	6.94229	9.4135	8.99575	8.1695	8.4346	0	6.3225	0	7.36188	7.98304	0	5.62819	7.12767	5.82912	3.43949	5.54322	5.16074	3.02325	0	6.39982	5.3068	10.6876	7.50308	5.53159	1.49139	0	3.86288	10.2773	4.73409	6.59223	4.545	7.608	5.87768	0	5.6737	2.13882	9.56016	7.729	4.74048	3.31808	2.31395	6.30445	5.7207	7.11936	2.68669
uc061atf.1	0.00762815	2.86274	UP	7.44127	2.07464	3.01408	0	5.26423	3.09347	2.08304	1.70048	3.40605	2.12146	1.34194	0.443707	4.02088	2.17845	3.35953	4.62537	2.36057	4.04838	1.01641	0	4.91793	1.78413	2.72583	1.55231	2.57497	5.5154	0	4.67528	8.06213	5.57055	2.95505	3.61167	4.09245	3.95211	0	1.90748	0	1.60705	3.05701	1.93524	2.41697	1.55589	4.23906	4.29039	0	1.80651
uc059sin.1	0.00562018	2.33798	UP	1.35371	1.50967	0.877313	2.93433	0	0	1.51579	0	0	3.08748	0.325499	2.58301	0	0	1.62977	2.24386	0.723258	1.68338	0	0	1.78934	0	0.721284	0	0	0	0	0.504015	0	0	1.61274	0.808656	0	0	0	0	0	0	0.88981	0.662699	0	0.566092	0.685484	0	0	0
uc003lls.4	0.00235886	2.32496	UP	4.12935	4.02945	5.90981	4.47541	6.1812	6.4851	3.27514	7.0773	3.46519	3.92417	4.63352	3.93958	4.28757	4.43255	4.35001	3.13712	4.41243	5.13497	3.00816	2.15121	4.32105	4.78527	6.50891	5.1685	4.97474	1.66944	3.48421	3.71548	7.24342	5.00486	6.14936	4.93343	4.54201	3.28968	0	3.70478	3.72425	5.648	6.22018	6.82252	4.26445	3.8853	2.87511	3.50285	3.18772	1.33664
uc062uyu.1	0.00761378	5.62768	DOWN	11.9127	9.66191	8.07127	12.911	4.79666	4.80225	2.42526	8.41434	13.8797	13.9966	7.81198	7.74902	11.0152	9.38446	9.12674	9.87297	8.6791	3.70344	5.91694	0	10.0203	9.86686	6.63581	9.48851	6.99533	5.83773	15.3514	8.46744	16.0914	12.9714	5.59084	6.14579	7.74277	10.9283	0	11.1042	6.69758	3.74212	11.7455	10.6032	13.4208	15.1713	7.95161	6.20099	2.22938	0
uc057esf.1	0.00514019	3.03773	UP	2.95548	3.70797	6.22499	0	3.99982	2.86684	0.413665	7.42924	3.38198	2.2469	3.55321	1.40983	3.75761	4.15307	3.55818	3.67415	5.32927	5.05343	4.0369	4.61902	3.90655	2.83443	2.3621	2.46615	5.90898	4.77943	1.49624	3.85134	1.82975	0	4.69466	2.64823	7.72071	5.49385	0	7.576	0.571187	8.93586	4.85666	4.15963	1.77223	1.85387	5.238	0	1.52102	0
uc060ohu.1	0.00568749	1.83103	UP	0.402378	0	1.04309	0	1.18813	1.33821	2.70331	0.735611	0	0.917722	1.25777	1.53555	0	0.565426	0	0.333482	1.50487	1.50111	0.439688	0	1.59559	0.385898	1.50076	1.34303	1.36144	1.51831	2.44449	0.898879	0	2.06551	1.27832	0.96146	0	1.70964	0	1.23773	2.48848	0.695192	1.05795	1.18188	0.965132	0.841326	1.63002	2.68797	0	0
uc060ohw.1	0.00183216	2.13388	UP	0	0	1.92665	0	2.19455	1.09855	4.43838	0.905812	0	2.26012	2.14446	1.89083	0	1.3925	0	0	0.794166	3.0807	0.541419	0	1.30984	0	1.584	1.65377	1.52404	2.13668	2.00672	1.47581	0	3.39122	2.36114	2.95979	0	2.10521	0	2.03215	1.53213	0	1.95409	1.45534	0.792291	1.65758	2.00717	3.78274	0	0
uc059hrt.1	0.00522402	1.76629	DOWN	0	1.2713	0	3.70652	2.80507	1.26375	1.27645	0	0	2.16665	0.274105	2.71895	0.869619	1.06793	1.37244	0	0.30453	0.708793	1.24567	0	2.26022	1.09328	0	0.951229	0	0	0	0.848866	1.41152	0	0	0.680974	0	0	0	1.16887	0	0	0	0.837094	0	0.238355	0.577249	2.90105	0	2.214
uc060jcw.1	0.00673229	2.35546	UP	0	1.38366	0.804083	0	0.610595	1.37544	0	1.13412	0	2.82977	1.78998	0	3.47041	1.16232	0	5.1414	0.331444	0.771436	0	0	4.91995	1.1899	3.30539	0	0	0	2.51251	2.30972	3.07254	2.12298	1.97084	1.11174	0	0	0	0	0	2.1436	1.63107	3.03692	0.991985	1.03768	0.628266	0.789361	0	0
uc060jcx.1	0.00577582	2.28881	UP	0	0.753491	0.875749	0	0.665016	1.49803	0	0.617599	0	2.56831	1.94951	0	3.43611	0.949433	0	5.59964	0	0.840191	0	0	5.35844	1.29596	2.87999	0	0	0	1.36822	1.76091	3.34639	2.31219	2.14649	1.21082	0	0	0	0	0	2.33466	1.33234	3.30759	1.0804	1.13017	0.684262	0.859714	0	0
uc060tjm.1	0.00681663	2.77566	UP	2.20372	1.63841	4.76061	3.18454	0.723011	0.814335	3.29008	2.68584	2.68986	5.58459	0.70651	1.40163	0	2.06446	7.07499	2.43519	0.784931	2.74039	4.01343	0	3.88383	1.40898	2.34837	0	0	3.16776	0	0	7.27645	2.51384	0.583421	0	1.61596	1.56055	0	0	4.54293	0	2.89705	0.359604	1.76193	0.614364	0.743936	2.80407	0	0
uc062ywo.1	0.00566367	15.7915	UP	19.5814	10.1388	14.0499	16.2958	9.98076	10.0785	20.7512	25.8896	8.32267	15.1526	21.6919	24.6863	11.381	10.8099	10.9453	20.2858	17.3742	15.2188	14.1373	6.55781	14.3279	16.0966	27.9464	22.4667	20.8655	12.6287	6.37282	12.3679	11.257	7.77806	14.4413	11.4883	8.84606	5.1999	18.1334	17.2095	16.7594	23.5609	16.3186	17.6312	14.258	9.06583	9.73842	14.2376	6.47836	4.75376
uc062rhx.1	0.00767731	3.28604	UP	2.18257	0	3.77194	0	1.07411	1.61304	1.62925	3.32508	0	3.3186	2.09919	2.08227	2.21995	1.70388	0	1.20591	1.9435	2.71409	2.38495	0	0.96164	0	3.48875	0	0	0	2.94653	4.33394	0	2.48971	1.15564	0	0	4.63671	0	2.98387	0	0	3.34746	1.42461	4.65338	2.12964	3.68398	0.925719	0	14.1296
uc062rhy.1	0.00102108	4.1968	UP	3.02024	0	5.38271	3.27335	2.22952	0	1.69092	4.14111	2.76487	3.4442	3.63107	3.6018	3.07196	2.82938	0	2.50311	2.42047	3.28629	3.30028	0	0.998037	0.724135	3.21848	0	0	0	0	3.93573	0	3.87592	0.599692	0.902087	2.9068	4.01017	0	3.0968	0	0	1.48892	1.84817	4.22582	1.89449	4.20576	0.480378	1.55435	13.198
uc062rie.1	0.00263936	2.2241	UP	0.791315	1.76496	3.58984	0	1.55772	1.75447	1.77211	3.61663	0	1.80479	1.52217	0.75495	2.01217	0.370655	0	2.6233	0.845563	0.984024	2.59407	0	1.04596	0	2.10814	1.3206	0	0	0	1.47311	0	2.70802	0	0	0	5.04327	0	3.2455	0	0	1.56042	2.32429	2.5307	0.99273	3.2056	2.01378	0	9.22113
uc057vls.1	0.00425992	1.61476	DOWN	1.41785	0	2.14406	2.04891	1.62813	1.04787	1.0584	3.02408	0	0.718616	0.227281	2.70539	1.20178	0.442753	0	1.56678	0.757527	0.881572	0	0	0.624706	1.35978	0.25182	0	0.872236	0	0	0.703861	0	1.61738	0.375368	0.846972	0	2.00808	0	0.484599	1.46144	4.08274	0.310657	0.462733	1.51148	1.18583	0.717963	0.300685	1.94584	0
uc001cvf.2	0.00252394	8.16074	DOWN	0	1.11828	2.59944	2.17358	0.986968	3.33489	1.68421	4.12468	5.5078	3.04936	2.65222	0.956669	4.07969	1.87877	3.62172	0	4.55385	1.87043	1.09573	0	1.32544	1.92336	4.54142	2.51019	3.70123	2.16212	2.03061	2.24006	2.48323	0	3.98208	5.99005	2.7574	3.1954	0	2.05634	3.10073	5.19739	3.95471	3.68166	5.61206	3.35462	2.28495	3.18981	0	1.9475
uc010ont.3	0.000653	16.536	DOWN	0	0.845417	1.96518	3.28645	0.746148	2.52118	0.84884	4.15768	4.1639	4.61064	1.45824	0	2.31319	1.77544	4.56337	0	4.45527	1.88539	0.828371	0	2.00406	0.727032	4.84703	2.53027	3.73084	3.26913	0	3.10473	3.75465	0	2.40836	6.33986	2.50151	4.02621	0	0	4.6883	5.23897	3.98635	2.96889	4.84882	3.48713	1.53548	3.3761	0	0
uc060rub.1	0.00941727	6.28474	UP	7.55333	3.82888	10.2353	5.95371	7.77237	9.13471	5.38214	3.76601	7.54329	2.08815	7.59498	5.24088	4.53977	9.00585	7.44027	6.82913	12.8405	4.69639	3.75168	0	6.35345	3.29272	9.87846	4.01084	10.5606	5.92233	11.1242	4.85753	6.8019	10.5745	7.63521	4.51207	9.06345	7.29386	17.8049	6.33666	4.24665	0	8.12435	4.70613	4.39205	4.59437	6.60647	10.4848	4.24066	5.33445
uc059fqe.1	0.00404751	3.81771	DOWN	5.42678	4.65538	5.95181	7.23887	4.31418	9.7182	3.27196	6.86841	3.05719	6.34724	5.42021	3.18609	8.91647	5.27939	0	4.84357	7.36003	6.48881	5.92997	0	6.06956	4.80417	5.56056	4.87662	6.42009	5.40054	8.45342	7.77115	5.16884	2.85714	1.32619	6.4835	9.18323	6.65123	0	7.70449	5.80875	5.76979	5.21342	7.76555	5.00636	6.6335	5.49595	9.95937	1.71868	3.24297
uc058pww.1	0.00604715	3.01948	UP	0.743215	4.1442	2.88997	1.611	3.65759	0	0.832196	4.75551	0	3.39017	2.14446	1.41812	5.2916	2.785	3.57911	2.46384	3.97083	1.38632	1.62426	0	2.45595	2.8511	4.15799	3.72099	2.28606	4.80754	0	1.66028	0	0	1.47571	1.3319	0	1.97363	0	3.81028	0	1.28406	1.46557	4.00218	4.75375	0.932387	2.25806	0.945685	3.05993	0
uc058pwy.1	0.0065655	2.26386	UP	0	2.3837	2.30872	1.54438	2.80507	0	0.797782	2.60506	0	3.79164	1.71315	2.03922	3.98575	3.33729	6.00443	2.36195	3.42596	0.885991	1.55709	0	0.941757	1.3666	4.17586	2.97259	1.75322	2.30437	0	1.32635	0	0	2.2635	1.27683	3.13473	1.51361	0	2.92217	0	0	1.87328	3.48789	3.41787	0.89383	2.16468	0.906578	2.93339	0
uc062btr.1	0.00706006	1.65689	UP	0.451238	2.0129	1.16975	0	0.666203	0	1.51579	0.412468	0	0	1.519	0	0.917931	1.47953	0	1.4959	0.241086	1.68338	1.97231	0	2.38578	0	0.721284	0	0	0.972955	0	0	2.23491	1.54422	0	0.269552	0.992663	0	0	0.925354	0.697664	0	0	1.1045	0.721551	0.566092	0.456989	0.574166	0	0
uc062btx.1	0.000608	3.5407	UP	0.60841	2.71402	2.76008	0	1.49709	2.69789	1.3625	0.556136	2.22787	0	2.04808	1.1609	2.1659	2.84982	1.46497	4.0339	0.65012	3.4046	1.32965	0	4.82518	1.16698	2.59338	2.03071	0.374282	1.96777	2.46411	0.226523	1.50668	0	0.966437	0.363441	2.67684	0	0	3.743	0.940671	1.05116	1.99957	2.97842	0.486439	0.254424	1.8485	1.54831	2.50492	0
uc062vls.1	0.00649801	3.47923	UP	1.25096	1.39508	1.62144	2.71159	2.15472	2.77358	2.80145	3.43043	2.29037	2.3776	1.20317	1.19347	1.27238	1.17191	1.50606	2.07353	3.34179	1.5556	1.36695	0	4.13378	1.19972	1.9996	1.04384	2.30869	0	0	1.39727	6.19579	0	3.97419	1.49455	0	1.32878	0	1.28267	6.76942	2.16129	0.822266	4.89916	6.00102	3.13873	2.85053	1.19381	5.15038	0
uc003lwm.5	0.00805441	2.63345	DOWN	1.89362	2.11178	1.43175	2.05232	2.17445	2.27417	1.41356	2.3079	3.46702	2.87925	1.36596	1.2044	2.08655	2.21745	2.0898	0.52313	2.69792	3.43405	1.37947	0	3.33732	3.32945	1.93383	1.0534	1.35907	0.680501	1.91733	1.88009	3.90784	2.1601	4.13593	3.67632	3.12429	0.335238	0	0.970813	3.41571	1.09054	2.90429	4.71228	4.41582	3.82737	4.63458	1.80712	1.62423	2.4518
uc057tym.1	0.00369724	3.20174	UP	4.40744	1.09227	8.5691	5.30757	5.30208	5.97179	3.29008	5.37167	1.79324	5.21228	3.06154	6.07374	5.23007	4.35831	3.53749	4.05865	8.89589	1.82693	7.49173	0	7.76767	4.69659	5.21859	4.90362	8.43537	7.39144	6.94185	5.65226	4.85097	3.35179	3.88947	5.85074	8.07982	7.28255	25.3961	3.51491	0	5.07652	6.4379	7.19209	3.91539	3.89097	4.71159	2.80407	1.00812	6.65772
uc057tyq.1	0.000133	6.59502	UP	4.57462	2.18642	6.35295	7.08286	3.69858	2.89791	2.92704	4.77894	2.39304	5.96203	2.5142	4.36439	4.98531	2.75499	1.57358	4.33296	7.85608	2.438	5.71291	0	7.77436	6.26751	4.52668	1.09063	6.43249	4.22732	6.61699	4.25805	4.85515	0	3.6333	4.68463	6.46943	4.16504	0	2.68034	0	5.64544	3.43651	5.4387	3.13501	3.27943	4.63292	2.91043	0	5.07692
uc059rab.1	0.00204797	1.66789	UP	0.306666	0	2.38493	0.664734	1.20736	0.67993	0	0.280318	0	2.09829	0.147475	0	0.311918	0.430932	2.58443	0	0.65538	0.381349	0	0	0	0.88232	1.47058	0	1.50924	0.991847	1.24202	1.25596	0	0	0.487128	0.183191	0	0.65149	0	0	0	0	0.8063	0.300252	0.490374	0.769446	0.776438	1.95105	3.15648	1.19119
uc061kwg.1	0.00218653	2.53569	UP	3.75287	2.09262	6.3844	5.08423	4.61725	5.46048	4.72745	4.28803	3.00611	4.458	4.51187	5.81816	3.22071	3.29599	4.80057	6.99816	3.63419	7.14604	3.33194	0	3.7204	2.02453	4.74905	3.52296	4.47309	4.55169	4.74982	2.70721	2.32342	6.82284	2.79436	4.34352	3.09593	3.7372	12.1637	2.886	3.62647	4.8629	3.0835	3.90402	3.00051	2.74639	3.08807	5.52137	4.82848	1.82216
uc061kwj.1	0.00656222	5.64531	UP	6.5603	3.2516	8.97558	3.16005	6.09832	8.08071	5.71335	2.66518	4.00375	6.64996	3.50538	5.5634	2.96562	5.12146	7.89814	7.24938	3.89447	5.43862	3.98255	0	7.70792	4.19441	4.66061	4.8659	4.03577	10.216	2.95219	2.71392	0	2.4945	2.89467	7.40231	3.20707	6.19417	9.45029	5.23181	3.38099	6.29684	1.91651	7.85044	2.91396	2.43855	3.32196	3.71	15.0054	2.83136
uc061kwk.1	0.00527811	3.39639	UP	3.73899	3.12731	6.66368	4.05234	5.2902	5.69934	3.13998	2.5633	1.71142	6.39577	5.61897	3.56716	2.1392	3.94055	5.06416	4.64818	3.99531	4.06835	3.57497	0	6.17774	3.58585	3.48636	4.67991	3.45022	7.05422	1.8929	2.43617	0	1.59943	2.96962	4.46705	1.02816	1.9858	6.05937	4.79222	5.05828	3.22994	3.07209	5.49117	2.98941	1.56356	4.25997	4.16288	8.65911	3.63084
uc062jzm.1	0.00633344	1.52087	UP	0	0.966191	0.56148	2.81695	0.42637	1.9209	0	0.791938	0	0.658663	0	0.826562	0.440607	0	0	0	0.462885	0.538683	0	0	0	0	1.61568	1.44587	0.532977	0.934037	0	0.322569	0	0	1.37621	0.51754	0.952957	0	0	0.88834	0	0.748424	0.854217	0.848255	0.692689	0	1.75484	1.378	0	0
uc058qhj.1	0.00570243	2.33913	DOWN	1.86648	2.56187	3.53584	1.8673	3.46224	2.54665	2.89377	2.88727	4.46883	2.07391	3.79749	4.10933	3.28578	5.64912	1.72855	3.80776	4.67926	3.48154	5.64799	2.69268	3.79556	3.44238	3.36599	4.07335	2.73807	3.86971	5.52418	3.84884	4.6222	2.45671	2.73678	3.94526	4.42186	3.05016	3.72284	3.23874	0.665952	2.97669	4.34119	4.35775	4.70648	3.3022	4.14406	3.47109	2.06893	3.34615
uc001asd.4	0.000232	1.50894	UP	1.70365	1.60763	3.6237	1.98846	3.11719	4.69737	1.90762	3.51384	1.59959	2.62361	3.00403	3.00066	2.35486	2.98737	2.57699	2.31704	2.89403	2.60743	1.95708	1.63851	2.30962	2.1785	3.46802	3.71798	3.41288	1.60122	2.47689	2.47215	3.35352	2.09289	2.25515	2.84432	4.18024	2.64485	4.53074	3.22493	1.62094	2.86794	2.5555	3.59264	2.09555	1.88154	2.3226	3.91865	2.60783	1.10292
uc057cfu.1	0.000884	2.13918	UP	0.439721	2.45191	2.84974	0	2.5968	2.43734	1.96947	3.61747	2.41525	1.33719	1.69169	1.25854	0.894504	1.64774	1.05879	0	2.1144	1.64042	0.960988	0	1.74367	0	3.28009	2.20151	3.24609	0.948123	1.78091	1.14602	2.17787	1.5048	1.7462	1.31336	0.967328	2.80247	11.4017	0.901737	0	2.27913	2.89033	2.58314	1.0547	0.367763	0.445326	3.07732	2.7156	0
uc057cfv.1	0.000989	1.77905	UP	0.34117	1.90238	2.21105	0	2.0148	1.89107	1.52807	2.80671	3.12323	1.29687	2.29695	0.976474	0.520519	1.59805	0.821488	0	1.64051	1.06064	1.11841	2.13281	1.35287	0	2.36316	2.27747	2.51857	0.735627	1.38176	1.14322	1.68976	1.16754	1.35484	1.01901	1.87632	2.17437	8.84635	0.699638	0	1.76833	2.91531	2.33824	1.09109	0.570678	0.345518	2.38762	2.10697	0
uc060vjc.1	0.00891856	1.7396	UP	0	0.732597	0.425732	4.27181	0.484931	0.728244	2.20669	0.90071	0	0.998838	2.05341	0.626726	1.50337	1.84621	0.395439	1.08887	0.526462	0.816893	0	0	0.868309	1.26002	1.22506	1.0963	2.82884	2.12465	1.33028	0.366874	1.6268	0.56202	1.04348	1.17725	0.722562	0.697783	0	2.69427	3.55482	0	2.37488	1.44714	0	1.23618	0	1.04484	1.35231	0
uc060vje.1	0.00607362	1.79735	UP	0	0.931076	0.541074	5.42915	0.616311	0	1.40227	1.14473	0	0.634724	2.00748	0.796522	1.91067	1.56426	0.502574	1.38388	0.892125	1.03821	0	0	1.10356	1.60139	1.77938	0.69666	2.56804	2.70027	1.69068	0.466269	2.06754	0.714285	1.32619	1.99492	0	0.88683	0	3.42422	5.16333	0	2.74391	1.83921	0	1.74566	0	0.531167	0	0
uc060vjf.1	0.00670038	2.26557	UP	0	1.19917	0.696872	2.33081	0.793774	0	1.80604	0.982902	0	0.817489	2.32697	1.02588	2.18741	1.88876	0.647286	1.78235	1.14901	1.33716	0	0	1.42132	2.0625	1.7188	0.897259	3.30748	3.4778	2.1775	0.400352	2.66287	0.919958	1.70806	2.56935	0	1.14219	0	3.85892	4.1563	0	2.8272	2.1056	0	2.24831	0	0.684113	0	0
uc058tkj.1	0.00914307	2.76082	UP	1.80066	0	2.33394	1.95157	2.65848	0	4.03249	5.76083	0	0	6.06155	3.43583	0.915751	0.843439	2.16787	0	1.92411	0.559795	3.93526	0	5.95029	0	3.358	0.751268	5.53866	0.970644	0	5.6986	0	0	6.43565	3.22694	5.94183	0	0	3.69262	2.78403	7.77757	0.591797	6.61125	0	2.63549	1.36771	1.71841	3.7068	3.49717
uc061kly.1	0.00167926	4.6479	UP	0.81866	2.73893	9.01945	12.4218	9.26641	5.44531	0	2.99329	1.49888	3.11193	4.72431	3.12416	7.49412	6.51889	6.89926	4.07093	6.12348	3.05409	2.68371	5.11783	6.49263	4.71079	3.48958	4.78183	6.5471	6.17816	8.2891	3.65764	12.1641	4.2024	3.25103	2.44518	12.6066	6.08714	0	6.71531	2.53148	1.41441	5.91925	5.20999	0	4.45049	3.31638	4.16673	0	6.35986
uc060bqq.1	0.00558542	2.68216	UP	4.38196	3.90944	5.67971	0	9.27293	1.45733	1.96264	6.40875	1.60458	4.3308	2.95019	4.18059	6.01696	7.18386	4.22046	1.45267	7.7259	2.4521	0.957655	5.47874	3.47525	3.362	10.5066	4.38775	9.16536	3.30692	4.43682	5.22077	5.42579	7.49793	4.52438	2.61762	2.89192	8.8437	0	7.18888	1.355	3.02831	4.03243	5.14837	2.10209	5.31407	4.43781	5.01814	1.80412	2.55313
uc058xgl.1	0.00178335	1.59181	UP	0	1.79685	0	0	0.79293	0.893085	0	0	0	0.918698	0	0	0.409704	0.471689	0	0	0.430419	0	0	0	1.06486	0.772616	0.214622	0	0.991191	0	0	0	0	0	1.91952	0	0	0	0	0	0	0	0	0.39438	0.322053	0	0	0.768809	0	0
uc057fgk.1	0.00425154	1.7663	UP	0.946023	1.40668	2.24802	1.36707	1.86227	2.44707	1.05928	1.44124	0.577357	2.87685	0.909881	0.601699	3.04704	2.51102	0.759296	1.04539	0.673918	1.56854	2.06748	0	1.25045	1.51213	3.19237	3.15758	2.13391	2.37977	0.638578	1.76112	7.80917	0.539576	1.00181	2.26047	2.77483	3.34959	0	1.29334	0.487552	0	1.45094	1.54373	0.504245	1.18682	1.43712	2.00624	1.29831	0
uc061nmb.1	0.00425573	3.17572	UP	1.35613	3.02475	0.878882	2.93958	1.00109	5.26185	3.037	3.71885	4.96589	1.031	1.30433	1.29381	1.03452	4.44654	4.89807	11.2393	4.34731	0.421599	5.18658	4.23892	3.58508	0.650297	2.8903	3.39482	2.5028	2.92409	2.74623	4.29179	1.67918	0	2.15417	4.05051	2.98332	1.4405	0	0	6.29021	3.51451	5.79411	3.65137	5.42131	3.96973	5.83703	1.72558	2.79171	0
uc062kmt.1	0.00459963	2.01515	UP	0.649041	0	2.52378	2.81374	3.67324	2.87806	1.45349	0	0	1.97373	1.24849	1.23843	0.990234	3.34415	1.5628	0	1.73384	2.01775	1.41844	0	1.7158	0	1.38328	1.08316	2.39566	2.79891	0	1.69156	6.42919	0	3.09293	2.32627	0	2.75768	0	0	0	0	1.27986	2.06526	2.07569	1.76419	1.31463	2.89049	6.6805	0
uc060acy.1	0.00818637	5.07819	UP	13.6955	7.41594	13.3906	12.8699	15.0772	14.3927	7.35732	11.361	13.4796	11.9166	13.6672	9.21424	14.1313	12.0884	11.9136	10.8912	12.0966	12.6992	14.1868	9.403	14.7542	11.0847	15.9442	16.052	18.6766	13.9115	8.01557	10.5224	10.9785	11.1075	15.4044	9.41068	17.8505	17.3225	16.4216	15.5849	8.07822	8.7535	15.9229	15.153	13.4816	9.30245	9.34022	14.5052	9.1261	8.14874
uc060acz.1	0.0056826	5.41743	UP	13.3931	7.37805	13.3856	12.9415	15.2469	14.4001	7.49827	11.2099	13.5901	11.7769	13.6186	9.39076	14.2789	12.2066	12.1418	11.0999	12.1559	12.7418	14.1941	9.07876	15.0368	11.0649	15.9917	16.2249	18.7366	13.8301	8.16912	10.5438	11.1888	11.1823	15.4431	9.44637	17.66	17.6543	16.7361	15.8007	8.23297	8.92119	15.9628	15.2458	13.7399	9.44692	9.43744	14.6291	9.13485	8.30484
uc032dnd.2	0.00827842	2.21893	UP	2.4613	1.37243	3.19023	0	2.27115	0.682137	0.688994	0.562456	1.1266	4.2102	1.47954	2.34819	0.469397	2.30577	0	2.54984	1.15064	3.25199	0.33619	0	1.62667	3.24568	0.983569	1.0269	1.89268	0.663378	0	2.17643	1.5238	2.10575	1.95484	0.918928	0.676816	1.96082	7.97752	1.57731	2.3784	0	1.01115	0.903681	1.96787	1.8012	1.55792	0.782953	3.80007	2.98764
uc059oju.1	0.00124509	2.33668	UP	0	0	0	0	1.55664	1.16884	0	0.963763	1.93041	2.40471	0.507036	1.0059	0	1.23466	0	3.4953	0	1.6389	0	0	0	0	0.561779	0.879788	0.648617	1.13669	2.13511	1.17767	0	0	0.8374	0.62983	0	2.23989	0	1.08108	0.815074	0	0.346518	0.129037	0.84298	0.881813	0.800843	0.670792	0	3.07157
uc059ojv.1	0.0062067	2.35476	UP	3.24798	2.17331	3.15742	0	2.07796	0.720131	0.72737	0.593784	2.37869	4.69163	1.87434	2.47898	0.495541	1.82564	0	2.69186	1.21473	4.03897	0.354915	0	1.71727	3.73795	1.38447	1.62614	2.79733	0	1.31546	2.41858	1.60868	2.22304	2.06372	1.35815	0.714513	2.07003	16.8437	1.66516	2.51087	0	1.06747	1.27202	2.07747	1.35823	2.1381	1.23984	4.01173	1.89243
uc059ojx.1	0.00448428	1.84355	UP	2.29443	1.27938	1.78436	0	1.24207	0.508713	0.513826	0.419459	1.68035	3.31424	0.993048	1.75119	0.350058	1.28967	0	1.90157	1.10328	2.78186	0.250718	0	1.21311	3.08064	1.10026	1.53164	2.39953	0	0.929262	1.53767	1.13639	2.35558	1.45785	0.822362	0.252372	1.21859	8.924	1.1763	1.77372	0	0.754076	0.786253	1.10067	1.15137	1.3942	1.02182	1.8893	1.33684
uc063dke.1	0.0078529	1.64265	DOWN	3.35903	1.57727	1.7759	2.10768	3.56717	2.74382	1.97957	2.66642	2.2658	2.88971	2.12546	2.10833	1.70828	3.56081	2.66055	3.22345	3.96712	2.58318	2.89775	2.21041	2.10314	2.7128	2.49624	3.17169	2.44706	1.52478	1.79004	2.50127	2.84576	3.1763	3.08908	2.32338	2.04181	2.91074	6.87614	4.71309	1.64003	3.05444	2.14982	3.11568	2.04955	1.95914	2.05901	2.36201	0.545906	0.343355
uc064xco.1	0.000958	5.09156	UP	5.10148	7.39598	11.2409	6.63482	5.5233	9.04865	2.2849	3.73053	1.86806	4.26624	7.85053	2.92022	6.22661	5.01806	1.84254	4.22799	3.54328	1.26877	6.68941	0	1.34863	3.91403	6.25178	4.25685	6.90432	4.94989	7.23149	5.50821	7.58004	6.11036	3.2414	0.304743	11.7837	14.6309	13.2279	10.4616	1.57749	5.28833	7.71248	1.49843	3.263	3.62665	3.61655	7.78949	6.30107	3.96314
uc064edx.1	0.00104933	3.42807	UP	0.804755	0	1.04309	0	2.77231	3.56855	1.80221	1.47122	1.47342	3.67089	3.09604	1.53555	2.04634	2.26171	4.84434	0	2.14981	3.50258	0	0	2.12745	1.54359	0.857578	2.01455	3.46549	2.60281	6.51865	1.19851	0	2.75402	3.83497	2.88438	2.65553	0.854821	0	0	4.97697	0	1.05795	2.36377	6.43421	2.69224	4.48257	2.04798	3.3133	4.68888
uc058cux.1	0.0076495	2.51017	UP	1.30478	1.45511	4.22801	2.82827	3.21062	0.72323	0.730499	0	2.38892	1.98392	0	2.48965	1.32713	1.22233	3.92717	0	1.39423	1.62254	2.13865	8.15682	3.44933	1.25135	0.695214	2.17751	1.60535	1.40668	2.64224	1.70029	0	0	1.0363	0.779428	0	1.38596	16.9162	0	2.01734	0	2.14412	1.27749	2.08641	1.09126	1.65177	2.90542	0	0
uc063dbo.1	0.00254582	1.86177	UP	0	0	0.596232	0	1.58466	4.07958	0	2.52286	0	0.699429	0.442426	0	0.467877	1.2928	1.10761	0	0.491535	2.00208	1.0053	0	0	3.52928	1.47058	0	3.96176	0.991847	0	0.685068	0	1.5742	0.730692	2.19829	0	0	0	2.82997	0	3.17899	0.604725	2.70227	1.47112	1.15417	1.16466	0	0	1.78678
uc001udw.2	0.00673928	1.59888	DOWN	1.29365	1.73123	1.5091	1.12165	0.636645	1.72094	0.86912	0.473001	1.89483	1.3769	2.61288	0.493681	0.526322	0.969523	0.934478	0.85772	0.967635	1.12609	0.565441	0	0	0.496267	1.24071	0	0.636663	0.557872	0	0.963304	1.28145	0.885421	0.821966	1.23644	0.569172	0.82448	0	2.12231	0	0.894022	1.19046	0.886615	0.206861	0.865561	0.786084	0.987644	1.06523	2.00998
uc001udy.2	0.00856482	1.6214	DOWN	1.15171	1.71253	1.82453	1.10954	0.75572	1.70235	0.573153	0.701836	1.87436	1.36202	2.46157	0.488347	0.780954	0.839168	0.924382	0.848453	0.820441	1.27305	0.559333	0	0.338295	0.490906	0.954569	0	0.78723	0.551845	1.03656	0.762318	1.90141	0.875855	0.813086	1.22309	0.422267	0.815572	0	2.36181	0	1.76873	1.00937	1.00233	0.409252	0.963236	0.90719	0.814145	1.05372	1.98826
uc058upx.1	0.00510178	1.90743	DOWN	0.989291	1.89131	2.19819	1.22537	0.834617	4.0735	1.26598	1.29185	1.03502	1.93399	2.58263	0.53933	1.14998	1.32397	1.36118	0.937032	0.906095	1.75745	0.617727	0	0.373613	0	0.753019	0.471713	1.39107	0.914186	0.572387	1.36809	3.49986	0.967294	1.34696	1.85732	0.777253	1.20096	0	2.8982	0	1.95338	1.67213	1.66045	0.903957	0.945598	1.86067	1.07897	0	2.19584
uc060gqc.1	0.00963973	1.96978	UP	2.20372	2.45761	0.714092	0	1.62678	2.443	0	1.00719	0	1.25653	0.529882	0	0	0.516116	1.32656	0	0.588699	2.05529	0	0	1.45644	0	0.587092	0	1.6946	2.37582	0	1.02561	0	1.88538	1.3127	1.97463	1.21197	0	0	2.25959	1.7036	1.9037	0.724264	0.269703	0.880963	0.921546	0.557952	1.75254	7.93892	0
uc004dlt.5	0.00797149	2.1375	UP	3.67451	5.0435	6.86934	2.45074	5.1468	7.83364	2.21547	5.42575	3.10507	3.22332	4.75748	2.83148	5.31866	5.62686	5.27459	6.32496	4.45497	3.51489	2.77977	1.76701	5.9778	3.52402	4.0663	6.2502	4.95568	4.87566	3.72051	3.81487	4.8998	5.07829	5.38783	4.39002	5.75167	3.15251	10.9936	4.05748	3.93314	5.61597	2.50819	3.52847	3.16385	3.36869	4.72324	5.30493	3.20026	0.548959
uc004dlu.4	0.00916435	2.40789	UP	4.42674	5.24529	7.79976	2.39887	5.65057	7.97454	2.47837	5.5638	4.05245	3.15509	5.45508	3.0355	6.54277	6.4797	5.99567	6.19108	4.6563	3.61252	3.93023	3.45921	6.58267	4.51078	4.86472	6.57963	5.36138	5.07073	3.64176	4.22342	5.48124	5.2075	5.71327	4.29709	6.8472	3.96743	10.7609	4.25528	4.70542	6.93112	3.27346	4.26643	3.64989	3.76017	4.90346	5.89673	3.13252	1.07468
uc003kga.3	0.0049233	1.9177	DOWN	5.29221	3.93461	6.2498	3.31398	6.19282	6.51872	4.74065	5.16001	3.66047	5.18572	3.95891	3.0294	6.27998	4.73744	6.93779	6.82277	4.99526	5.48418	6.55398	2.94081	4.19714	5.75219	3.75972	5.69173	4.12384	3.29651	5.00123	6.78692	3.49486	5.6345	8.49988	7.30626	4.39815	6.24606	6.09885	5.66754	3.90934	6.29879	6.72534	8.29042	8.18041	6.88514	7.17599	7.10804	7.02084	4.56813
uc063dli.1	0.00121333	4.44035	DOWN	5.71417	2.47819	4.52617	2.75247	3.59326	3.16731	2.84369	2.32143	8.13715	7.72301	4.27456	4.84584	5.16624	7.73223	6.11507	5.26197	4.74903	3.75025	4.85645	11.9073	5.03532	2.43562	3.55205	4.7681	6.83519	3.42245	3.85714	3.78222	5.50304	4.34553	3.52984	3.22379	4.88849	5.39525	0	2.60401	0	4.38775	7.92929	6.06087	6.59911	8.49612	4.1795	4.84723	5.22802	2.46618
uc063dlk.1	0.000265	7.08423	DOWN	3.07884	3.81506	5.32088	2.96611	2.35696	2.27543	2.2983	1.87621	5.01071	2.34069	3.29024	4.89559	4.87133	6.73	5.76599	2.26816	5.11764	2.97783	1.86907	8.55435	2.71308	2.62466	4.73912	7.42182	3.78808	2.21286	1.38551	4.84	5.93018	7.02423	2.17361	2.04354	3.7628	4.36052	0	0.701532	0	3.54623	6.29613	6.36383	6.56429	8.01113	2.94486	3.48231	2.8169	5.31519
uc063dll.1	0.000111	9.3122	DOWN	3.94149	3.66299	5.53452	2.84787	2.90959	0.728244	2.20669	1.20095	6.01372	3.49593	4.73864	4.38708	6.01348	7.69254	4.74527	4.35549	5.26462	4.49291	2.15348	8.21337	4.34155	2.52004	4.90023	7.67413	4.04121	2.83287	5.32111	6.35914	6.50719	5.6202	3.6522	3.92415	2.89025	4.88448	0	1.34714	0	6.80975	6.90875	6.75333	7.87829	8.2412	3.99172	4.59731	4.05693	3.82749
uc063dlm.1	0.000148	9.05787	DOWN	3.69795	3.43666	5.9914	2.67191	3.03312	2.04974	3.45057	1.69011	7.89899	4.21705	5.33501	4.70401	5.95536	9.23806	6.6781	5.10796	5.26861	4.2153	2.02042	7.70587	4.88795	2.36433	5.25423	7.71424	4.92896	2.65783	4.99233	5.96622	6.10512	6.32752	3.91604	4.04986	4.0675	5.89201	0	1.2639	0	7.45382	6.48186	7.2412	7.3915	9.53612	4.05717	5.09747	5.075	3.59099
uc063dln.1	0.00902276	8.91467	DOWN	9.13349	3.81966	7.39902	4.94947	6.18044	3.79696	5.1135	3.13078	14.6322	6.07576	8.23552	7.62454	8.70928	13.904	10.9961	5.67723	6.09977	4.96902	3.74264	14.2744	7.5454	3.28478	7.29974	9.52662	4.21405	3.69254	4.62392	8.92652	2.8273	7.8141	4.53381	4.77399	6.27889	10.9144	0	1.17063	0	11.835	9.0053	8.38355	7.30244	11.9357	5.20307	7.26354	9.40099	2.21733
uc063dlu.1	0.0050906	14.6498	DOWN	13.1611	6.60482	10.2353	9.98486	9.06776	5.10656	4.42104	4.21061	13.2531	8.00458	8.86081	8.7894	11.3785	15.1036	17.4295	7.63534	10.8991	8.59227	8.62887	16.4552	6.95854	4.41773	8.41498	12.0803	9.71573	13.4795	7.99553	11.0253	19.5555	13.5119	6.79442	9.43432	9.40962	14.6789	0	2.69895	0	9.09543	12.7601	12.8858	15.2578	15.6855	10.3299	8.37325	6.77328	2.55609
uc063dlv.1	0.00291824	32.0238	DOWN	8.98586	7.74358	11.1177	11.5096	8.04038	4.52798	5.48819	2.98684	16.4522	5.5894	9.23183	10.5213	13.2942	17.2187	19.1779	6.77025	11.7841	9.39647	7.14113	20.4272	6.47864	4.70064	10.0109	14.3146	7.53807	10.5683	6.61699	13.3825	18.2068	16.7734	6.48804	9.27166	9.88385	16.0528	0	2.51281	0	9.87952	13.1554	13.5968	16.3282	17.0804	9.92769	9.35495	8.40821	5.55288
uc063dlw.1	0.000702	20.6813	DOWN	6.60348	5.15498	8.9871	7.1569	6.17457	2.9282	2.21822	1.81083	10.8813	7.02841	6.03364	6.93002	11.0823	11.4445	11.1302	4.37826	10.5843	8.62221	4.32947	16.5126	6.10993	4.43312	7.74061	11.0203	8.12466	5.69534	4.01169	10.3262	13.0824	11.2991	6.8181	5.52253	7.26339	10.5215	0	2.03126	0	5.70445	12.1535	9.37477	14.255	12.9787	8.02517	7.14206	5.4375	3.84749
uc063dlz.1	0.00374501	8.14167	DOWN	3.63762	4.0567	7.54388	0	2.50625	1.61304	4.07313	3.99009	6.6601	5.53099	5.24797	4.85863	3.32992	7.83783	3.50355	2.41182	3.49829	3.16644	0.794982	0	4.8082	0.697727	6.20221	6.67778	5.81825	3.13736	2.94653	4.06307	5.40496	3.73457	4.04475	3.47676	4.00114	7.72785	0	0	0	3.77085	2.39104	4.27384	4.65338	9.43125	4.05238	5.09145	7.48831	2.82593
uc062ezm.1	0.00567031	2.3964	UP	1.37582	2.3015	4.45821	0	3.04688	0.762607	1.54054	0.628808	2.51899	5.22985	1.32326	1.3126	2.09908	3.22221	4.14099	1.14025	1.47014	3.84948	0.751698	0	0.909282	1.97921	2.56573	3.44411	2.53914	0.741635	1.39305	0.768371	6.81424	1.17708	0.546362	4.10932	1.51332	3.65355	0	0.705352	1.06359	0	4.97389	6.06171	2.20001	2.30136	2.43838	0.437658	0	0
uc003qnb.4	0.00845331	3.55143	DOWN	4.20306	4.90035	5.94308	1.65648	5.4532	5.50661	2.9949	6.63607	4.89706	4.50258	3.95061	3.4631	4.858	3.93747	4.14015	5.06677	6.12436	9.97812	6.05413	9.55466	8.83846	4.94704	3.66459	4.78252	4.11352	4.94324	2.70816	3.91221	8.51609	3.59591	5.61425	6.39099	5.88393	4.87041	0	3.72194	8.86146	10.5624	8.28815	9.72672	9.16486	8.86802	6.09472	5.59117	4.32616	7.4209
uc003qne.4	0.00632046	3.74078	DOWN	4.10724	5.01667	6.08415	1.69579	5.48638	5.63731	3.06599	6.43603	5.01329	4.46076	3.85627	3.5453	4.87384	3.93931	3.53202	5.18703	6.16523	10.215	6.19782	9.78145	8.78973	5.06446	3.64736	4.89603	3.8502	5.06057	2.77244	4.00507	8.71823	3.3466	5.74751	6.54269	5.80846	4.98602	0	3.81028	8.7694	10.4752	8.0992	9.95759	9.3824	8.99672	6.23939	5.59945	4.42884	7.59705
uc061yrw.1	0.0097363	3.48311	UP	4.81539	0	7.13314	4.47339	6.09376	7.62607	2.31082	5.65927	1.2595	6.79881	1.98489	4.5941	4.19816	4.5111	10.7666	6.84152	7.71825	5.98808	3.75849	4.30046	1.81856	5.27791	4.03186	5.74018	11.8493	4.44981	0	2.30511	5.11068	4.70832	1.63908	2.05466	3.02663	13.8835	0	0	4.25436	0	8.59126	6.39848	5.50003	4.31504	5.57344	8.31551	0	2.67206
uc057qla.1	0.00249906	2.1515	UP	0	2.20736	0.641377	6.4356	0.974083	0	0	1.35694	1.81197	0.376194	1.42778	0	0	0.695342	1.19148	0	1.18969	0	0	0	0	0.949127	1.84558	1.44516	1.21764	0	0	1.10541	0	0	0.589514	0	0	1.05123	0	1.01475	0	0	1.30103	1.45344	0.791257	0.206927	1.00227	2.20372	0	3.84414
uc064nii.1	0.00215613	20.0305	UP	7.98743	6.47829	13.6471	7.86984	13.222	9.65969	8.13065	14.6023	14.6242	12.1449	12.9202	20.7828	12.1863	12.9247	11.3647	6.018	14.7423	12.6415	8.72805	4.53938	9.59798	11.8386	19.3448	20.6009	17.4213	9.39405	14.7044	14.0583	14.3856	8.69731	14.9946	13.0129	5.59086	6.94174	37.6563	14.8908	4.49071	22.5818	10.0231	12.4415	17.4167	10.9314	16.5462	9.23945	22.4219	14.1026
uc004dbh.4	0.00295551	2.32619	UP	3.15702	0.880185	6.13799	4.277	4.95231	2.18738	0.883748	4.68938	3.61261	6.30032	3.60574	3.38843	3.51213	3.14237	3.80083	5.56	3.68971	3.68048	4.31219	0	3.12971	2.27079	4.10017	3.45755	5.82641	4.25446	5.99352	4.84861	3.42042	2.02573	3.13426	2.23949	4.12361	6.70686	5.11624	4.24863	2.44055	1.3636	4.27998	5.50582	6.6258	5.52831	3.09734	5.77454	0	3.06571
uc001oib.3	0.0017614	1.71577	DOWN	0.453668	0	2.05809	2.45844	0.446528	1.00586	0.761975	0.414689	0	0.344901	2.0726	1.29846	0.461438	1.4875	0.819276	1.50396	0.484769	0.282075	1.4872	0	0.599658	0	1.45034	0	1.67453	0.489098	0.918696	0.844549	2.80868	0	1.44127	1.08402	1.74652	0	0	2.32584	0	1.56761	1.7892	0.999403	0.906797	1.61257	1.14863	0.432944	0	0
uc002nur.5	0.00516572	2.41903	UP	2.57985	2.65576	4.11556	3.44131	3.22289	5.27996	3.55535	1.99539	1.81671	2.86656	3.43563	2.27196	4.74344	3.81115	5.25624	0.657884	4.6652	3.82507	2.16851	2.48121	2.3608	3.4258	2.96066	3.97425	2.68582	4.27896	2.81309	4.06378	10.3204	4.75392	4.098	4.03058	3.27423	2.31876	5.14571	2.03481	1.84096	4.11437	6.13083	4.17743	3.33198	2.24066	2.81371	4.79774	1.6341	3.08337
uc010xrr.3	0.000945	2.92099	UP	2.8093	2.40997	4.34155	3.74737	3.50953	5.74955	3.38762	1.97533	1.97829	2.79293	3.42943	2.47403	4.50592	4.04889	5.20338	0.716396	4.6183	3.49345	1.8891	2.70189	1.99949	3.73049	2.9937	4.32771	2.92469	4.19358	2.18806	4.10338	10.7031	5.17673	4.29084	3.8727	3.09005	2.52499	5.60336	2.21578	2.00469	4.4803	6.39202	4.33739	3.45555	2.43994	3.06396	4.94948	1.77943	3.3576
uc010xrs.3	0.00593112	2.50329	UP	3.00825	2.58064	4.79897	4.01276	3.18866	4.61755	4.14574	2.11522	1.69471	3.34257	3.00461	1.98693	5.29576	4.01045	5.85047	0.76713	4.82172	3.88473	2.52861	2.89323	2.75283	3.55083	3.20571	4.05492	3.13181	4.24108	3.28022	4.39397	11.4611	5.54334	4.41092	4.56165	3.30888	2.2122	0	2.3727	2.14666	4.39779	7.1489	4.53128	3.33024	2.4192	2.81224	5.44721	1.90545	2.69653
uc060wtz.1	0.00738358	3.81299	UP	2.41171	2.2413	3.64694	6.97019	3.16499	5.34715	2.70045	2.20449	1.47186	3.667	3.09276	2.30088	5.72368	4.89517	6.77488	1.33251	4.72457	2.49919	0.878443	0	1.0626	3.08391	2.78417	2.68321	3.46181	0.433341	4.06983	4.48963	11.9448	6.87774	4.46939	4.8022	1.76848	0.853915	0	2.47284	2.48584	4.16673	9.51143	4.13221	2.57096	2.68939	2.03537	5.62597	0	3.1226
uc001nbt.4	0.00407987	3.5876	UP	2.56281	2.00065	5.97925	4.44415	6.18006	7.67093	1.72179	1.17131	2.81535	5.65029	2.71139	4.64557	2.73704	3.12112	4.93671	5.9472	4.24468	3.02759	3.36053	11.2149	3.04877	2.21206	4.5062	6.41549	6.46402	1.93407	9.86061	1.81295	2.53864	5.70076	3.46029	5.20514	1.97325	2.1778	0	3.41611	0.792479	1.77112	4.54832	4.89295	2.25393	3.85815	3.63367	8.15246	1.05515	3.48416
uc001nbu.4	0.00207454	4.14918	UP	2.83925	1.58318	9.38429	4.92352	7.68504	8.81311	3.17918	3.11436	4.67854	6.69147	4.36925	6.23018	4.18742	4.65471	8.54563	7.05932	4.09575	4.5899	6.51528	5.32484	4.87879	3.53985	4.23586	7.81825	7.33593	1.83659	9.19935	3.17133	4.21871	4.6153	4.73554	5.7666	3.43528	3.01589	0	3.20235	2.63388	1.96216	5.78543	6.25469	2.04304	4.63051	5.75087	9.21246	3.50689	4.41141
uc058aub.1	0.00529455	2.50866	UP	3.00642	0.773719	4.79605	4.5116	5.69057	6.40935	2.84846	1.69114	2.11709	5.62616	2.55792	4.19207	2.70507	2.70811	4.45478	4.21664	3.45964	3.73857	4.0433	7.22866	2.13978	2.21791	3.20375	6.17516	4.83712	0.498647	6.08811	1.54987	2.29082	3.16569	2.75514	2.34851	1.78062	1.9652	0	2.60838	0.715117	1.59822	3.34425	3.96245	1.849	3.19139	3.27895	6.91521	0.952144	1.79659
uc058auf.1	0.00822515	14.8171	UP	2.09414	4.67081	9.50018	0	9.27532	8.12535	2.34486	0	1.91708	3.98018	2.51767	7.99162	3.19501	4.90453	2.5212	15.6202	2.2377	3.25516	3.43248	13.0915	0	6.02512	4.46319	6.11598	5.79723	0	10.6018	1.16954	0	8.95816	7.48455	5.00384	0	5.00496	0	2.14723	3.23778	7.23614	6.88251	9.73912	0	2.62717	5.30208	10.6585	4.31095	0
uc057mjy.1	0.00273225	2.53021	UP	3.33326	6.37249	1.85161	3.09653	0.703028	3.16731	0.533191	5.65848	5.23103	1.44806	3.77841	1.36289	1.57409	3.79177	3.43972	0	2.0353	4.14501	0	0	5.03532	1.37003	3.04462	2.38405	4.10111	3.59358	1.92857	1.06375	2.35845	1.62957	1.51279	5.12014	2.61884	1.01161	6.17356	4.39427	2.94491	0	3.12998	3.96288	3.80718	1.19477	1.68787	1.81771	0	2.31204
uc057mjz.1	0.00927111	2.42611	UP	3.43333	9.18932	0.445014	2.97685	1.35172	2.28368	0	6.27668	2.51443	1.04408	1.9813	2.62044	2.09528	2.25146	1.65339	0	1.46748	2.13472	0	0	7.26108	0	2.92695	2.29191	5.06908	3.70146	2.78105	0.766979	3.40095	0	0	3.69169	3.77644	0	17.8049	2.11222	4.24665	0	3.61082	3.36152	2.74503	1.72289	3.47709	1.74746	0	2.66722
uc058kpe.1	0.00477362	40.6794	UP	12.2667	0	7.15478	1.32947	21.4306	13.5986	4.80735	14.5765	4.4918	5.12915	7.66872	4.68118	8.42179	4.59661	10.3377	10.1663	4.91535	9.91507	4.02122	15.3369	3.24281	9.41141	5.22873	11.2593	11.6966	9.91847	19.8724	3.6537	16.7076	9.4452	8.76831	5.12934	3.37313	0	0	5.65993	0	5.29831	9.27245	5.10429	7.84599	2.56482	6.52208	8.97483	5.05037	1.19119
uc059twk.1	0.00480235	1.63516	UP	1.36223	0.759584	0.662123	0	1.34079	0	1.52532	2.49037	0	0.776725	0.327546	0.649813	0.692778	1.11663	0.410006	0	0.727807	2.54096	1.1164	0	1.35044	1.63305	1.81455	1.13669	1.67603	0	0	1.52155	1.68672	1.74817	0.540962	1.22061	0.74918	0	0	1.04757	0	0	0.895406	2.50075	0.544567	1.42413	1.03469	1.08333	0	1.32283
uc062ueh.1	0.00688558	3.20978	UP	0	0	1.10403	0	2.93429	0.944262	0	1.55718	0	1.29512	0.409617	0.812631	0	1.19693	0	2.82373	0.455084	1.58881	1.86151	0	2.25175	0	1.81537	0	5.23995	0	0	3.48846	0	0	1.35301	0	4.68448	1.80953	0	0.873368	2.63388	0	5.5988	2.50188	0.681014	0.356193	0.431316	0.541909	0	3.30856
uc062ohj.1	0.000824	2.87329	DOWN	1.67717	3.27319	1.6304	1.81773	2.47615	4.64819	2.81695	1.91633	1.53536	0.637533	1.51227	4.80028	2.55883	2.16038	1.00959	1.39	2.24018	1.82491	4.5817	5.24238	3.32532	2.81483	2.68088	1.39949	3.35322	1.80815	0	2.65388	2.07669	0	3.66316	0.250469	5.53432	0.890754	0	2.14961	1.29654	2.89766	3.85847	2.66839	1.34094	3.15609	1.27391	5.60193	1.72629	0
uc060ent.1	0.00983168	3.36591	UP	4.08889	1.36799	3.70989	7.0905	3.0184	1.35986	1.83137	3.36382	1.49727	1.24343	2.35961	3.90098	3.53507	2.2983	4.43045	2.71102	4.58766	4.57619	1.78721	5.11231	3.24281	2.745	4.793	1.02357	4.02464	1.76328	1.65603	2.74027	15.1887	0.699645	0.649504	5.37359	0	0	0	2.51553	5.0575	2.82577	2.68767	1.80151	1.9615	1.70988	4.76215	2.6014	5.05037	0.794125
uc062edz.1	0.0095575	3.47433	UP	1.37333	0	1.33504	2.97685	1.68965	4.56736	0	3.76601	0	0	2.31152	1.31022	2.44449	1.92982	0	1.13819	1.83435	5.12334	1.50067	0	4.53817	5.26835	2.92695	0.572978	2.53454	1.48058	0	1.53396	3.40095	2.34989	0.545372	2.87132	2.26586	4.37631	17.8049	0	2.12333	7.11816	3.15947	0.672304	3.29404	0.574296	1.39084	1.74746	2.82711	0
uc062eec.1	0.00641133	3.0252	UP	1.337	0	0.649861	1.44905	1.64495	4.44653	0	3.05532	0	0	2.57185	0.63778	1.01992	0.939386	0	0	1.60724	2.90955	2.92194	0	3.53449	4.48785	2.13714	0	1.85062	0.720707	0	1.36893	1.65549	1.14386	0.265472	1.79701	1.47061	3.1954	17.3339	0	1.03358	5.19739	2.41677	0.327259	2.67241	0.559103	0.846276	1.48858	2.75232	0
uc064slv.1	0.00350209	3.51654	DOWN	0	0	0	0	2.85724	1.83894	0	0.758146	0	1.26112	0	3.16517	2.53084	3.10799	5.99129	0	4.43134	3.60988	0	10.37	2.19262	1.59088	0	1.38417	0	0	0	1.23522	4.10793	1.41919	1.31748	0	0	2.64303	0	0.850435	7.69415	0	1.63554	2.03015	1.32626	0	0.83998	1.05536	0	3.22168
uc063sae.1	0.00147807	3.08614	DOWN	0	4.18523	0.486431	0	0.73876	3.32829	1.68087	3.43043	2.74845	2.28249	1.08285	1.43216	1.52686	3.16415	3.16273	0	0	0	0	9.38438	0.992108	1.43967	3.19936	2.50522	4.15564	4.85514	0	2.37536	0	0	0	3.13855	0	0	0	0.769601	3.48141	2.59355	0.49336	1.46975	1.2002	1.25549	2.66049	3.34267	0	0
uc062hfp.1	0.00479755	5.31397	UP	6.58927	7.69834	9.25245	8.1617	10.8865	9.04397	5.62146	11.1858	7.7556	9.66116	7.77102	9.13033	7.49998	9.11235	5.85531	5.72109	14.3334	6.92584	10.6289	8.82699	11.4055	6.01847	10.4491	12.9603	13.9945	10.4866	10.1665	8.41137	8.54742	6.7112	8.09931	8.6221	9.83624	9.83221	8.13601	8.04322	3.88105	10.3001	13.1998	11.5972	6.89894	9.31615	7.94435	9.88155	5.16743	6.09399
uc001eyf.3	0.0030994	1.61964	UP	1.74377	2.14937	2.61707	2.98406	2.75515	3.05228	2.67189	5.1174	2.01641	1.95366	2.07437	1.75119	3.78063	1.89151	1.5469	0.912755	2.94207	3.3097	2.70775	0.573742	3.88195	2.11244	4.00985	4.05885	4.00862	2.17678	1.11511	2.97283	2.72735	1.88447	2.33255	2.41226	3.02846	2.2422	0	3.10543	0.709489	1.26852	2.17174	2.83051	2.3481	1.80382	2.32367	2.2772	1.13358	0.356491
uc010pdb.3	0.00392134	1.54857	UP	1.65382	1.84435	2.3988	2.5606	2.55795	2.96835	2.73364	5.18306	2.01865	1.67642	2.34808	1.80322	3.32423	1.80753	1.4222	0.783228	2.71391	3.08486	2.66772	1.47697	3.43517	2.719	3.98632	3.6143	3.73045	2.12259	1.59479	2.93214	2.34032	2.02131	2.56448	2.49334	3.29169	1.92401	0	2.50324	0.608807	1.0885	1.96708	2.81437	2.39268	1.81131	2.2332	2.25467	0.972718	0.305902
uc010pdc.3	0.00710472	1.55625	UP	1.71705	2.01062	2.55941	2.79143	2.61954	3.04559	2.78781	5.17944	1.88625	1.89282	2.27075	1.96578	3.53658	1.84983	1.34369	0.853834	2.77508	3.20281	2.90821	1.07341	3.74484	2.55243	4.1627	3.7252	3.80267	2.22138	1.73855	2.94075	2.55129	1.61592	2.25017	2.30783	2.9274	2.09746	0	2.7289	0.66369	1.18663	2.03155	2.73185	2.40245	1.72328	2.17367	2.34868	1.06041	0.333478
uc059jqh.1	7.28e-05	2.80792	UP	0	1.43049	0.831294	0	2.52503	2.84397	2.87256	2.93124	0	0	0.154213	0	0.652337	1.95268	0	1.06308	0.685321	1.59508	1.40164	0	0	0	0	2.67584	0.789095	0	5.19506	1.91031	0	2.19482	1.01877	1.53248	1.41089	0.681254	0	0	0	2.21615	1.68627	3.13969	1.02555	1.6092	1.94858	4.08037	0	0
uc064hqa.1	0.00598822	1.57883	DOWN	0.681726	1.21643	1.4138	3.25098	1.74459	0.906899	0.916015	2.74187	1.99707	1.24388	0.786818	1.95119	0.832081	0.766377	1.3132	1.808	1.60262	3.47576	2.01133	1.70472	0.720884	0.130761	1.45295	2.16165	1.59366	1.76392	3.03715	1.80212	1.01294	1.39979	2.38237	2.11763	0.899824	0.868966	0	0.279603	1.47564	1.41339	3.00231	2.76999	2.28924	2.13812	3.17591	1.90838	1.68406	1.05921
uc057nbb.1	0.00135064	2.90866	UP	2.5785	0	2.92437	0	0	2.85848	0	2.35696	0	2.94046	1.86	1.84501	0.983498	3.62334	0.776083	4.27401	2.06645	1.20242	0.704397	0	1.70413	2.4729	2.06081	1.61369	0.396561	1.38994	2.61078	0.480014	3.19273	0	1.53594	0.385074	2.12714	1.36946	0	0	0.996663	4.45491	0.847438	1.89343	2.06157	1.61741	2.93779	2.87083	2.65402	0
uc057nbi.1	0.00303263	1.59297	UP	0.883543	0	0	0	0.652227	0.979479	0	1.21144	0	1.00757	0.424894	0.842939	0.224668	1.03464	0.531861	1.46452	0.708085	0.549356	0.965468	0	0	1.27103	2.11846	0.737258	1.08708	0.476272	1.78921	0	0	0	0.701737	0	0	0.93851	0	0	0	0	0.580762	0.432531	0	0.738955	0.671103	2.24848	1.81884	0
uc057mpf.1	0.00691753	2.11212	UP	0.849865	1.42167	0.27539	0.921089	1.25473	2.82644	0	0	3.11203	1.61527	0.817397	0.810809	0.864419	0.995201	3.06953	1.4087	0.454063	1.05683	0	0	0	4.07529	0	2.12747	1.04564	0	0	0.474632	0	0.727097	0	1.52303	0	1.80547	0	2.61423	2.62797	5.87328	1.11725	1.24813	2.71795	0.355394	0.430348	2.43312	2.62427	1.65057
uc002wat.3	0.00223432	1.64301	UP	1.11202	1.59446	1.64726	0.688694	3.43991	2.46553	3.02395	2.03295	1.16342	2.41546	1.98628	0.909357	2.01976	2.67878	0.765024	4.47643	2.54626	1.28406	1.04154	1.98622	1.67985	3.04707	2.70859	4.77209	3.32273	3.08279	0	2.36587	2.36042	2.71823	1.00937	1.80304	2.9705	1.68743	4.11915	0.977323	2.94738	1.64678	2.71493	2.79967	1.77817	1.79365	1.5284	2.02137	1.3081	3.0853
uc002wau.3	0.0031721	1.77886	UP	1.35787	2.1633	2.01144	0.840954	3.43671	2.58053	3.47529	2.48241	1.06548	2.65454	2.79856	0.740268	2.46629	3.18016	1.40124	4.82303	2.591	1.44733	0.847872	2.42534	2.05124	3.72073	2.68728	5.5034	3.58	3.55522	0	2.74448	2.4019	2.32344	1.84879	1.96991	3.41387	1.6484	0	0.795596	4.19884	0.670288	3.31516	3.32367	2.48149	1.78461	1.4734	2.09803	1.5973	2.63719
uc064ljf.1	0.00718029	2.07132	DOWN	1.92977	2.86947	2.50129	2.78867	2.61167	3.03069	2.70102	2.35196	3.23878	2.56744	3.17075	0.920546	1.79925	2.03381	1.54887	0.533118	2.57759	2.99966	3.51452	2.01065	3.82616	1.23383	2.91329	3.48892	2.9679	1.38699	3.58221	2.8141	3.18596	3.85235	2.42675	2.49767	2.65328	1.87901	0	2.14359	1.9891	0.555682	2.1141	3.14902	2.44293	4.30393	2.0358	2.86474	3.64154	2.18629
uc060nhi.1	0.00691678	5.55915	DOWN	5.01375	7.82794	8.44819	0	3.45439	2.22326	1.1228	7.33276	5.5078	1.52468	4.82221	9.56669	7.64942	5.16662	3.62172	3.32423	3.75023	2.4939	9.86156	25.0747	9.27805	6.73177	4.27428	5.85711	4.3181	5.4053	6.09183	5.22682	0	1.7158	0.796416	5.39104	13.2355	11.7165	0	1.02817	3.10073	0	5.93206	5.39977	6.41379	12.9992	3.04659	3.18981	0	0
uc061hkt.1	0.00071	10.1092	UP	4.31954	0	4.1991	0	3.45439	9.57713	4.8367	1.9742	7.90864	6.97835	3.6352	0	4.11892	3.54076	10.4008	0	6.34654	8.05722	2.36003	6.75087	2.85478	0	4.60307	3.15383	2.65729	1.16422	4.37362	2.81444	5.3485	7.39112	6.00375	1.93525	3.56341	4.58827	0	3.32178	3.33925	1.86573	4.96874	7.92974	7.77055	4.51584	1.09365	4.12222	2.22303	0
uc061qca.1	0.00470318	2.0463	UP	0.689163	0	2.67979	2.98768	0.339158	1.52799	0.771673	4.40966	0	2.09574	0.662835	0	2.1029	0	0	0	1.84102	0	0	4.30828	2.73281	1.32188	2.2032	3.45037	2.1198	1.48597	0	0.769768	0	2.35844	2.73678	1.23504	1.51607	0.732038	0	0	1.06552	0	0	2.69899	2.20401	2.01735	0.697947	4.38454	2.83739	0
uc010tqx.3	0.00591288	2.4373	DOWN	0.866178	0.772776	0.561352	0	0.511527	0.576138	1.35783	1.42516	2.85459	1.05362	0.916396	0.661099	0.616709	0.162289	1.25138	1.14859	0.555335	1.61568	1.13579	0	0.457966	1.49527	0.83073	0.433661	0.745998	0.186765	2.10486	0.515993	1.71602	0.889265	0.963125	1.44878	0.381096	0.55204	0	0	3.2141	3.89092	1.93578	2.37457	3.32415	1.37642	1.22811	2.53494	1.06986	0.672901
uc059bol.1	0.00320888	3.70344	DOWN	1.19195	1.06342	0.772476	0	0.703913	0.792824	1.86852	1.74326	3.9282	1.44989	1.26105	0.909738	0.363708	0.223326	1.72203	1.58058	0.764197	1.63045	1.56296	0	0.630207	2.05764	0.88913	0.596762	1.02657	0.257007	2.89649	0.710058	2.36141	1.22372	1.32536	1.99367	0.524426	0.759662	0	0	3.68577	5.35429	2.50714	3.26765	4.19316	1.8941	1.69	3.48833	1.47223	0.925979
uc059bon.1	0.0091768	8.72774	DOWN	1.21293	1.35267	1.17911	0	0.895377	0.672315	3.39536	3.04896	6.66223	2.30532	0.583294	2.31437	0.61685	0.56814	4.38083	2.01049	1.29608	3.20516	2.65079	0	0	2.3265	0.323135	0.506054	2.23851	0.653825	7.36868	1.80639	6.00744	1.03771	1.92669	2.17367	1.33414	1.93258	0	0	7.50129	10.4779	4.38498	4.89867	5.33371	3.80414	1.22839	3.47256	3.74535	1.17785
uc059boo.1	0.00731408	16.9302	DOWN	1.41697	3.16044	0.918308	0	0.697334	0	3.96654	2.91426	5.18866	2.1545	0.681419	5.40742	0.720619	0.663716	5.1178	2.34871	0.757055	4.62537	1.54836	0	0	1.35894	1.50998	0.591185	2.17923	2.29144	8.60827	2.37405	3.50902	1.21228	3.37621	0.846444	0	0.752562	0	0	5.47699	11.0165	4.19125	6.06958	3.39871	4.44409	1.43503	2.70448	5.83388	0
uc059boq.1	0.00438166	7.20792	DOWN	1.61065	1.19747	1.04383	0	1.05687	0	3.60697	2.2084	4.91489	2.44899	0.774559	2.04884	0.819117	1.00591	3.87822	1.77983	0.860534	2.83743	1.17333	0	0	1.54468	0.858185	0.895988	3.3028	0.578812	6.52326	1.79903	5.3182	0.918655	1.70564	1.92428	1.18107	2.28114	0	0	4.98049	8.34821	3.88189	5.12513	2.14626	4.26574	1.63118	3.75729	3.31565	2.08542
uc059bor.1	0.00269932	3.21742	DOWN	0.728923	1.08387	0.787332	0	0.71745	0.538714	1.90445	1.22154	4.00375	1.47777	1.16846	0.927233	0.370703	0.22762	1.75514	1.61097	0.778893	1.43519	1.32752	0	0.642326	2.09721	0.841498	0.405492	0.896837	0.261949	2.95219	0.723713	2.40683	1.24725	1.35084	2.03201	0.534511	0.645226	0	0	3.00532	5.03747	2.15608	2.91418	4.07954	1.72731	1.7225	3.24625	1.25045	0.943787
uc059boz.1	0.00737532	1.84431	DOWN	0	0	0	0	0	0	0.326477	0.533035	0	0	0.981505	0	0	0	0	1.93317	0	0.362575	1.27442	0	0	1.11851	0.932121	0	0.358735	0	0	0.434228	0	0	1.85259	0.348344	0	0	0	0	2.70479	0	1.14991	0.285471	0.932466	0	1.18114	2.226	0	0
uc060jbb.1	0.00995866	1.87409	UP	4.32835	0	1.60292	2.68063	3.34732	1.37095	0	1.69563	6.79265	4.23081	1.18943	4.12944	4.40247	2.60668	1.48886	0	0.660725	1.53784	1.35134	7.73101	1.63463	2.37204	3.62407	4.12768	0	1.33325	1.25215	1.84175	3.06252	2.11605	1.96441	0	1.36026	3.28402	0	2.53604	1.91203	4.27322	2.84507	2.11891	1.9775	1.29287	2.81798	2.36036	2.54578	3.60271
uc060jbc.1	0.00655992	2.413	UP	2.70743	0.754837	0.877313	0	3.33102	2.25105	0	1.2374	6.19627	4.63122	0.976497	1.2915	4.47491	2.2193	1.62977	0	0.723258	2.10423	2.95847	8.4627	1.78934	1.94741	3.24578	3.38875	0.416389	1.45943	0	3.27609	3.35236	0	2.6879	0.404328	2.23349	3.59483	0	3.47008	2.09299	3.50824	4.44905	1.65675	0	1.41523	2.74193	2.58375	2.78672	1.31456
uc032hwi.1	0.00526616	3.58427	UP	2.87696	2.13894	5.28274	4.15743	4.60148	6.64448	1.6107	4.16381	3.07266	3.64535	2.30588	1.60111	2.19467	2.91976	5.48412	2.38436	5.76411	2.83226	3.92966	2.99754	5.70415	2.98906	3.0658	2.40064	6.34196	4.65246	1.94199	3.12419	5.34343	5.74319	4.37953	4.29647	3.16447	5.34791	0	4.67067	2.22405	4.14213	3.78211	8.45036	4.40872	3.20821	4.85605	5.03348	2.96122	4.65625
uc060yba.1	0.00103945	39.0632	UP	5.58324	9.68563	12.8653	17.4811	15.8755	17.193	6.25169	10.2071	6.81489	9.43257	8.94989	6.51036	6.94082	6.9739	17.178	13.3677	15.2464	8.48579	14.2355	15.5126	10.6599	3.56971	8.26348	11.9059	16.4102	10.0321	10.05	9.93181	9.21763	16.9838	10.3469	15.9349	6.82354	10.5433	0	15.9022	6.71402	9.64622	12.6408	17.6141	9.42386	7.26377	9.424	11.8404	12.7706	13.2532
uc060ybb.1	0.00428956	34.5313	UP	5.40783	8.77216	12.1071	18.116	14.5165	16.8951	6.05528	12.1333	9.90118	8.59636	8.98395	4.69029	7.5006	7.36888	17.1644	12.2233	15.7597	9.47585	13.4301	12.2934	12.3467	7.07229	9.69196	10.2556	15.7266	12.1903	7.96441	10.6163	14.6095	15.1417	12.4947	15.5648	8.65201	14.0996	0	16.6348	8.36111	11.8913	12.2796	18.0502	9.43351	7.40105	11.7003	11.8855	12.1445	12.4124
uc060ybc.1	0.00483415	19.1377	UP	3.99925	6.44222	10.3673	15.4112	11.8089	12.3153	4.97562	10.1545	5.69505	7.43215	6.62446	3.81546	4.97168	5.41165	14.9794	9.57519	11.1584	7.73606	11.168	11.1116	8.22298	5.11394	6.39262	9.64054	12.438	9.1022	7.19878	7.61044	9.90382	13.6861	10.9407	11.945	5.37644	12.2721	0	12.3019	5.49625	6.90954	9.93082	12.8345	8.17137	6.31794	8.10044	10.1775	6.40325	6.90414
uc060ybd.1	0.00276004	15.4335	UP	3.93467	4.38798	11.8999	5.68589	10.0046	11.6317	2.93716	5.99434	1.20066	6.48122	3.78435	3.12821	3.33504	3.07169	10.2636	4.34796	10.1607	3.26192	6.44926	8.19916	7.80126	1.88676	3.1447	5.47204	12.5061	5.65593	5.31191	4.15071	6.49593	13.4651	5.72923	7.83473	5.7705	9.05549	0	9.41363	2.02781	4.53198	7.75889	16.0515	8.38897	6.03309	7.63757	8.76149	2.69994	5.09449
uc002ibs.5	0.00829154	2.09453	UP	2.70375	2.72808	4.50576	2.7908	5.44911	3.28279	2.0183	2.35376	0.942911	6.26445	3.5911	4.66766	5.89297	4.52303	1.55006	0.853641	3.92092	4.00261	4.22064	7.24389	5.95636	2.96344	4.18462	2.47097	5.62351	3.60892	1.56434	3.59521	3.18839	2.86393	2.65869	2.38422	3.11556	4.23955	0	3.8284	2.78687	2.66931	7.44732	5.60953	3.39698	3.17658	3.32497	4.34135	2.65041	1.50031
uc060fon.1	0.00879633	2.02352	UP	2.61982	2.39044	4.24462	2.58125	5.50879	3.1023	2.13343	2.17702	0.872112	5.61301	3.49326	4.54441	5.90469	3.79296	1.7204	0.789544	3.3084	3.70207	4.16398	2.97776	5.0369	2.28411	3.74352	2.0867	4.98149	3.08118	1.44688	3.48044	3.53878	2.44513	2.55364	2.56087	2.88162	4.55368	0	3.90724	2.94584	2.46888	6.9664	4.72197	3.23712	3.33644	3.13561	3.86385	2.4514	1.85021
uc064vmv.1	0.00902863	2.26146	UP	0	0.903223	4.1991	7.02232	3.98583	0	0	0	0	2.46295	2.7264	0.772694	3.29514	3.79367	1.95016	1.34248	2.16359	0	1.77002	0	0	1.55349	2.58923	1.35164	6.9754	3.49266	3.28022	2.11083	4.01138	1.38583	0	0	4.89968	1.7206	0	1.66089	0	0	1.06473	2.37892	2.59018	1.35475	2.46071	2.57639	0	1.57298
uc064ero.1	0.00514798	2.10025	DOWN	0	0	1.56796	0	4.36576	1.78807	0	2.21153	0	2.45247	3.10263	1.53881	1.23042	0.755506	0	1.33677	1.29263	1.25358	2.20312	0	1.06599	2.32031	0	0.672944	1.48837	1.7389	0.816564	4.2037	3.99431	0	2.56209	0.963505	0.887061	0.85664	0	0.826912	0	0	1.5903	2.7636	1.93437	2.86659	2.04187	1.53925	3.32035	0.783142
uc001ujg.4	0.00534677	1.71502	DOWN	0.455577	0	2.06675	0	2.12993	0.505044	0.51012	1.45752	1.25117	0.86588	1.09543	1.73856	1.62183	1.06697	0.548482	0	0.973617	2.40772	0.497819	2.84802	0.602181	1.52921	1.69918	1.14045	1.8217	0.491155	2.76768	0.932911	2.2564	0.779532	1.44733	2.17715	1.00221	1.2098	0	1.8685	0.704373	2.75487	1.19782	2.00721	1.82122	0.381024	2.07622	1.3043	0.468919	0.4424
uc058vhu.1	0.000132	1.86168	DOWN	0.55013	0	1.78264	0	1.08294	0	0.615994	1.00573	2.01446	0.836473	1.05823	1.57455	1.39888	1.28842	0.662318	0	1.17569	2.05231	0.30057	3.43912	0.727162	2.1104	2.05184	0.918095	2.03057	1.18619	2.22807	1.02412	1.36235	0.941322	1.31079	1.97176	1.21021	1.46089	0	2.25631	0.850563	0.950466	1.62723	1.88518	2.19921	0.460104	1.67143	1.925	0.566242	0
uc060sfi.1	0.000909	2.0505	UP	1.37582	0	0.891642	0	1.69271	1.52521	0	1.25762	0	1.04597	2.48112	0	1.04954	0.644442	0	3.42076	2.20522	1.71088	1.5034	4.30046	0	0.659738	0.733066	0.574018	0	1.48327	0	1.79286	0	0	2.18545	0	3.02663	0	8.9186	1.4107	1.06359	1.18851	0	0.673524	0	0	2.43838	0.875316	0	0
uc058qql.1	0.00077	2.97802	DOWN	1.54921	0.575897	1.33868	0	1.27069	0.572475	0.867344	0.944068	3.78192	1.96298	0.496674	0	0.131312	0.967542	0.621712	2.5679	3.03493	1.60541	3.10357	9.68483	2.04774	0.990506	2.20119	0.430904	3.17681	2.22693	1.04574	0.769068	0	0.883611	0.410143	2.15935	1.70403	0.54853	0	0	0	2.67659	2.7155	5.05602	2.47726	2.15948	1.56895	0.328542	0	5.01467
uc058qqn.1	0.00728512	2.97464	DOWN	2.16285	0	1.75212	0	0.798303	0.599425	0.605449	1.97702	3.95996	1.64431	0.390042	1.03173	0	0.759817	0	1.79252	2.60002	2.35337	2.3634	10.1408	1.07207	0.518567	2.59292	0	1.66318	0.58294	0	0.805273	0	0.925208	0	1.1305	1.78424	0	0	0	0	3.73678	1.24396	3.70582	2.16156	2.03503	1.36901	0.344008	0	4.20059
uc064wro.1	0.00770032	2.64216	UP	1.66489	1.8567	2.15796	4.81178	7.92031	4.92178	1.24281	4.56553	0	1.68764	2.93569	2.11784	2.96345	2.33952	1.33627	0	6.07833	4.83079	1.21284	6.93867	2.9342	3.1934	3.25264	10.6508	2.73122	1.19661	0	1.23974	0	4.74796	2.20384	3.31514	5.4938	4.12642	14.3899	3.98322	1.71607	1.91763	3.28305	6.52026	0.443706	1.62451	1.68611	5.64919	5.71217	2.15565
uc003pme.4	0.0040005	3.38155	DOWN	2.9189	2.32513	4.18871	4.06738	3.28338	3.6981	2.33454	3.43043	3.43556	2.69461	3.70976	4.97279	1.37841	3.90636	1.75707	6.56618	3.45318	3.889	4.32867	0	1.37793	1.59963	4.44355	2.6096	2.94999	2.24775	2.53324	3.49317	6.19579	2.1405	6.29247	3.36273	2.75194	1.77171	0	2.56534	1.28941	4.32258	4.11133	6.73635	4.50076	4.79528	3.48398	5.83641	4.29198	2.02462
uc057qng.1	0.00431517	2.46314	DOWN	1.58926	0	0.514984	0	0.391063	0	1.77954	0	2.90978	0	0.764275	3.03246	1.61648	2.23326	1.91336	2.6343	1.27366	3.9526	1.73663	0	4.20138	0	0.846791	0.994603	3.91074	1.71338	0	2.36686	0	0	1.26224	0.949366	0	3.37628	0	0	0	0	0	3.50105	3.81197	1.66149	0.804761	4.04444	6.54324	0
uc061wqm.1	0.00988728	189.202	DOWN	34.3574	19.3638	41.061	31.2309	34.8166	38.4975	21.5106	36.8085	46.3332	25.2776	30.2023	28.549	35.5094	31.1481	29.5774	35.5168	26.2516	35.9483	39.3598	30.0236	49.5643	22.3211	38.4826	34.8344	42.6129	33.8543	50.124	35.8312	35.6801	36.0317	29.0482	34.2063	21.7399	38.6532	0	22.728	26.2746	45.3176	49.6594	54.7987	40.1706	41.5576	39.8462	39.9566	27.3783	26.5475
uc001uyi.3	0.00668112	22.2255	DOWN	6.71216	8.80643	8.9559	18.8286	6.99513	7.44098	11.4947	14.4364	13.7351	12.0069	10.633	10.924	7.22871	7.76755	20.4401	24.8694	13.9227	25.1631	4.9616	4.93658	7.82835	9.46656	21.6686	16.1437	15.3023	7.66202	10.3942	11.4663	13.6888	9.45832	17.4042	15.3308	3.47432	7.96854	0	8.90653	12.8196	14.3253	14.274	10.2442	14.5212	12.8786	18.9936	19.3422	16.2559	7.66827
uc057xct.1	0.00790054	9.7434	UP	6.57294	0	2.83986	0	0	1.21444	2.4533	0	4.01146	1.66569	2.6341	5.22574	3.89988	1.5394	2.63779	0	7.02355	2.72455	0	0	2.89604	4.20249	3.50219	0	2.6957	0	0	1.22362	0	18.7448	6.96058	3.92642	6.02483	0	0	7.86283	5.08125	0	4.32046	4.8266	1.75174	0.916219	2.21891	0.696964	0	0
uc065aez.1	0.00273561	11.3539	DOWN	6.47931	7.22579	2.7994	9.3631	4.25155	2.39428	7.25504	3.94841	0	4.92589	3.11589	2.06052	3.29514	2.02329	2.60021	0	3.46175	4.02861	7.0801	0	2.85478	4.14263	4.60307	1.80219	1.32865	6.98532	6.56043	1.60825	5.3485	18.4778	5.14607	5.16066	2.3756	4.58827	0	4.42904	6.6785	7.46292	1.41964	0.528649	6.90716	9.03167	4.3746	8.24443	13.3382	4.19461
uc021uef.2	0.00134459	31.7462	DOWN	0	0	4.04358	0	7.67642	27.6673	0	0	0	2.37173	7.50121	0	4.75964	14.6127	15.0234	5.17103	5.0003	1.9397	6.81787	0	0	2.9919	3.32444	0	7.67663	10.0899	6.31745	3.48454	7.72561	10.6761	2.47774	7.45428	0	0	0	0	14.4701	10.7798	2.05059	1.52721	4.9885	3.91372	7.89858	7.93908	12.8441	36.3533
uc001wml.2	0.00501403	1.58746	UP	1.42229	1.85051	2.9957	1.54149	1.63322	2.1023	1.45986	1.30009	2.17005	1.62194	1.13996	1.13077	3.1344	1.55448	2.28311	1.17876	0.506597	1.17911	2.97882	0	0.93999	2.84174	3.22074	1.18681	1.89575	3.32228	1.44009	2.11818	2.34812	1.82525	1.50617	1.48684	3.12884	2.01436	3.07326	1.94446	2.38227	1.6382	2.2593	1.62463	2.08478	2.27995	1.56045	3.16707	0.487981	1.84154
uc003zzl.5	0.00872013	2.12267	UP	3.07226	3.21207	5.22654	4.16217	3.49639	2.34152	3.87009	6.14314	4.21874	2.04372	4.33999	3.48065	4.39435	4.40712	5.77934	2.54622	3.89841	3.34289	2.93749	2.40077	4.31471	4.05134	5.93397	3.2045	5.19747	2.27713	0.77768	4.07501	3.8041	4.27124	4.57516	2.86758	3.59048	4.07924	0	2.75637	1.78127	2.32224	4.79614	6.39199	1.68874	2.4892	4.95882	2.93191	3.9528	4.4751
uc057isz.1	0.00961933	6.53185	DOWN	0	0	4.14595	0	3.1483	1.77298	0	0	0	2.43177	0	0	1.62671	1.49826	7.70189	0	4.27241	0.994404	1.74762	0	4.22797	6.13529	2.55645	1.33453	3.93549	1.72422	0	0	0	5.47317	6.35117	3.8215	0	0	0	0	2.47273	0	0	3.91468	2.5574	4.68161	5.66898	1.01751	0	9.3184
uc064ynl.1	0.000609	84.2165	DOWN	7.08485	0	4.59154	0	3.48667	0	0	0	0	8.07939	5.11064	6.75927	1.80155	0	4.26483	0	7.57055	15.4179	11.6127	0	0	6.79469	0	0	10.8962	3.81907	0	9.23241	0	12.1228	8.44052	19.045	3.89643	15.0512	0	0	10.954	0	4.65695	5.2025	0	4.44409	1.79379	4.50747	0	0
uc058kfg.1	0.00413609	2.37309	UP	2.53115	0	4.10096	0	1.24566	0	0	1.15684	0	2.88646	0	1.20742	0	1.7784	1.52366	0	1.69042	0.78689	4.14877	7.91171	0	0	0.674322	2.11208	6.22845	5.45764	0	1.4136	0	0	2.01032	1.51201	0	1.34431	0	0	0	4.3731	1.66375	1.2391	1.01186	1.5877	1.28171	0	0	0
uc060duc.1	0.00875676	11.7252	DOWN	7.06834	3.94134	10.3069	3.83036	6.08745	6.85636	3.9573	10.4992	6.4707	11.4191	11.897	12.6441	11.2334	12.8295	8.50978	13.1807	16.522	9.8884	4.82734	22.0938	15.1823	10.1683	15.5354	11.0589	16.8497	8.57289	16.1029	7.89505	17.5042	18.1418	5.6139	7.91691	9.71838	11.2621	22.9098	10.8713	2.73211	9.15904	16.8421	12.7597	8.47696	8.31324	8.94804	11.8045	14.5507	10.2959
uc003lny.3	0.00569774	1.9278	UP	2.28958	1.27668	2.74508	0.496292	3.77468	2.53819	1.79459	3.97643	1.67679	3.2202	3.138	2.94889	4.07538	3.91444	4.13473	3.03608	3.79214	4.69781	3.25244	2.86265	2.87505	2.41539	4.08677	3.34338	3.66211	2.09813	0.463649	3.32458	4.53597	2.3506	2.90953	2.25671	2.6443	3.28323	5.93676	2.465	1.41598	1.97787	2.93468	4.70755	2.83739	2.39362	3.42017	4.58847	2.82796	1.77869
uc058jzs.1	0.00939612	2.53554	UP	0.926747	0	1.20121	2.00883	1.59628	1.02738	2.0754	0	1.69678	0.35228	0.891342	2.65248	1.88524	2.17046	3.90508	0	2.72327	2.01677	4.05072	0	3.06244	2.22198	1.97515	1.15996	4.84599	1.99824	3.7534	1.38019	2.29502	1.58575	2.94421	3.32162	2.03872	2.95321	0	0	2.14928	4.80346	4.26412	3.85629	1.11144	1.16263	3.75424	2.35843	1.90778	1.79989
uc059xsp.1	0.00236943	1.93438	UP	1.04852	2.33864	2.71809	9.09114	2.58004	2.32474	0	1.91686	2.8796	0.398568	1.00846	0	0.533238	0.736697	1.26234	0	2.5209	2.77071	1.71861	0	0	1.50836	1.11734	0.43746	0.645028	0	0	0	0	1.79411	0	2.19221	1.1533	2.2275	0	1.0751	0	1.81154	2.06761	2.69479	0.838317	0.767317	1.72556	0.667081	0	0
uc059eyv.1	0.00406908	1.66458	DOWN	1.39867	0	0.906448	3.03178	0	3.10108	0	0	0	0	3.02678	1.33439	0	0	1.6839	0	0.747278	1.73929	1.52836	0	0	1.34139	2.60833	2.3342	0	0.75395	0	2.08301	0	2.39325	0	0	0	0	18.1334	0	2.1625	2.4165	1.83872	1.02706	5.03222	2.04712	0.708249	1.33478	0	2.71643
uc064qxp.1	0.008487	2.86652	DOWN	1.0001	0	1.29629	0	0	2.2174	0	0	0	1.52066	0	1.90829	0	0	0	0	1.06867	3.73098	0	0	0	1.91829	2.1315	0	0	0	0	0.744718	0	0	0	1.19485	0	4.2493	0	2.05092	3.09255	0	0	0.489593	0	1.67288	2.0257	1.27256	0	0
uc003gub.4	0.00617873	2.35464	DOWN	1.00898	0.750148	1.52576	1.45805	1.15861	0.372845	1.88296	1.22972	6.77357	1.53415	3.23477	0.962611	1.1973	2.28428	2.83439	0	1.79691	4.28688	2.94009	8.41014	0.444556	0.322552	2.15041	1.68385	2.27591	0.362592	0	1.25221	0	0	4.27393	4.01817	0.739873	1.07175	0	2.75882	1.04	7.26343	4.53195	5.26867	3.49571	6.68059	2.89521	2.78167	2.76941	1.95959
uc062hhe.1	0.00555222	38.3845	UP	13.0703	6.24693	5.44539	4.04735	8.72956	16.5595	10.4537	11.094	15.3839	3.54883	13.9179	10.6883	5.6975	5.6849	10.1158	7.73743	20.9495	8.70715	5.10081	0	17.2764	14.3257	23.3796	7.79024	10.9123	9.05854	11.3434	9.3851	2.31198	3.19493	2.96596	7.80772	6.16136	10.9084	48.4153	6.70084	5.77377	29.0337	14.7279	15.5392	12.6893	7.02735	10.4004	5.34568	5.76563	0
uc059lxm.1	0.00357699	2.52295	DOWN	2.09029	1.55408	4.06402	6.04126	5.14348	1.54484	0	4.45829	0	5.29715	1.67536	2.65898	2.12609	2.93731	2.51656	2.30985	2.60586	1.73289	1.52274	8.7116	3.68393	2.67291	4.45499	5.23264	0	2.25353	2.82195	2.33477	3.45096	3.57668	3.87374	3.32976	1.53279	2.96045	0	0	4.3091	1.20381	5.49588	10.574	2.22832	1.74823	4.23387	8.42251	0	2.70645
uc059lxn.1	0.00494507	2.60582	DOWN	2.65063	1.478	4.29454	5.74554	5.54393	2.93844	1.48399	4.84578	0	3.02271	1.91202	2.52882	2.69602	2.79352	5.58454	2.19678	1.41617	1.64807	2.8964	8.28516	4.3795	1.27103	4.23691	4.97649	0.815306	2.85763	2.68381	2.96064	3.28204	3.40159	2.63151	4.75015	1.45776	2.11165	0	0	4.09817	1.14488	6.96914	11.0295	2.11924	4.43373	4.02662	4.63749	2.72826	2.57396
uc059ami.1	0.00800658	2.67256	DOWN	0	0	3.03019	1.35133	1.22722	0.691113	0	2.27943	0	0.473955	2.39841	1.18954	2.21934	0	0	1.03335	1.33232	0	0.681226	0	5.76826	0	3.15562	0	0.191758	0.672107	1.26245	1.62478	3.0877	0	2.97084	1.86204	1.37144	1.32441	0	0	0	0	4.91737	3.05191	1.49532	3.78016	2.99899	3.37134	0	1.21078
uc010kdf.5	0.0095179	2.65294	UP	7.62655	4.81961	5.10736	8.26571	3.50304	1.97275	3.1312	6.04178	0.465448	3.09231	6.23491	4.12311	3.7493	3.69139	4.59091	7.16348	2.85229	2.68709	5.8336	4.76772	4.36834	4.14471	6.36626	7.00024	7.19394	5.75551	6.69243	3.78602	5.66597	2.17495	3.63435	3.94837	2.51661	4.86061	6.59175	4.17061	3.9305	4.39216	3.17491	4.60467	4.47158	3.72079	3.73315	7.4399	6.27994	2.46866
uc062vqu.1	0.00983002	2.60801	UP	1.3513	1.50698	1.7515	0	2.32755	1.49803	1.51308	0	2.47409	2.05465	0.324919	1.2892	2.06166	0.632955	0.813435	0	2.88788	0.420096	0	0	1.78615	1.29596	2.16	3.9465	0	2.91366	0	2.76714	0	5.78049	3.75636	1.61443	0	2.87074	17.5192	4.84945	2.08926	2.33466	3.10878	1.6538	0.540199	2.54287	2.39492	3.86871	0	0
uc058dtf.1	0.00238998	4.24613	UP	9.01402	1.00525	8.17851	10.7464	8.42854	5.99567	2.01864	4.53175	8.25188	6.85291	5.74365	6.44984	6.8763	5.69998	7.59657	5.9765	4.57519	6.4453	4.43243	0	7.14884	6.05139	7.92469	5.26513	5.68388	4.85899	14.1467	5.95708	4.4645	8.48309	7.15922	2.69232	10.9063	0.957481	0	7.85616	6.27151	5.45077	6.51751	8.71517	2.52243	1.69626	3.87979	4.01438	4.63901	5.68965
uc058dtg.1	0.00427717	2.92653	UP	7.71404	0.782069	6.24913	8.36053	6.47098	4.66453	1.57047	3.52563	6.09883	5.59802	4.46846	5.01787	5.52797	4.76297	5.91	4.64962	4.12143	5.12334	3.44835	0	5.56168	5.38044	6.3521	4.09618	4.85337	3.78021	11.7159	4.89561	3.47331	7.19967	5.43051	2.09458	8.48493	1.11736	0	5.9322	4.87913	4.24061	5.07052	7.46686	1.96241	1.39297	3.01841	4.01544	3.60907	4.42646
uc059zmu.1	0.0092376	1.75973	UP	1.85652	2.41548	2.20581	4.69492	2.81709	2.40112	1.38586	1.13134	1.69955	1.64666	1.0416	1.1808	1.967	1.73921	3.35268	0.512881	1.15721	2.50103	0.507166	0	2.86294	2.37398	3.37973	2.06553	3.33111	0.500377	0.626588	1.95846	1.53251	1.58834	2.45751	2.86495	1.70171	1.97202	0	3.33127	3.82719	1.06918	2.33893	2.19638	1.73172	1.87619	0.626728	2.26385	0.636965	0
uc062enw.1	0.00546893	2.74333	DOWN	2.84564	1.2694	5.16376	2.4673	1.68051	3.78556	2.54907	4.16184	3.12605	0.43268	0.547386	3.25785	2.02606	2.13266	4.11114	1.88673	2.43258	0	1.2438	0	0	3.27492	1.21297	4.2741	1.75058	1.22715	0	1.69518	4.22821	4.86915	2.71212	2.03985	0	1.20907	0	2.91778	3.51975	5.89974	0	0.557225	0.910064	0.951987	1.15277	2.89669	0	4.42134
uc064rim.1	0.00742784	4.42877	UP	8.44814	6.28096	7.66508	4.88328	8.86951	14.9847	2.52256	6.17782	0	9.84813	5.68777	6.44792	4.29641	8.1781	8.13676	15.8704	15.6473	8.40441	2.46173	10.5627	5.21115	3.781	9.90292	8.4593	9.35482	7.89351	0	5.66174	9.7632	6.74591	5.81514	6.05591	8.6729	5.38423	0	7.50733	10.4494	4.86531	2.22122	4.68715	2.2515	4.23938	9.69659	12.8995	10.4347	10.9384
uc058hrl.1	0.00557329	1.54421	UP	0.919999	1.02599	1.39121	0.664734	1.43374	0.339965	2.06029	2.24254	1.68442	1.04914	0.95859	0.877721	1.40363	1.00551	0.738409	0.762475	0.573457	1.33472	0.335102	0	0.405352	1.61759	1.06209	0	1.41491	0.330616	0.621012	0.685068	0.759435	1.5742	1.21782	1.19074	3.03581	0.977235	0	0.628881	0	0.529831	0.705512	1.12595	0.980749	0.448843	0.776438	0.975525	0.631296	1.19119
uc061uzh.1	0.00854306	7.7852	UP	21.5869	21.2416	21.3964	15.1386	15.9353	17.5962	1.42184	10.4464	2.3249	9.17108	11.6024	14.5375	21.9565	14.2749	16.052	2.10479	7.80198	9.07955	20.8133	23.8146	10.0706	12.1781	6.08923	12.7149	13.6704	23.9572	25.7143	17.02	9.43379	10.8638	18.1535	9.10246	22.3474	20.9066	16.4628	15.6241	4.90819	8.77549	30.8825	20.8245	9.13723	23.0988	9.9665	21.0047	10.456	6.16544
uc061uzo.1	0.0027832	4.45859	UP	6.64475	8.37685	7.30202	7.51474	7.81976	9.60816	0.646982	5.2816	3.1737	4.17312	6.94663	9.6469	9.55012	4.33034	5.21727	1.91549	4.16756	5.74814	8.83933	10.8364	7.63742	5.5414	1.53933	7.71424	7.10907	10.5898	10.5307	6.45384	7.15444	10.8754	8.03093	5.00479	13.3465	12.5819	22.4732	6.51697	6.25345	3.99312	13.2929	7.07149	5.31264	12.4437	3.51101	8.45494	4.75782	5.04983
uc060yha.1	0.00570165	1.86699	DOWN	1.22667	2.27998	9.00972	5.31787	6.64047	5.43944	1.83137	4.48509	2.99453	4.04115	5.30911	1.56039	4.99069	4.40508	6.89182	2.71102	6.11688	4.06772	2.23401	0	2.70234	3.13714	1.96077	3.07072	4.52772	5.28985	1.65603	4.8716	8.10064	5.59716	1.94851	5.12934	12.1433	3.90894	0	5.03105	5.68969	2.11932	4.8378	6.60555	2.61533	2.22284	3.51985	6.24336	1.68346	3.1765
uc060yhc.1	0.0024227	2.2073	DOWN	0.851775	1.89981	8.41826	5.53895	5.65898	5.66557	1.90751	3.89295	2.33927	3.07592	4.9154	1.62526	4.11522	3.39129	7.17833	2.1178	4.66461	3.70723	0.930754	0	2.81469	2.45067	1.81537	1.77687	3.66796	5.05062	1.72488	4.59842	8.43741	5.10112	2.02952	5.21538	11.2427	3.16668	0	4.80352	3.95082	2.20743	4.47904	6.25469	2.04304	1.95906	2.69572	5.01266	1.75344	1.65428
uc064cfa.1	0.00600362	3.40315	DOWN	3.5721	1.77051	4.11556	5.16196	5.27382	3.95997	0.444419	2.90239	2.90673	6.33661	5.15345	3.78661	4.23882	3.7182	4.30056	5.26308	7.84603	2.22101	7.80664	4.96242	1.04925	5.32903	5.07542	4.30543	5.85996	0.855793	1.60748	3.84212	5.89735	2.71653	2.52184	1.65965	8.29472	12.2262	0	3.2557	1.84096	2.74292	7.8266	4.46888	6.0293	5.97509	3.01469	5.05026	5.71934	1.54168
uc064cfb.1	0.00825253	7.39508	DOWN	4.78931	3.05205	7.09451	8.89832	9.59621	6.8263	0.766101	4.37782	5.01071	9.88291	8.22561	6.52746	5.21928	6.40953	7.00156	9.07263	11.3319	2.97783	13.4573	8.55435	1.80872	6.56166	8.02005	7.42182	8.83886	1.47524	2.77101	6.62315	6.77734	4.09747	3.80382	2.6566	14.2987	21.0758	0	5.61226	2.11566	4.72831	11.0182	6.5313	10.1199	9.15557	5.02358	6.09403	9.85916	2.65759
uc010thz.1	0.00590046	1.68191	DOWN	0.474987	2.11884	3.07829	0.686392	2.25964	2.80833	1.24099	2.31561	3.18873	2.04628	1.59894	0.302106	1.28832	1.77989	0	3.67415	2.28397	1.5751	1.03806	1.97958	2.51135	1.82213	2.7839	0.528461	3.21423	2.38971	0.641245	1.17898	0.392089	2.16732	1.7605	3.40487	1.04491	0.168179	0	1.62343	0.489589	3.00902	2.49771	2.86782	0.506352	1.85387	2.00434	2.71973	4.23712	0.614999
uc058xpp.1	0.00675133	1.75584	DOWN	0.906794	2.42703	3.64358	0.786231	2.58831	3.21682	1.4215	2.8182	3.65254	2.34392	2.18038	0.346049	1.47572	2.03878	0	4.20857	2.71308	1.8042	1.18905	2.26752	2.87664	2.08717	3.3821	0.605328	4.01646	2.73731	0.734517	1.35047	0.449121	2.48257	2.01657	3.90012	1.1969	0.577925	0	1.85956	0.560802	3.44669	2.86101	3.28496	0.580003	2.42688	2.38771	2.88457	4.85343	0.704453
uc058nzi.1	0.0032761	3.27931	UP	0.666151	0	2.15859	2.88791	4.58966	3.69241	2.98362	7.30699	6.09827	5.06441	1.9221	1.90661	3.38779	2.49622	0	0	4.27091	6.62703	5.82335	8.32884	1.76104	6.38868	3.90432	5.55859	3.68822	0	2.69796	2.85224	3.29934	6.83906	2.11631	1.98966	2.93089	4.24556	0	1.36608	0	2.30183	4.37868	4.23941	4.79343	0.835707	7.08373	3.81432	5.48529	2.58753
uc062awn.1	0.00754259	2.45841	UP	2.11311	3.82942	4.79312	0.572552	3.37976	2.9282	0.295763	0.965778	3.86889	2.20893	2.79453	3.52801	4.2986	2.72193	4.45207	1.31348	2.25798	2.62772	5.48399	6.60503	1.39656	3.5465	1.97034	1.98366	3.89983	3.70197	0	4.91721	5.23296	7.23145	1.6783	3.78688	6.68232	9.82002	6.84899	6.77088	4.49228	0.456356	3.81967	3.49129	3.80134	5.08102	2.94256	0.840243	3.2625	4.10399
uc003uje.4	0.00452801	1.62101	DOWN	1.96782	1.77653	2.73279	2.03118	3.73535	1.86985	1.2591	2.8266	4.4607	3.13455	1.5772	1.60919	2.66869	3.29191	1.01534	2.95113	3.90506	3.1462	2.04789	2.92899	2.4772	3.05551	3.49497	3.28403	3.05523	1.51536	3.41564	2.68642	1.16027	3.68779	4.31659	3.19064	3.29824	1.59257	2.42974	2.59419	2.46295	5.99017	4.37316	4.58729	4.1206	3.52671	4.76873	3.2193	2.3148	4.91376
uc063dre.1	0.00984637	2.21986	UP	1.02443	2.28491	0	0	2.01661	3.407	1.14708	0	3.75126	2.33647	0	0	1.56296	3.83879	1.23334	3.39611	2.73665	1.91087	4.47768	0	1.35409	3.9299	1.09167	0	3.78126	0	2.07451	0.762833	0	0	0.813636	1.22391	0	0	0	2.1008	3.16777	0	0	1.50451	3.27623	0.856788	1.03749	1.95527	0	0
uc001nkk.4	0.00559867	1.73725	UP	0	0.717063	1.25011	0	1.26573	3.02941	1.43993	2.64483	2.35448	1.46649	1.08224	0.460078	1.47149	1.28	1.93527	2.39801	2.06119	1.39925	0.702605	0	1.27485	2.15828	1.02778	0.402397	1.18665	0.3466	0.651035	1.73562	1.5923	1.92536	1.40437	1.05626	1.41448	1.36597	0	1.97786	0.497064	0.555446	1.90188	1.18038	1.28521	1.27719	1.05817	1.32949	2.64727	1.24878
uc001nkl.4	0.000844	1.66364	UP	0	1.30164	1.13463	0	1.1488	3.07303	0.980185	2.40051	1.60273	1.55285	1.12258	0.69596	1.48395	1.43511	1.58084	1.93466	2.02668	1.26999	0.637699	0	1.15708	1.9589	0.777366	0.486965	1.25654	0.314581	1.18179	1.57529	1.44521	2.24678	1.27463	1.04584	1.28381	1.23979	0	1.79514	0.451145	0.504135	1.91799	1.14276	1.39978	1.09819	1.10817	1.39232	2.40272	1.13342
uc058tpf.1	0.00978302	2.06793	UP	2.46214	2.60128	3.77919	1.68536	2.35961	5.02799	2.17651	1.89524	3.79615	2.06888	2.67966	1.9781	2.76791	2.36725	3.12025	3.00715	2.07705	2.73945	3.39845	0	2.74059	2.73414	3.79753	2.59515	4.54397	1.39706	2.88659	2.41238	2.24637	1.3304	5.14607	1.93525	1.71044	2.61532	0	2.39168	3.60639	4.47775	3.1516	4.06002	2.59018	2.49274	2.49352	2.88555	1.60058	3.02012
uc059zle.1	0.00520321	1.92569	UP	0	0	0.75352	2.52028	1.7166	0	1.3019	1.0628	0	0.883941	0	0	0	0	2.79961	0.963619	1.24241	0.722925	0	0	0	0	0.619508	0.970196	0	0	0	1.51514	2.87933	0	1.38518	0	0	1.85255	0	0	0	0	1.52851	1.13838	0.929606	0.486214	0.588759	1.47945	0	0
uc002jow.3	0.00916879	2.58471	DOWN	1.9614	3.28105	4.1312	5.31443	6.2742	12.5026	0	2.24109	4.48889	5.21903	2.12227	3.74252	1.74561	5.16784	7.67449	11.3789	3.14379	3.04882	2.14326	3.0654	3.24071	2.35133	2.09014	2.04582	3.01653	3.17186	5.95786	4.29032	9.71449	2.93661	3.8945	2.92916	0	3.64599	25.429	5.0278	9.09761	1.69436	3.22311	0.480093	3.92046	4.10106	5.95918	6.55129	10.0942	7.61867
uc001ibl.4	0.0075194	1.54133	UP	0.979431	0.273068	0.952122	1.06151	0.482007	0.54289	0.274173	2.2382	2.68986	0.744612	0.824261	0.700816	0.747153	1.03223	0.589582	0.811731	0.915753	0.456732	0.535124	0	0	0.469659	2.47883	0.408635	1.50632	0.52796	0	1.09398	2.42548	1.67589	1.16684	0.292537	1.07731	1.04036	0	0.753195	0	0.846087	0.64379	1.43842	0.391539	0.819152	0.867925	1.24625	1.00812	0
uc057qyu.1	0.00376256	1.64808	UP	0	0.430019	0.999583	0	1.13858	1.70985	0	2.11479	2.82394	0.586297	0.741727	0.73575	0.980496	1.08369	0.928457	1.27829	0	0.479499	0.842697	0	0	1.47921	2.05452	0.643507	1.42326	0.831416	0	1.14852	0.954895	1.31957	0.918755	0.921358	1.69651	1.22875	0	0	0	0	0.760366	1.88765	0.616585	0.806235	0.781019	1.47192	1.58755	0
uc061wya.1	0.00894913	1.64369	DOWN	4.85948	1.54838	1.34971	7.52392	0.683285	3.07836	1.55465	3.17283	0	1.05555	1.00154	1.32462	4.94271	1.30069	3.34313	0	0.741803	0.863273	2.27575	0	0	3.99468	4.80856	4.05492	0.854131	0	0	2.58469	3.43832	1.18786	0	0	1.52717	0	0	0	0	0	1.36894	1.69923	1.66512	0	2.46071	2.20833	0	4.0448
uc061kja.1	0.00738232	30.713	DOWN	1.92896	2.15119	3.12529	2.09062	3.32254	3.20761	4.3198	0.881611	3.53172	4.39946	1.85526	0.920155	5.39547	1.80706	4.64465	7.99338	4.12239	4.19775	3.16172	0	5.09938	1.84995	1.02778	0.804793	2.37331	6.23879	1.95311	0.718189	0	1.65031	4.59611	8.64213	0	4.09792	0	3.95571	7.45595	8.33169	1.90188	4.24937	7.71123	8.06645	2.93031	1.84084	1.98545	3.74633
uc062cjh.1	0.00640917	4.09516	UP	0.619346	2.7628	0.80277	6.71251	2.43839	4.11958	2.77399	0	1.13396	1.41257	2.0849	4.72707	2.51981	2.32084	0	0	6.28715	3.0807	4.06064	0	3.27461	0	6.59999	1.03361	5.33413	2.67086	0	5.30368	3.06752	4.23902	2.45952	3.32976	2.72496	1.31575	0	0	0	0	2.03551	5.45752	0.990364	3.10796	5.33154	6.6986	5.09988	0
uc059hos.1	0.00809471	7.15969	DOWN	10.5422	3.20639	5.90051	6.2322	8.72549	3.18733	6.43874	8.32236	6.14144	5.46457	5.06972	1.82868	1.94959	9.20266	8.65367	8.73714	5.63245	11.9178	7.85434	23.9652	8.23412	10.57	5.36176	8.39691	7.07492	2.06645	14.5557	9.27744	4.74671	3.27975	13.7012	16.8888	4.21662	5.09002	0	7.86141	15.5585	28.1487	9.76428	19.9396	9.57811	14.6282	20.3825	12.8044	8.87805	13.9599
uc059hot.1	0.00805701	5.36586	DOWN	8.74707	3.2516	5.98372	4.21339	7.41365	3.23228	5.44128	7.10714	7.11777	4.80275	4.90753	1.85447	1.48281	7.73909	9.36075	8.05487	4.93299	10.8772	7.96511	24.3031	7.06559	9.78696	5.17845	7.70435	5.97891	2.61949	9.84065	8.86549	4.81365	3.326	13.1225	16.2561	4.27609	4.12944	0	7.47401	12.0213	24.3478	7.98547	18.3177	9.32466	14.4281	19.9318	10.8208	8.00289	14.1568
uc062lwv.1	0.00692463	2.9401	DOWN	1.82012	1.01491	2.35916	1.97266	1.6795	3.53106	1.01902	3.74341	1.66623	0.691872	1.96941	0.868238	3.47117	2.13138	0	0	5.10535	3.67798	1.49167	5.68921	1.20292	3.49115	1.93959	1.51877	1.1197	3.43396	6.45017	2.37183	5.63423	3.11439	2.16839	1.90272	3.50352	4.35005	0	6.53191	0	3.14464	2.39276	3.78685	1.45523	2.18826	0.921659	1.15798	0.936713	1.76748
uc062lww.1	0.00687331	3.50951	DOWN	2.1205	1.1824	2.40494	2.29821	1.95668	4.11381	1.18719	4.3612	1.94121	0.806056	2.03949	1.01153	4.04403	2.48313	0	0	5.94791	3.62575	1.73784	6.62813	1.40144	3.5589	1.97723	1.76942	0.978368	4.00068	6.44115	2.56589	6.56407	2.72128	2.52625	2.21674	4.08172	4.50485	0	7.6099	0	3.66361	2.78765	4.1523	1.69539	2.54939	1.07376	1.34909	1.0913	2.05917
uc061oqm.1	0.00950712	2.6595	UP	2.347	0.981522	5.32363	2.54369	3.60946	2.60184	0.656997	3.21802	1.07428	1.7843	1.97517	2.23914	3.13319	3.57286	2.11921	1.94514	2.82138	3.46579	3.20577	0	2.32669	2.25087	3.75157	1.95841	4.33147	3.79543	4.75276	3.49533	5.81215	3.51393	2.09706	3.50501	4.51769	2.49301	7.60704	3.30893	3.62872	1.01373	6.55649	3.44686	3.98752	4.66194	2.52547	4.47956	1.20787	5.69778
uc060qwn.1	0.00872637	3.19136	UP	1.49966	0.836219	3.15867	0	3.32113	7.06562	5.03763	3.42703	2.74573	1.99521	2.16356	2.14612	0.953341	4.91714	0.451372	3.72866	3.40525	3.26353	2.0484	0	2.97338	0.719121	4.19501	2.81558	2.76769	2.42517	0	2.65218	2.78535	2.56606	3.57324	2.46356	0	1.19472	19.4427	2.69094	1.15932	0	2.95723	2.01891	1.49877	1.41103	4.55633	3.33936	15.4358	2.18443
uc063nlz.1	0.00693804	1.67095	UP	0	0.749483	0.87109	1.45676	0.661478	0	0.752518	0.921471	0	2.04372	0.323191	0	0.683566	0.314794	0	1.11397	1.43626	0.626792	0	0	2.66497	0.483399	0.358084	0	1.24031	0.724541	2.72188	0.87577	0	0	0.533768	0.602191	0	1.42773	0	1.03364	1.03907	1.16112	0	0.657999	1.07465	0.562077	1.19109	1.92407	2.07522	1.30524
uc061yav.1	0.00363304	2.62065	DOWN	4.08301	1.5178	6.61528	0	3.18151	4.52636	0.380988	1.24407	0	1.0347	2.12714	1.29846	1.38431	1.11563	0	2.25594	2.72683	1.48089	4.0898	0	3.59795	2.93684	2.3568	3.69092	4.60494	2.93459	5.51218	2.91369	0	4.6576	4.05357	3.65855	4.8653	3.25277	0	2.79101	0.526066	5.87856	7.82777	3.16478	2.44835	4.12627	2.929	0	0	5.28656
uc060vvw.1	0.00978013	4.47266	UP	2.82865	1.57727	3.66638	6.13143	2.78413	1.5679	1.58366	1.29281	0	4.30097	1.02022	4.048	0.719274	4.96858	0	0	1.13346	6.15565	3.09094	0	1.86946	2.7128	5.65185	1.18016	4.35033	0	0	1.57975	3.50247	7.26012	2.24661	2.53459	0	0	0	2.90036	10.9335	7.33065	4.64826	1.73093	3.39237	1.77432	3.58088	3.59925	4.36725	9.61395
uc058wmi.1	0.00895239	4.69806	UP	7.88639	2.74843	7.34706	3.20525	7.03455	4.37136	5.51912	9.9121	8.12204	6.74508	8.05917	5.17273	7.26944	7.61892	10.6815	3.26803	7.637	4.90348	11.3107	0	9.1212	8.03611	9.45454	10.2823	10.3095	10.3622	6.98699	8.9923	10.9856	5.06037	9.39543	7.94986	5.96372	3.66495	12.7806	4.54855	3.04831	5.96112	11.0156	10.8583	11.4285	11.5427	7.73732	9.09407	2.02934	6.70101
uc058wmk.1	0.00772343	5.30169	UP	7.41807	2.66861	6.97862	3.11217	7.30132	4.24441	5.35884	9.84298	10.5149	6.5492	7.36483	5.02251	7.30172	7.28558	10.0832	3.17313	7.67092	5.05865	10.9822	0	8.22372	7.34375	8.41498	10.3831	9.86294	9.54528	6.78408	8.73116	11.2592	4.50396	9.12258	8.14782	6.31695	3.55852	12.4095	4.41646	2.95979	5.788	9.90924	10.4258	10.14	11.8079	8.23965	8.52549	1.97041	6.50641
uc058emq.1	0.0048098	5.21637	UP	2.55246	1.42326	4.96258	2.76637	4.71053	7.78142	8.57414	2.33315	1.16832	6.79176	4.29615	4.87032	6.1659	6.2768	3.07298	0	3.23883	2.38054	4.18369	0	6.74767	1.83594	2.71999	3.72725	7.45854	5.50358	0	3.56374	3.16048	3.27561	5.0681	6.48014	3.50942	2.71125	16.546	1.30858	2.95979	3.30743	5.03327	3.7486	5.10188	2.13476	1.29249	2.02988	0	2.47863
uc031plh.2	0.00822942	2.16602	DOWN	1.69973	1.89555	2.20312	1.84218	2.92771	7.06609	1.90323	1.94211	0	1.93833	1.63479	1.62162	3.02547	2.38848	1.02318	2.8174	3.51899	3.43471	5.572	0	5.61676	0.815058	5.43389	4.96409	3.13692	2.74871	0	3.79706	2.10462	4.36258	4.04994	4.06141	3.73918	2.48253	0	3.48564	1.31399	1.46832	6.98281	3.95242	4.07693	2.13237	1.72139	3.78486	1.74951	8.25284
uc062umh.1	0.00662718	2.55731	DOWN	5.10095	2.62552	4.0687	3.40212	6.56548	2.60992	0	2.15201	0	3.57969	1.32087	0.748698	5.58741	3.85965	2.83439	5.20314	4.61208	3.41556	5.14516	0	2.07459	0.752621	7.94458	5.89349	5.55185	6.76838	3.17835	2.62964	0	2.01419	2.49313	1.17197	9.06345	2.50075	0	2.81629	1.21333	4.06752	1.80541	6.33886	3.76461	3.28169	2.78167	4.74311	3.23098	1.52413
uc064pue.1	0.00875299	5.84523	UP	3.88095	0	7.54549	0	4.13819	5.73647	3.62133	4.73001	3.55281	7.86798	4.97691	5.55391	6.90798	8.7863	0.778732	2.1443	4.14701	5.63043	7.06801	0	7.69476	3.10167	4.13569	2.69867	7.16245	6.27606	9.16893	3.61239	11.2127	2.21355	6.16475	6.955	0	4.80946	0	4.64256	3.00019	7.82269	6.80264	3.79978	5.68868	4.59829	2.94781	5.34974	7.98923	2.51247
uc061bml.1	0.00364863	1.88799	UP	1.30591	1.82045	1.05791	2.12303	1.60669	3.61926	1.46226	1.19371	0	1.24102	1.41302	1.24589	2.32448	1.52923	1.17916	3.78808	1.39543	1.21795	2.85399	0	0.431537	0.939317	2.26139	1.36212	0.803368	0.703947	0.661129	1.94486	1.61699	0	0.518596	2.14527	2.87282	0	0	1.33901	1.51431	2.25623	2.14597	2.07771	0.522052	0.819152	1.65319	2.70021	1.34415	0
uc061bmn.1	0.00199573	1.86607	UP	0.435178	2.18391	1.26913	2.35824	1.07082	0.96486	0.730919	2.18783	0.796766	0.661687	0.627828	1.03795	1.65986	1.0192	0.785884	1.80333	1.16253	1.48818	2.37764	0	0.287609	0.417355	1.27529	0.907818	1.07085	0.469163	1.32188	1.13418	0	0.744628	0	0.909854	1.436	0	0	0.892419	1.68208	2.63151	1.71628	2.13038	0.69587	0.545944	0.771267	2.07649	1.34377	0
uc059ytn.1	0.00945245	2.3973	UP	3.98058	0.986484	4.01291	2.87612	5.2239	2.94187	3.46668	3.23429	3.23913	3.69873	2.55234	4.21962	4.04875	4.55772	4.25985	2.19935	4.48977	2.74998	1.44989	0	4.0923	1.27252	3.06356	2.95247	3.53712	4.76827	1.7913	3.95213	3.28587	3.02717	1.58075	5.81251	3.89189	3.75842	5.73413	7.93623	2.7353	0.764144	2.32576	4.33036	1.41448	2.95927	2.23962	3.37666	3.64192	0
uc059ytp.1	0.00438388	2.80312	UP	6.5764	1.33347	4.26202	1.29592	4.41333	3.97662	2.67773	3.82541	3.28383	4.09067	2.30006	4.56304	4.71272	5.04068	4.31864	2.97293	3.1942	1.85862	1.30658	0	5.53171	2.29348	1.91129	4.48983	3.31009	5.15635	2.42136	4.89705	2.96108	6.13789	2.84901	6.0713	3.9456	4.44534	0	6.13011	2.77305	0	1.96488	5.56082	0.955998	2.7501	2.72464	3.80362	4.92291	0
uc058ozd.1	0.00969342	3.67568	UP	3.25635	4.35782	1.6883	5.64682	1.28204	4.33192	1.45849	4.1672	0	0.495129	1.56598	2.48537	1.32485	0.610116	2.35225	2.15904	2.43571	3.64444	1.42332	0	6.8868	1.2492	3.12309	4.89099	3.60584	0	2.6377	3.63722	4.83846	6.6863	2.06904	3.11235	3.58177	1.38358	0	4.67447	0	4.50083	3.4247	4.78237	3.12424	2.72347	2.3085	2.48608	1.34069	2.52974
uc058oze.1	0.00682486	3.49025	UP	3.37224	3.76075	2.18548	5.84777	1.32766	3.7384	0	5.5485	0	1.0255	1.6217	2.57382	1.372	0.631829	2.43596	1.11794	2.16205	2.93544	0.736985	0	5.34891	1.29365	3.23423	4.50226	4.14907	0	2.73157	3.01333	5.01065	6.92424	3.21401	1.61156	3.70924	1.43281	0	4.14927	0	3.49575	3.10325	3.30171	2.69619	2.25631	1.70761	1.28728	2.7768	2.61976
uc058ozf.1	0.00741748	4.96758	UP	2.89343	3.87214	2.25021	6.27184	2.27831	3.20761	0	4.7607	2.11903	0.439946	3.06118	4.41674	3.53158	0	2.09009	3.83682	3.09179	3.95788	0.632345	0	5.35435	2.21994	4.31669	4.82876	3.55996	0.623879	4.68745	3.44731	4.29922	6.93129	3.21728	2.07411	4.45562	1.22938	0	2.96678	0	2.99941	4.18414	3.68279	3.70139	2.17794	4.6885	3.68167	3.57381	2.2478
uc058ozg.1	0.00680278	14.6891	UP	4.84086	7.01815	5.64707	5.24656	6.90877	1.60995	8.6727	7.07991	5.31788	9.93672	9.31185	6.92761	7.63184	7.70944	4.66244	12.8384	6.20727	9.33063	7.40562	3.02625	10.8777	6.9639	11.091	11.3103	11.6142	6.78459	3.92118	7.56987	7.19281	11.5964	6.92058	8.38607	6.92202	5.14203	0	7.44538	8.98142	12.5454	14.0006	10.6641	4.64447	5.06085	11.7662	8.93147	9.96529	4.70085
uc058ozh.1	0.00997073	23.0041	UP	5.79793	9.69886	6.57565	7.8548	10.3433	3.21374	14.6072	6.62472	5.30771	11.5707	11.8499	7.6058	9.95157	10.8631	6.98029	14.4156	7.35704	12.1667	7.91942	4.5307	14.3694	10.4259	13.9016	16.3282	16.0505	7.03206	5.87052	8.63474	7.17906	9.92078	9.2098	10.8233	8.76884	7.6983	0	9.66048	13.4464	17.53	17.6261	11.8855	6.37393	6.36448	15.0466	11.9883	11.9355	7.0378
uc057lnj.1	0.0047497	2.2222	UP	0	0	0.632297	2.11483	0.72022	1.62238	0	0	1.78631	0	0.469188	0	1.48854	0	1.17461	0	1.04253	1.51656	1.06611	0	0	0.935691	1.03969	0	1.8006	1.05184	0.987864	0.363254	2.41612	0	1.54978	0	0	0	0	1.50057	0	0	0.641304	1.43286	0.390028	1.22398	0.494042	0	0	0
uc061sjs.1	0.00807269	8.10632	UP	5.75174	12.1873	14.1648	14.9611	7.64263	14.6654	1.28807	9.4636	10.5308	12.681	13.0002	12.6211	8.62911	12.1236	4.15481	12.394	11.6775	6.79484	6.91357	0	12.9245	8.82588	12.565	10.5588	14.5073	12.4018	4.659	11.3499	8.54624	13.7784	7.76596	12.3691	13.2857	17.7178	14.914	15.9234	7.11427	6.95614	9.82976	12.9523	5.05852	6.49417	4.66004	13.9054	7.10424	12.2878
uc061sjw.1	0.00856347	11.4595	UP	4.25887	13.457	15.6405	12.3088	6.9864	14.1639	1.58959	11.03	12.9959	11.872	12.2885	12.1895	8.30263	10.3069	4.27282	9.41243	11.7563	6.62005	6.20503	0	13.1352	9.53038	14.7499	11.2535	13.9732	10.7134	2.8748	10.8354	8.78897	14.5746	7.32882	11.8724	13.2727	16.5874	18.4051	18.923	6.5847	6.13175	8.86477	13.2043	6.24263	6.5302	4.31316	12.193	8.76721	11.0285
uc002gyp.3	0.000469	1.68836	DOWN	1.80926	1.21062	3.63488	2.35306	2.84925	2.40685	0.810349	2.14995	1.32503	1.37549	2.26218	1.03567	1.47219	2.20341	0.435644	1.19958	1.93329	1.79989	1.58162	4.52421	0.956591	2.08219	1.92802	2.41553	2.33734	1.95055	2.19829	1.75142	4.48049	1.23832	1.86806	1.29694	1.59205	2.30618	0	1.4841	0	1.25035	2.85419	1.59427	1.15724	1.21055	1.37424	2.07193	1.11735	4.21663
uc003pax.4	0.00869608	1.50624	UP	1.52839	1.70447	1.23814	0	1.50433	0.847171	5.9898	2.0956	0	0.580978	1.8375	0	0.38864	0.715903	0	1.26669	2.2456	1.90059	0.835052	4.77733	2.02022	2.19868	4.88612	5.10135	2.35058	1.64775	0	1.42262	0	0	0.606946	3.42375	0	0.811736	0	0	3.54458	3.96091	3.51618	1.12231	2.74946	1.59784	0.773933	0.972378	1.57315	1.48418
uc004eom.4	0.00154246	3.15016	UP	10.3511	4.02507	13.4166	7.82347	5.49624	3.54819	1.37254	3.61039	3.49111	5.28078	5.2398	2.33891	6.9958	5.42265	5.57508	4.74088	4.00222	3.13328	8.48314	3.40576	5.58083	6.92287	6.38607	4.77324	6.61913	4.84555	5.51614	7.40356	10.9617	9.43842	7.24759	5.41041	10.4117	12.5141	0	3.70075	3.15867	3.29436	4.61051	7.60092	4.51909	5.15443	6.17255	5.54566	3.64487	4.49681
uc004eon.3	0.00287974	2.66082	UP	9.37123	3.82349	12.2453	6.27563	5.43675	3.54739	1.79152	3.62143	3.62684	4.63381	5.20275	2.18063	6.93568	5.74564	5.50356	4.42006	4.39625	3.12652	7.15979	2.85776	5.33744	7.52606	6.00804	4.95882	6.46804	4.76406	4.78285	7.60226	9.05644	7.95232	6.65628	5.41596	9.3859	11.411	0	3.90602	3.2983	3.15918	4.50718	7.31034	4.87319	4.93837	5.787	6.15598	2.82313	3.69926
uc010npq.4	0.00133981	3.12605	UP	10.0808	3.95417	13.2916	7.53496	5.37166	3.54531	1.40124	3.43168	3.56411	5.33834	5.08189	2.38781	7.00066	5.40578	5.27315	4.84001	3.78875	3.1988	8.50858	3.47697	5.60563	6.73424	6.40848	4.40894	6.54369	4.79696	5.49069	7.37718	10.5023	9.04097	7.2887	5.35742	10.3236	12.4804	0	3.56428	3.00973	3.12301	4.52412	7.52161	4.50241	5.11684	5.94958	5.52893	3.43484	3.91571
uc065arn.1	0.00154813	3.13478	UP	10.3492	4.02435	13.4142	7.67448	5.59577	3.54756	1.37229	3.60974	3.36582	5.33159	5.30434	2.33849	7.0638	5.42167	5.65605	4.74003	4.0015	3.13272	8.40722	3.40515	5.57983	6.98692	6.31237	4.77238	6.70171	4.91808	5.51515	7.40223	11.1284	9.32022	7.19221	5.40944	10.5596	12.5118	0	3.70009	3.1581	3.29377	4.60968	7.59956	4.57272	5.1535	6.17145	5.58798	3.64421	4.36376
uc062wtb.1	0.0076533	11.1825	DOWN	5.01375	6.70966	4.54903	8.6943	7.649	5.55816	2.80701	12.8323	3.67187	4.57404	6.50998	4.78335	3.31475	6.81055	0.60362	10.8038	9.64344	12.4695	12.6009	0	2.65087	7.69346	4.00713	4.18365	4.00967	6.48636	15.2296	7.46688	3.72485	6.00528	5.1767	8.98507	7.16923	11.1839	0	6.16903	11.6277	6.92985	11.205	10.7995	6.41379	25.7886	7.87037	6.37962	5.16059	6.81624
uc059vrm.1	0.00397637	2.94093	DOWN	1.08607	1.2112	1.75965	1.17709	5.07765	6.02001	1.2161	4.9638	0	0.825687	1.56687	3.10849	2.20935	3.30669	3.26889	1.80023	3.48159	4.0517	2.96695	6.78956	1.43557	6.24956	5.20813	5.43754	4.67692	2.34178	3.29901	5.05459	1.34479	4.64592	4.74427	1.62195	5.97305	4.03775	0	4.45443	0	7.50569	6.42499	5.58263	3.90754	2.49794	5.49958	3.80035	4.47153	6.32797
uc059bvf.1	0.00331889	2.28055	DOWN	0.676857	1.50967	1.31597	0	0.999305	3.75176	2.27368	1.85611	3.71776	1.02916	1.95299	0.645752	0.688448	1.26817	1.62977	2.24386	0.723258	0	1.47923	0	0.894669	0.649135	3.24578	0	0	2.18915	0	1.26004	1.67618	0	1.07516	0.404328	0	0	0	2.77606	0	0	3.11433	1.65675	0.541163	0.849138	0.685484	1.29187	1.39336	0
uc057eif.1	0.00850461	2.05418	DOWN	1.09867	0	0.712022	2.38148	2.16275	3.65388	1.2302	2.00854	0	2.50578	0	2.09635	0.838111	1.80117	3.96815	1.8211	0.880488	1.36622	0	6.86828	0	1.05367	2.34156	0.458382	2.36557	2.36893	0	1.63622	0	0	4.36297	1.3126	0	0	0	1.68978	1.69866	1.89818	2.16649	1.61353	2.63523	0.689156	1.39084	2.09695	0	0
uc003wjc.4	0.00530463	2.29403	UP	2.91009	2.70447	2.98612	3.67964	1.43215	1.61304	2.71542	2.88173	0.888014	2.02803	1.6327	0.925454	2.46661	2.7262	1.16785	1.60788	2.07306	1.96018	2.64994	0	5.44929	2.55833	1.80898	3.23771	3.28209	1.04579	0.982176	2.34755	4.80441	0	1.73347	2.8973	1.06697	1.54557	0	0.994622	0	0	2.07224	2.37435	1.93891	1.41976	2.70159	4.01145	2.4961	0.941975
uc003wjd.4	0.00868835	2.20971	UP	3.36177	3.12423	3.81271	4.85801	1.65443	3.10567	3.13688	3.32901	1.02584	2.12982	1.61667	2.13819	2.84945	3.14934	1.68639	2.78616	2.39482	2.78698	3.06124	0	6.29508	2.95541	2.38829	2.80518	3.79151	1.81215	2.26924	2.92053	4.16258	0	2.67002	4.01639	1.84886	1.78546	0	1.149	0	0.484014	2.76216	2.74288	1.79188	1.17151	2.83718	4.2776	2.30682	1.08818
uc060krn.1	0.00783497	2.0844	DOWN	0	1.39049	2.02013	1.35133	0.920412	0	0	2.27943	0	1.42187	0	0	2.21934	0.584026	0	2.06671	0.999238	1.16286	2.72491	0	0	1.19578	3.3217	2.08081	1.53406	0	2.5249	2.55323	6.17541	0	0.99028	2.60685	1.37144	0	0	1.27845	1.92776	5.38545	3.68803	1.22076	2.4922	0	1.26273	0.793256	1.28336	0
uc058kmr.1	0.00963837	1.84851	UP	2.77346	1.031	4.79312	10.5206	4.77716	4.09948	0.258793	2.53517	4.2316	3.33849	1.4449	2.86651	3.5262	3.57253	3.6173	6.12956	2.71663	3.30518	7.07146	0	3.66596	0.221656	4.43326	4.8214	2.41709	5.48177	1.87212	2.58154	10.3024	1.97735	1.65208	6.35091	2.03375	4.91001	0	8.53131	3.21606	2.39587	8.50745	5.09147	1.4783	2.22295	4.79838	3.52902	3.80625	1.7955
uc061kqy.1	0.00748693	2.37694	DOWN	0	0	0	0	0.467511	2.63281	1.59556	0.434177	6.08757	1.08333	0.913682	0	1.44936	0.444972	1.71555	1.57464	1.0151	3.24863	0	0	1.25568	0	2.7839	1.18904	1.16881	0	0	0.707389	0	0	2.2635	2.55365	0.522454	0	0	0	3.67192	1.64128	2.49771	1.62768	1.13929	1.19177	1.92416	1.20877	0.977797	0
uc064caw.1	0.00566656	10.6496	UP	3.63587	4.05476	5.30174	1.97029	7.15729	5.03833	9.16015	9.13958	6.65691	6.91043	3.05985	8.67197	2.7736	6.38647	7.66033	3.01333	9.22718	11.3033	8.93926	0	4.80589	5.23044	5.32747	5.30932	5.59179	8.81959	9.20348	5.41483	0	6.2213	2.88772	5.97281	10.9979	13.5172	23.5691	4.66006	14.0537	4.7113	11.9495	14.2393	7.26742	9.12264	5.06304	6.36126	3.74236	3.53071
uc057pci.1	0.0074198	6.37766	UP	12.9365	10.8202	12.5758	5.60827	15.5978	6.45353	16.6581	8.27751	8.2899	9.34323	8.7096	6.78811	8.22378	5.45357	8.56605	10.7215	14.5145	16.4891	9.89522	24.2617	17.0995	9.30501	11.0285	14.0331	13.5291	9.76275	10.4788	10.1147	17.6199	1.10678	10.2746	11.5917	9.24905	7.55773	0	7.29545	6.00039	18.998	13.1801	12.6659	6.72298	7.57366	15.0666	9.87644	5.32616	10.0499
uc062aqb.1	0.0072766	2.1297	DOWN	1.3465	1.50163	6.10846	0	5.30123	2.98541	0	4.30783	0	2.04735	1.94259	2.56924	3.08151	2.20747	1.62109	0	1.43881	2.51162	2.20703	12.6264	1.7798	0.645676	4.30464	2.80891	1.65668	2.90331	1.36336	2.50664	3.3345	0	2.67358	3.61956	1.48106	1.43027	0	4.83222	3.12276	3.48954	2.21267	2.96626	1.61484	1.97077	1.70458	4.2833	0	0
uc061gel.1	0.00617635	3.91313	UP	3.20541	2.68103	8.82877	0	8.67613	5.33019	7.17835	7.32501	5.86878	2.43691	1.54148	2.29358	0.815076	3.37821	7.71817	2.65657	7.27845	3.98602	4.37828	0	2.11845	4.61119	10.2474	4.01206	7.88762	7.77541	0	1.4918	3.96897	0	2.54584	3.82958	5.28861	6.80966	0	4.93	4.95592	5.53802	6.32085	3.92296	2.5628	4.6915	4.8694	1.52949	0	6.2254
uc064qpv.1	0.000935	2.23008	UP	2.78194	1.55122	5.85948	4.52263	3.76496	2.31301	0	1.90719	5.09345	2.11497	2.67566	2.6541	4.95177	1.62884	1.67463	0	1.48633	2.59457	3.0399	0	3.67717	0	1.85284	4.6427	2.13924	1.4996	0	2.33049	6.88926	0	4.41901	2.49274	3.05995	0.738754	0	2.13935	0	1.2016	3.6572	1.70235	2.22423	1.45418	1.76088	4.42476	2.86342	0
uc003yrx.4	0.00267828	1.93803	UP	1.87695	3.25608	2.83829	1.35617	2.46321	3.69912	1.40111	1.71568	1.71825	3.32955	3.61049	1.1938	2.59849	2.44214	1.50648	2.0741	1.72706	1.6857	3.41831	3.91123	2.75661	1.80008	0.888956	1.04413	3.0791	3.48497	2.53393	3.53295	2.06583	2.14109	1.82201	2.61618	4.12904	3.10134	0	1.7107	1.61221	0.720629	4.24954	2.04188	3.83504	3.92449	1.16164	2.12291	1.71726	2.83526
uc004ayg.3	0.00215198	3.20885	UP	0.768843	1.71484	3.4879	0	3.65759	2.84109	3.73054	2.57688	3.75379	2.53289	2.83464	2.68954	3.25838	3.12112	2.46835	1.6992	2.7385	5.41778	3.64058	3.20427	2.37127	1.96628	2.32137	2.9939	1.41893	1.10518	3.63286	1.24044	6.3466	3.50816	5.49575	2.14329	4.51028	2.1778	0	2.10222	1.58496	1.32834	1.01074	1.75644	1.84413	2.46493	1.68706	3.58708	1.05515	3.9819
uc064urn.1	0.00101396	2.72801	UP	0.634553	1.41532	2.7416	0	2.91464	1.87588	3.07894	1.35341	3.09814	1.92968	1.93265	2.21977	2.25897	2.57597	2.03722	1.40241	1.58213	4.33997	3.0047	2.64459	1.11834	1.62284	1.91591	2.47097	1.04097	0.912145	2.99832	0.787523	5.23807	2.8954	3.86386	1.89529	3.02452	1.79741	0	1.73504	1.30812	0.730883	0.417098	1.03547	1.69114	1.94594	1.39239	2.96054	0.87085	3.2864
uc063kyn.1	0.00800805	3.89451	DOWN	4.87511	0	3.15945	0	5.99797	5.40446	8.18817	4.45624	0	0	0.586108	2.32554	1.23965	1.71264	0	0	5.86048	4.54676	5.32715	7.61915	0	0	2.59755	3.05097	2.99907	0	0	3.6302	0	6.25631	2.90397	1.4561	2.68115	0	0	2.49935	0	2.10569	2.40334	1.19328	0	1.01933	3.70293	3.877	0	0
uc031xrl.2	0.00718605	51.1142	DOWN	16.2156	15.0698	16.6392	14.6455	22.278	14.9803	15.1308	16.6752	25.3594	11.3006	14.6214	10.3136	11.1673	16.6151	22.3695	20.1587	22.0201	22.2651	18.0883	33.7905	6.25152	15.5515	23.9399	13.5309	23.6918	16.7536	19.1551	15.5966	33.4639	15.0293	16.0987	22.1984	11.8907	15.0714	0	11.4308	12.5356	38.5218	21.5394	18.6879	11.8844	13.2795	18.6461	17.6241	19.4723	11.81
uc031xrm.2	0.0097361	26.1891	DOWN	13.5166	12.8288	13.792	12.4676	18.9651	12.7526	12.8807	14.7212	23.1679	8.74552	12.8619	8.77987	9.36039	14.1442	19.3891	17.1609	18.7454	20.0269	15.7127	25.1698	6.08212	13.2388	21.146	11.0387	21.9378	13.642	16.3065	13.2772	27.0631	13.7784	13.7046	19.5845	10.1225	12.8301	0	10.6156	10.6714	32.7932	18.1473	16.3312	9.88711	11.3047	16.0189	15.3692	15.9845	8.93661
uc057obs.1	0.00571981	5.45914	UP	4.32835	0	2.00365	0	4.26022	8.91118	4.84656	2.26084	11.3211	1.88036	0.892069	2.35968	2.20124	5.21336	2.97773	2.04985	1.32145	0.384459	3.37835	7.73101	1.63463	2.37204	3.95353	4.12768	6.84698	3.99975	2.50431	3.6835	6.12504	2.11605	2.45551	1.84685	1.36026	2.62722	16.0331	5.7061	4.78008	6.40983	4.06438	6.65943	3.21343	4.65433	1.25243	0.786785	2.54578	3.60271
uc001lvz.3	0.00659828	3.12323	UP	2.76	1.02599	5.96232	3.98841	2.41472	3.73961	1.03015	5.88668	2.2459	4.42972	2.21213	2.63316	2.18343	2.58559	9.23011	5.08317	2.45767	3.05079	5.02653	1.91712	1.62141	4.11749	5.55552	2.55893	3.7731	3.30616	4.96809	2.39774	2.27831	1.04947	4.14059	4.21339	2.36119	2.93171	0	6.60325	2.3707	3.70882	4.0315	3.30277	2.69706	2.69306	3.41633	3.31678	3.78778	4.16915
uc057xxd.1	0.00416184	3.5188	UP	2.83807	1.05501	6.13097	4.10122	2.17264	3.84539	1.05928	5.76494	2.30943	4.55502	2.2747	2.70764	1.92445	2.80643	9.4912	5.22695	2.69567	2.94102	5.16871	1.97134	1.66727	4.23396	5.88069	2.63131	4.07382	3.39968	3.83147	2.46556	2.34275	1.07915	4.25771	3.95582	2.42798	3.01463	0	7.11337	3.41287	3.81373	3.93826	3.3962	2.77335	2.5055	3.03392	3.20998	3.24577	4.28708
uc057xxg.1	0.00477295	27.3345	UP	2.76671	2.05698	7.76987	9.99528	5.90019	6.13426	1.03265	10.959	3.37704	7.01131	3.10452	1.75971	2.8141	3.45584	22.2062	10.7006	3.94184	5.16074	12.093	0	2.43803	6.19127	10.3191	2.30864	7.94279	6.95982	11.2054	3.43368	2.28385	0	8.05717	6.06	2.0288	4.89806	0	13.2386	5.70353	6.37344	4.84957	4.96621	5.16146	4.62791	2.80198	2.34696	7.59398	3.58226
uc062gmq.1	0.00898058	1.6182	DOWN	0	0	3.13212	0	0.339776	1.53077	0	3.78659	1.26409	0.52489	0.332021	0.65869	2.10673	0.323395	0	1.14441	0	0	0.754437	0	0.912595	0	0.735736	0.576109	0.849463	0	0	1.02823	0	0	1.64506	0.824859	0.759414	1.46674	0	0	0	0	1.81528	0.675977	0	1.44359	1.39844	1.31776	0	0
uc063qth.1	0.00920661	2.03557	UP	2.07377	1.54179	1.19464	0.49946	1.81434	1.02175	2.58006	2.94871	0.843748	1.57659	1.10808	2.63796	0.937461	2.15859	2.21927	1.90966	2.21594	2.149	2.26606	0	2.43655	0.883929	1.47326	1.9227	3.11849	0.496828	0.933216	1.11527	2.28246	4.33695	3.29411	1.65172	1.01378	0	0	0	2.13752	1.99049	1.0602	1.2408	1.84226	1.15627	2.10021	1.75915	1.89734	2.68506
uc057bau.1	0.00307824	6.46239	UP	4.51238	3.77418	5.11766	3.66791	9.99305	6.87822	0	7.21819	0	3.00172	3.52624	1.07625	3.15539	2.11362	2.71629	5.60964	3.01358	4.90987	3.08174	0	0	7.57325	4.20749	2.82396	4.51088	4.86477	0	1.26004	9.77773	0	3.58387	0	3.72249	2.39655	0	5.78346	3.48832	3.89804	0	4.418	3.60776	1.88697	4.28427	7.17707	4.64454	0
uc064jrs.1	0.00105762	3.01949	DOWN	3.38428	0	2.19328	0	3.74739	0	0	0	1.54907	1.28645	1.6275	0.80719	1.72112	0.792607	0	0	5.42444	0.526057	0	0	0	0	0.901605	2.82396	2.60243	0	0	1.89005	0	1.4477	0.671976	1.01082	0	0	0	0	0	1.46177	1.11226	4.55606	0	1.41523	0.856854	1.07656	0	0
uc059qkl.1	0.00422198	2.61032	UP	4.11106	2.20065	5.54172	4.27737	5.74582	5.10434	1.65717	2.10439	2.40862	5.50076	3.87492	3.45148	4.34872	2.23374	3.56358	2.72573	2.46002	2.24938	3.41411	0	2.39096	2.99644	2.80378	4.25371	5.15925	6.38225	1.99801	3.06126	4.88674	5.62751	3.13453	2.84871	6.14977	5.93888	4.2639	3.54083	4.57644	2.84109	6.37729	2.65655	5.3905	5.36375	3.33077	3.24323	2.0311	1.91624
uc002ufu.5	0.00882803	1.63523	DOWN	1.11866	1.24754	1.38955	2.42483	1.65158	1.75685	0.626296	1.53382	0.341359	0.850462	0.941434	1.423	1.28005	1.96495	0.785627	2.00876	1.89264	2.43441	2.03731	3.49664	1.72509	2.05629	1.63912	1.32239	2.35127	1.10552	1.51022	1.42304	1.38514	0.957064	2.07311	1.89336	1.02538	1.88141	0	1.33819	1.15305	0.644241	1.89954	2.78379	2.08693	1.8712	2.59627	2.0165	0.767616	1.08631
uc061pjt.1	0.00285766	1.53872	DOWN	1.21543	1.35546	1.46286	1.50547	0.427249	1.73237	0.388841	0.476142	0.635806	0.528016	0.751496	1.15957	1.23624	1.6266	1.46329	2.30244	1.48429	1.51142	1.89732	2.17092	0.918029	1.49869	1.01766	0.144885	2.1363	1.31035	1.40645	1.38991	0.859974	1.1884	1.24114	1.03721	0	1.65991	0	1.24624	0	0.599974	0.456522	1.87001	1.04118	1.08914	1.143	1.32561	0	0.674442
uc061pju.1	0.00763119	1.61158	DOWN	1.19039	1.65942	0.964332	2.5803	1.5622	1.97947	0.666454	1.54149	0.726493	0.904993	0.810979	1.41961	1.51347	1.85861	0.955429	1.64428	1.96099	2.34378	1.84275	3.72084	1.8357	2.18813	1.5328	1.40718	2.37999	1.17641	1.60706	1.51429	1.47395	1.01843	2.20604	1.9555	0.982012	1.7913	0	1.42399	1.53373	0.685549	2.02134	2.62235	2.37936	1.86673	2.56182	2.46136	0.408418	1.15596
uc058sxo.1	0.00886169	1.52464	DOWN	0.752063	0.838708	0.487396	2.44527	1.01781	1.25059	0.421052	2.06234	0	0.285878	0.361666	0.896877	0.86056	0.528404	0.90543	1.24659	1.50679	1.05211	2.46539	0	0	0.721261	1.10196	1.25509	1.85062	0.810796	0.761479	0.770022	0.931212	1.28685	0.597312	1.6847	0.827219	2.39655	0	0.771128	0	0.649674	0.741508	1.56471	0.901939	0.628991	0.571236	0.956943	2.32227	0.730311
uc058ypi.1	0.00916899	1.8039	DOWN	2.16904	0	0	1.17541	0.266863	0	1.21436	0	0	2.47352	0.260772	0	0.275773	0	0	0	0.579434	1.68579	0	0	0.716759	0.520051	0.288926	0.904961	0	0.584608	0	0.201894	0	0	0.43068	1.2957	0	1.15199	0	2.22403	0.838395	0	0.356433	0.265459	1.7342	1.1338	0.274586	1.03498	0	3.15946
uc022ayx.2	0.00224385	5.14439	DOWN	5.73337	3.55217	2.27069	2.76172	2.0378	2.82485	2.13993	4.65846	4.66543	1.45293	3.36987	1.21553	1.2959	1.34277	2.30086	4.22373	6.12642	3.56481	6.26499	0	4.21021	3.05475	1.01828	1.06314	2.35137	0.686792	0	2.8462	3.15517	0	4.04767	6.46925	0.700703	0	0	0	6.89456	7.70437	4.18734	7.4846	7.89462	6.12712	6.6129	5.67411	5.24559	5.56755
uc064otw.1	0.0010939	3.29961	DOWN	3.85988	2.15228	1.5009	1.67334	1.32969	1.7116	1.7288	2.82259	2.82681	1.17379	2.04183	0.736499	0.785196	0.903991	1.3941	5.11837	4.33071	3.11992	5.48311	0	4.08158	1.8509	1.23397	0.644162	1.66216	0.416131	0	3.01793	1.91174	0	2.45251	3.91976	0.424561	0	0	0	4.17746	4.66812	2.79085	5.85767	5.24631	6.29504	4.69089	3.92912	5.56209	3.74824
uc064oua.1	0.00173352	6.07856	DOWN	5.45381	3.04107	2.1207	2.36435	1.87879	2.4184	2.44271	3.98818	3.99415	1.6585	2.885	1.04064	1.10944	1.78821	1.9698	5.424	5.82769	3.73009	5.36356	0	5.76707	2.61522	1.74354	1.82034	1.67754	0.587973	0	3.45196	2.70119	0	3.89843	4.88684	0.599883	0	0	0	5.90254	6.59582	3.94333	8.0096	6.54068	7.52618	6.62799	5.55165	5.61354	5.29607
uc064oub.1	0.00175948	5.82552	DOWN	5.05386	2.81806	1.96518	2.19096	1.74101	2.24105	2.26357	4.61964	3.70124	1.53688	2.91647	0.964323	1.02808	1.18363	1.82535	5.02624	4.86029	4.08501	4.97023	0	5.34416	2.90813	1.61568	0.843423	1.86542	1.08971	0	3.19881	2.5031	0	2.80976	4.52848	2.22357	0	0	0	5.46969	6.11213	4.31854	7.17482	6.06103	6.76292	6.14193	4.82299	5.20188	4.90769
uc064wdu.1	0.000445	2.15863	DOWN	0	0.842049	1.95735	1.09112	1.23862	1.11606	0	0.920247	2.76487	1.53076	1.45243	0.960481	1.27998	2.35782	1.21205	2.50311	1.88258	1.25192	2.75024	6.29364	0	0.482757	1.07283	0.420032	1.85799	2.71342	1.01935	1.87416	0	2.58395	0.399794	3.90904	1.66103	0.534689	0	1.03227	0	0.869683	1.32349	1.72495	0.402459	1.26299	2.03915	1.92151	0	1.95526
uc060smc.1	0.00922516	2.37745	DOWN	1.3465	1.50163	4.79951	0	3.97592	2.98541	0.753855	3.69243	0	2.55919	2.91388	1.28462	2.73912	0.630707	3.24218	0	2.15821	4.18603	5.88541	0	0.889902	3.22838	1.43488	5.05605	0.41417	10.8874	0	1.00266	8.33625	4.60796	0.534716	2.41304	0.74053	2.1454	8.72851	1.38063	4.16368	4.65273	3.98281	1.9775	4.30624	5.06768	1.36366	0.85666	1.38594	0
uc003owi.5	0.00664381	2.05398	DOWN	1.25096	0	0	2.71159	2.15472	0	0	0.571738	0	0.47552	1.50396	0	0.954285	1.17191	0	0	1.00254	0	3.41737	0	0	0	0.666533	0	1.15434	1.34865	0	0.232878	3.09789	2.1405	0.993549	2.24182	0.687984	0	0	0	1.93412	1.08065	0.822266	0.612395	0	0.261561	0	2.38762	1.28759	2.42955
uc003bwg.4	0.000188	1.72889	UP	1.06174	0	3.0964	1.15072	2.09005	2.35404	0	0.970513	0.971965	1.61437	1.53176	1.01294	1.48489	0.372991	1.91738	1.75989	0.709077	1.48534	1.16018	0	2.1051	1.01825	0.84857	0.442974	0.979738	0.286163	0	0.790611	2.62931	2.27091	0	1.5856	0.58392	0.563895	0	0	0.820782	0	1.74472	0.519764	0.424442	0.221997	0.806451	1.51985	1.09283	0
uc010hdv.3	0.00108032	1.67849	UP	0.73959	0	3.8345	1.60314	1.63788	0.819896	0	0.676045	0	1.68682	1.42267	0.705602	1.50451	0.692854	1.78083	2.45182	0.592719	1.37955	1.61633	0	2.93277	1.4186	0.985169	0.617139	1.36494	0.398674	0	0.550728	1.83154	2.53101	0	0.883605	0.8135	0.785602	0	0	1.14349	0	2.4307	0.72412	0.59132	0	0.749016	1.17634	0	0
uc010hdw.3	0.000685	2.05205	UP	0	0.450649	4.19015	1.75184	2.18753	0.895942	0.904947	1.4775	0	1.84327	1.55462	0.771047	3.0826	0.757117	2.4325	5.35846	1.07949	2.01001	2.64938	0	3.20478	1.55017	0.861235	1.34876	2.23731	2.17826	0	0.601808	4.00282	3.4572	0	0.96556	0.888952	0	0	0	1.24955	0	2.65615	0.989104	0.646165	0.337966	1.63698	1.79962	0	0
uc062gtv.1	0.0079779	2.21293	UP	1.91434	0	2.48129	0	1.17763	3.18331	0	1.74986	1.75248	0.727689	1.61106	0.913184	1.46034	0.672515	1.15237	1.58656	1.27849	2.67811	2.09185	0	1.26519	0	0.764998	0	0.294416	0.515961	0	1.4255	4.74072	4.09451	0	1.14355	1.05282	0	0	0	1.47989	0	2.20205	0	0	0.400267	0.969371	1.52241	1.97041	0
uc064knc.1	0.00603589	3.16853	UP	4.944	0	3.84492	1.42889	0.648824	1.46155	6.27404	3.61537	0	3.00694	5.07213	2.51562	1.34098	3.70526	4.76178	1.09266	3.16976	5.53321	3.60161	16.4839	2.61399	5.68981	3.16111	9.90106	0.811053	4.97476	2.66981	3.92693	6.52982	0	2.09423	3.9378	0.725076	0.70021	0	5.40729	7.13438	4.55563	1.73319	3.22706	3.16228	2.75662	1.3352	4.19391	5.42805	5.12107
uc064cyy.1	0.00859088	4.18229	UP	2.07503	4.6282	7.62045	12.744	5.61653	8.4346	3.87245	1.89675	3.79918	3.68094	6.48622	7.91871	2.8141	8.7476	4.99639	6.87897	11.0864	3.87055	9.06976	0	5.48556	1.99005	5.52809	6.34876	10.2122	4.47417	8.40406	5.15051	17.1289	7.6929	3.84547	8.26364	12.9336	9.55123	0	2.83685	4.27765	2.39004	7.27436	11.5126	4.97712	9.11119	9.80692	7.48092	0	4.03004
uc059cqu.1	0.000856	5.32399	DOWN	1.34173	2.99263	1.30432	5.81672	5.11738	3.71855	0	3.98597	6.14144	3.06016	5.80713	8.00047	7.50591	5.18491	8.07676	6.672	5.55565	5.42258	4.39843	0	6.20726	5.79052	6.79156	5.59794	5.1588	6.50932	5.43413	6.36932	4.98405	5.73956	2.13129	7.41387	2.95164	5.70083	0	4.12724	7.26065	2.31813	4.18919	5.91151	5.36374	5.61083	3.90665	6.4022	8.28618	0
uc059cqv.1	0.00979478	3.98271	DOWN	1.31611	2.20161	1.70589	2.85282	6.15313	4.37705	0	6.01516	7.22899	5.00286	5.06332	8.16159	6.35858	5.85648	9.50702	6.54458	5.27376	4.09156	2.87629	0	5.2189	3.78662	5.96061	5.49104	5.26269	5.67557	5.33035	7.35021	4.88887	5.62995	2.09059	6.28955	2.89527	2.79598	0	4.04842	4.06971	2.27386	3.46037	5.15433	5.26131	4.40294	3.33221	7.53593	5.41862	0
uc059fer.1	0.00947821	19.0122	UP	7.15169	3.19025	5.09834	3.10042	11.2626	4.75694	1.60159	4.57606	2.6188	8.15561	6.19062	5.45843	11.275	7.36975	4.30506	2.37087	12.2272	11.1167	5.47038	8.94172	5.67186	7.54467	6.47795	14.919	12.7588	11.5653	8.68948	5.85798	14.1685	25.6981	3.40806	7.68986	41.6919	6.0773	0	14.666	8.84586	3.70682	3.29062	4.55137	8.00513	13.159	4.34571	6.82499	11.7778	2.77794
uc057jux.1	0.00967083	2.48058	DOWN	0	1.18738	2.07006	4.6158	1.04796	1.18033	0	0	0	1.6189	0.256011	4.06316	1.35369	0.498719	0	1.76483	0	1.32401	0	0	1.40734	0	1.1346	0.888437	1.63748	1.14787	0	0.594624	0	1.82183	0	1.59005	0.58556	0	0	1.09171	0	0	0.69985	2.60612	0.425634	0	0	2.03216	0	0
uc060mdg.1	0.00394652	3.56665	UP	3.96381	0	3.85329	4.29601	1.46303	4.39421	1.1096	2.71744	1.81433	3.01349	2.85929	0.945414	3.27575	4.40959	4.77215	3.28512	2.3825	1.84842	4.33135	3.09746	0	4.75184	2.112	1.65377	4.2673	10.6834	4.01344	3.13609	4.90804	5.08683	2.36114	1.77587	3.26995	2.10521	0	3.55626	1.53213	3.42416	2.93114	2.91068	1.98073	4.55834	2.50896	2.52183	0	0
uc002yxt.5	0.00949706	1.835	DOWN	1.55344	0	1.17454	3.36726	1.01933	1.72212	1.15962	1.41997	0	1.96834	1.86762	2.96411	0.526682	1.8191	0.623411	0.858306	4.14984	1.93175	1.69748	0	1.71112	0	0.689753	0.864163	2.86694	0.558253	1.04859	3.18107	1.28233	2.65808	1.23379	3.71186	1.70868	1.10006	0	0.530941	2.4018	2.6839	2.04219	3.29539	2.07002	1.29923	0.786621	2.30608	2.13192	0
uc003qsn.5	0.00567852	3.19005	DOWN	2.80424	2.8667	2.72605	5.57197	4.71517	2.33155	1.04666	5.55382	6.8457	5.50747	3.8209	4.01306	2.97111	3.72164	3.93879	5.81023	5.11899	4.94014	6.63923	2.92177	4.32442	4.70643	4.60697	3.70493	6.18165	5.5426	4.73225	6.17744	3.47224	5.59802	6.68164	5.44422	4.62672	4.71627	0	4.31299	2.89045	4.03743	5.68337	8.57995	3.36309	5.37474	5.91663	6.69034	5.77274	1.81542
uc021pet.1	0.00989492	102.061	DOWN	6.47931	0	12.5973	0	0	14.3657	7.25504	5.92262	11.863	9.85179	12.4636	12.3631	3.29514	9.10482	23.4019	0	3.46175	20.143	28.3204	40.5052	0	0	0	5.40656	0	6.98532	0	0	16.0455	0	25.7304	0	7.12681	6.88241	0	0	0	0	4.25892	0	5.18037	5.419	13.1238	8.24443	13.3382	37.7515
uc057jge.1	0.00737154	79503.9	UP	0	51.2374	4.96258	0	18.8421	25.4665	34.2966	13.9989	14.0199	29.1076	11.0472	21.9164	15.577	28.694	0	12.6925	28.6381	71.4163	37.6532	0	10.1215	22.0313	8.15998	6.38957	14.132	74.2984	31.0129	37.0629	0	0	48.6538	29.7324	0	16.2675	0	0	47.3566	13.2297	5.03327	14.9944	48.978	51.2342	27.1424	34.102	0	74.359
uc059cjw.1	0.00637195	14.0035	DOWN	6.70208	4.98281	9.65216	12.9133	10.2614	16.5107	3.33533	7.48763	5.4537	4.52911	5.01358	7.10454	4.16586	16.394	0	2.46868	12.7316	14.3534	4.88235	9.31063	10.8274	17.1402	13.8872	6.83521	10.5365	0	6.03199	8.31772	14.753	5.09682	14.1947	4.89324	4.09547	7.91004	0	5.34487	2.3027	10.2927	6.85276	15.3111	9.52618	5.60531	7.91875	10.423	3.06594	11.5702
uc058vvt.1	0.00165117	6.93205	DOWN	9.90456	5.52283	5.67828	10.7346	3.56201	1.68923	4.69208	13.5803	5.57976	3.18574	9.34297	5.45157	4.64962	7.13744	7.33808	8.84012	11.8047	14.4483	8.74161	14.2888	5.03532	7.67219	6.29221	3.17873	6.79613	6.98181	9.25713	9.92833	4.7169	0	9.68186	6.14416	5.02816	4.04644	0	3.51541	7.65678	9.87243	11.0175	13.6136	14.0104	12.107	9.83789	13.3299	10.9788	14.0572
uc058bny.1	0.00707003	1.98898	UP	3.09987	2.62256	3.2559	4.63402	4.15578	3.67346	2.87256	4.10374	1.56567	2.19415	4.00953	3.5693	3.47913	5.35736	4.37548	3.72078	4.05481	3.98771	2.80329	5.34587	4.09741	3.38297	4.27156	4.63811	4.07699	2.42004	2.16461	3.50223	2.11768	2.92643	2.54691	3.51193	3.40966	4.08752	5.54332	3.94567	3.80115	2.77018	2.66993	4.13393	2.56389	2.72669	2.977	2.65224	1.32027	2.69881
uc032nuz.2	0.00887927	1.59033	UP	0.933595	0.520577	1.21009	2.02367	1.49321	0	0.522685	0	3.41863	0.709766	0.448964	1.78138	0.474792	0.765275	0.561991	3.09497	0.997597	0.870715	0.510081	0	0	1.34304	1.24359	0.389512	1.72299	0.503252	1.89057	0.347596	2.88997	0.798732	0.741491	1.95193	1.54034	1.48752	0	1.91453	0	2.01623	1.22732	1.25684	0.746432	1.75684	0.236374	0.890947	0.960938	0
uc063mip.1	0.00796601	1.92182	DOWN	0	0	1.71781	1.43638	1.63057	0.73461	1.48399	0.605722	0	0.503785	0	0	1.01101	1.86235	0	0	0	0	0	0	0	0	0.353076	2.21177	1.22296	0	0	0	0	0	2.10521	1.18754	1.45776	0	0	0	0	1.14488	1.30671	2.91958	1.58943	0.831324	0.335551	0.42159	0	1.28698
uc003iiq.5	0.0077754	1.753	DOWN	1.996	0.445191	1.68163	0.86531	2.94687	4.20418	1.34098	2.5543	2.19268	0.606982	1.91974	1.52342	1.01509	3.08528	1.44182	1.65424	2.45276	1.73746	0.436215	2.49558	3.16597	1.72282	1.27621	2.49829	3.31532	3.443	0.808394	2.74965	2.96576	1.0246	0.634113	1.7885	1.53682	1.2721	0	2.0466	2.16022	4.13821	2.49278	3.41993	1.75543	1.8363	1.61715	1.77783	1.64356	0.775307
uc061dmj.1	0.00716506	2.49049	UP	2.42456	0	0.523769	0	0	0.895942	2.71484	2.21624	0	1.22885	0.777311	6.16838	0.822028	1.89279	0	4.01885	0.431796	1.005	3.5325	5.05236	0	2.32526	0.861235	1.34876	4.47462	0	1.63661	0	0	0	0.641888	1.44834	0	0	0	0	1.24955	2.79263	1.06246	3.95641	1.61541	0	1.22773	0	0	0
uc059tkl.1	0.00883677	7.26323	UP	2.60508	7.26303	4.64282	2.82341	4.16663	7.21987	1.45849	7.14377	0	7.92206	4.38473	4.97074	5.2994	4.88093	4.7045	4.31807	2.78367	8.90863	5.69327	16.2856	6.8868	9.99356	6.94019	6.52131	8.01298	11.9362	5.2754	5.33459	8.06411	4.45753	3.62082	5.05757	8.59626	4.15073	0	1.33556	2.01388	2.25042	16.6954	6.05766	5.72778	7.62571	3.95743	9.94432	6.70345	12.6487
uc001exq.4	0.00131406	2.02419	UP	1.88304	1.04999	5.03397	2.72113	2.93455	4.00104	1.75707	1.86469	1.00556	1.90877	2.33934	2.99417	3.27195	3.8956	1.60582	1.30052	2.76668	3.2685	2.74352	4.9049	3.31866	2.40789	3.05176	2.55332	3.90962	3.38349	3.17769	1.95722	5.05179	4.43031	3.73892	2.34345	4.57394	3.58367	0	3.37885	1.21308	2.1689	2.73334	2.95752	2.13284	1.21398	2.06596	2.39602	1.93819	2.89524
uc009wmo.4	0.00192427	1.87314	UP	1.69151	0.943195	4.29358	2.29159	2.60139	3.82849	1.57836	1.48175	0.903287	1.92896	2.03361	2.68963	3.08253	3.43335	1.44249	1.16824	2.48528	2.8046	2.46447	4.40602	2.88796	2.02779	2.81647	2.17599	3.51197	2.88739	2.85448	1.70566	4.53797	3.73851	3.47058	2.1893	4.26376	3.29404	1.8275	3.17972	1.0897	2.19183	2.68697	2.5187	1.91591	1.17892	2.03427	2.42136	2.03123	2.60077
uc057kuf.1	0.00524416	1.94204	UP	2.1737	1.01006	4.98926	3.14117	2.85265	4.21703	1.82546	1.65578	1.16078	1.92798	2.48266	3.11072	3.08609	3.64845	1.52657	1.50127	2.9034	3.04095	2.96907	5.66202	3.5915	2.2584	3.13677	2.94745	4.12309	3.3199	3.30138	1.61863	4.93443	4.02935	3.88445	2.48877	4.58262	3.46341	0	3.62182	1.40033	2.50369	2.8576	2.97067	1.95517	1.36349	2.20141	2.42014	2.23737	2.99035
uc059tfj.1	0.0086988	2.06591	UP	1.75597	1.67853	0.650291	2.17501	1.72834	1.39046	0.561774	0.458601	1.83715	1.52569	1.44762	1.19663	1.5309	1.99752	1.81206	1.24741	1.34025	1.24778	1.09645	0	0.663156	0.481159	1.3366	0.837283	1.85184	3.24533	2.03195	0.747182	0	0.858465	0.996179	1.4985	0.551845	2.13168	0	0	1.55139	3.03382	1.31911	1.71925	3.61014	1.46862	0.635127	1.59596	1.5492	0.974393
uc061dmw.1	0.00826667	3.53895	DOWN	4.14251	3.07984	5.36934	2.99312	3.39776	3.82693	2.31924	6.94208	1.26409	4.19912	6.97244	1.97607	4.21345	3.88074	0	0	6.63975	0.429278	1.50887	8.63226	1.82519	1.98643	6.62163	1.15222	4.67205	7.44337	13.9812	4.36996	6.83907	7.0882	5.48352	2.88701	0	7.33371	0	4.95545	6.40479	4.77137	8.16874	3.0419	4.41605	6.06306	6.64257	1.75701	2.84256	2.6818
[truncated: 82 more columns]

## Sheet: GIT1 transcripts
# Notes : Entity List : All Entities
#Experiment : ADHD Twins
#Join Condition : OR
#[Gene equals GIT1]
# Technology : Generic.SingleColor.Test_support
# Owner : gxuser
# Created On : Tue Nov 07 08:30:59 EST 2017
UCSC ID	[ADHD, 2](normalized)	[CON, 2](normalized)	Description	Gene
uc002hef.3	2.18114	1.95745	Homo sapiens G protein-coupled receptor kinase interacting ArfGAP 1 (GIT1), transcript variant 2, mRNA. (from RefSeq NM_014030)	GIT1
uc002heg.3	2.12499	1.75188	Homo sapiens G protein-coupled receptor kinase interacting ArfGAP 1 (GIT1), transcript variant 1, mRNA. (from RefSeq NM_001085454)	GIT1
uc010wbg.2	2.20542	1.98097	GTPase-activating protein for the ADP ribosylation factor family. May serve as a scaffold to bring together molecules to form signaling modules controlling vesicle trafficking, adhesion and cytoskeletal organization. Increases the speed of cell migration, as well as the size and rate of formation of protrusions, possibly by targeting PAK1 to adhesions and the leading edge of lamellipodia. Sequest…	GIT1
uc060djo.1	1.6218	1.27049	G protein-coupled receptor kinase interacting ArfGAP 1 (from HGNC GIT1)	GIT1
uc060djp.1	2.35644	2.01236	Contains 3 ANK repeats. (from UniProt J3QRU8)	GIT1
uc060djq.1	1.83823	1.53601	The sequence shown here is derived from an Ensembl automatic analysis pipeline and should be considered as preliminary data. (from UniProt J3QQI0)	GIT1
uc060djr.1	2.05902	0.787985	The sequence shown here is derived from an Ensembl automatic analysis pipeline and should be considered as preliminary data. (from UniProt J3QL89)	GIT1
uc060djs.1	2.01679	1.30249	G protein-coupled receptor kinase interacting ArfGAP 1 (from HGNC GIT1)	GIT1
uc060djt.1	1.67273	1.87633	The sequence shown here is derived from an Ensembl automatic analysis pipeline and should be considered as preliminary data. (from UniProt J3QLH1)	GIT1
uc060dju.1	1.93433	1.7387	G protein-coupled receptor kinase interacting ArfGAP 1 (from HGNC GIT1)	GIT1
uc060djv.1	1.88464	1.64179	G protein-coupled receptor kinase interacting ArfGAP 1 (from HGNC GIT1)	GIT1
uc060djw.1	2.24224	2.37599	G protein-coupled receptor kinase interacting ArfGAP 1 (from HGNC GIT1)	GIT1
uc060djx.1	2.70884	2.32692	Contains Arf-GAP domain. (from UniProt K7EN79)	GIT1
uc060djy.1	3.28931	2.85096	The sequence shown here is derived from an Ensembl automatic analysis pipeline and should be considered as preliminary data. (from UniProt E7EVC2)	GIT1
uc060djz.1	1.7793	0.875387	The sequence shown here is derived from an Ensembl automatic analysis pipeline and should be considered as preliminary data. (from UniProt K7EIX6)	GIT1
					Case-Controls		Twins
					CON	ADHD	Con	ADHD
				RPKM	0.47	0.79	0.78	2.06
				SEM	0.08	0.1
				% Con	1	1.68085	1	2.64103
				SEM	0.170213	0.212766
				1		2		3		4		5		6		7		8		9		10		11		12		13		14		15		16
				1.89932		0.1		0.1		0.1		2.23459		1.21401		1.19951		0.1		1.2257		1.41791		1.20716		0.1		0.1		1.38178		0.827781		0.1
				2.37142		0.1		1.73863		1.7004		3.16125		0.1		1.96853		1.10512		0.1		3.71019		3.3785		3.60989		2.96947		4.51643		2.71452		0.1

## Sheet: Y_RNAs
uc021osi.1
uc021pbr.1
uc021pet.1
uc021pnp.1
uc021pox.1
uc021prg.1
uc021pyc.1
uc021qam.1
uc021qzt.1
uc021raq.1
uc021rde.1
uc021rlh.1
uc021ruz.1
uc021sbo.3
uc021sei.2
uc021sjv.3
uc021sxq.1
uc021thq.1
uc021tjr.1
uc021tsd.1
uc021tyi.3
uc021uaa.1
uc021ubc.1
uc021uka.1
uc021vfi.1
uc021vgi.1
uc021vik.1
uc021vjz.1
uc021vqd.1
uc021vtq.1
uc021vua.1
uc021vvp.3
uc021whq.1
uc021wno.1
uc021wnz.1
uc021wzj.2
uc021xhf.3
uc021xhi.1
uc021xiu.1
uc021xng.1
uc021xor.1
uc021xsi.1
uc021xwx.1
uc021yee.1
uc021ylb.1
uc021ymp.1
uc021zca.1
uc021zml.2
uc021zoj.2
uc021zqt.2
uc021zta.2
uc021zvk.2
uc022ajp.3
uc022alo.3
uc022amc.3
uc022bhj.1
uc022bhl.1
uc022blw.1
uc022bvh.1
uc031qjp.1
uc031uhd.2
uc031uuu.2
uc031vgj.2
uc031vhc.2
uc031vzl.2
uc031xrk.2
uc031yec.2
uc031yee.2
uc031ygv.2
uc031yyb.2
uc031yzy.2
uc031zjy.2
uc031zkp.2
uc031zqm.2
uc031ztg.2
uc032ash.2
uc032axj.2
uc032bbd.2
uc032bbm.2
uc032bcg.2
uc032bjo.2
uc032byj.2
uc032cdo.2
uc032cdt.2
uc032dis.2
uc032dnj.2
uc032eok.2
uc032fby.2
uc032fgb.2
uc032fhl.2
uc032flq.2
uc032fmk.2
uc032fro.2
uc032gdr.2
uc032gkp.2
uc032gyt.2
uc032gzn.2
uc032het.2
uc032hlh.2
uc032ngx.2
uc032npj.2
uc032nyt.2
uc032oql.2
uc032oyc.2
uc032pbs.2
uc032peb.2
uc032pei.2
uc032phh.2
uc032qpr.2
uc032qpz.2
uc032rhh.2
uc032rjt.2
uc032rks.2
uc032rvi.2
uc032rys.2
uc032sbd.2
uc032she.2
uc032thc.2
uc032tug.2
uc032uai.2
uc032uaz.2
uc032uux.2
uc032vtq.2
uc032wur.2
uc032xgy.2
uc032zef.2
uc032zwz.2
uc033abl.2
uc033aef.2
uc033bjf.2
uc033bpm.2
uc033btz.2
uc033buk.2
uc033cmw.2
uc033coq.2
uc033cub.2
uc033cwz.2
uc033dql.2
uc033eab.2
uc033eae.2
uc033edq.2
uc033elu.2
uc033eql.2
uc057byj.1
uc057byu.1
uc057bzo.1
uc057cdr.1
uc057ciz.1
uc057ctz.1
uc057dfi.1
uc057djp.1
uc057dob.1
uc057dsz.1
uc057duj.1
uc057dyf.1
uc057eab.1
uc057eaf.1
uc057eed.1
uc057ejy.1
uc057elp.1
uc057erq.1
uc057exq.1
uc057ezs.1
uc057fdh.1
uc057fdk.1
uc057ftg.1
uc057gke.1
uc057gkk.1
uc057gwk.1
uc057hcx.1
uc057heh.1
uc057hft.1
uc057iaa.1
uc057iah.1
uc057idt.1
uc057iij.1
uc057ike.1
uc057imt.1
uc057ipr.1
uc057jge.1
uc057jiv.1
uc057jpr.1
uc057kes.1
uc057kzi.1
uc057lda.1
uc057ldy.1
uc057llo.1
uc057mah.1
uc057mtn.1
uc057mxv.1
uc057myv.1
uc057njr.1
uc057nmh.1
uc057nwr.1
uc057nws.1
uc057nxs.1
uc057nxt.1
uc057nyj.1
uc057nyk.1
uc057ods.1
uc057ola.1
uc057ona.1
uc057oxr.1
uc057pel.1
uc057qov.1
uc057qrp.1
uc057qrv.1
uc057qsc.1
uc057qyw.1
uc057raa.1
uc057ray.1
uc057raz.1
uc057rba.1
uc057rbg.1
uc057rng.1
uc057rpt.1
uc057rui.1
uc057spb.1
uc057sro.1
uc057sty.1
uc057suh.1
uc057suv.1
uc057thq.1
uc057trk.1
uc057trw.1
uc057txy.1
uc057tys.1
uc057tzj.1
uc057tzw.1
uc057uat.1
uc057ufd.1
uc057uss.1
uc057uvf.1
uc057uvv.1
uc057uwl.1
uc057vej.1
uc057vjk.1
uc057vkt.1
uc057vos.1
uc057vtn.1
uc057wlv.1
uc057wqf.1
uc057wwf.1
uc057xxj.1
uc057yck.1
uc057ycl.1
uc057yve.1
uc057yvo.1
uc057zaz.1
uc057zhd.1
uc057zwu.1
uc058aen.1
uc058aff.1
uc058afg.1
uc058ahi.1
uc058amw.1
uc058anv.1
uc058avo.1
uc058bgv.1
uc058bhs.1
uc058bil.1
uc058bmm.1
uc058eua.1
uc058fdo.1
uc058fpr.1
uc058fps.1
uc058fqq.1
uc058fuh.1
uc058gig.1
uc058gms.1
uc058gor.1
uc058gqs.1
uc058ibv.1
uc058jbm.1
uc058kco.1
uc058ktw.1
uc058kua.1
uc058kuo.1
uc058kvc.1
uc058kwv.1
uc058lrf.1
uc058mgh.1
uc058moe.1
uc058mpg.1
uc058mqk.1
uc058mqv.1
uc058mxl.1
uc058nir.1
uc058nky.1
uc058noh.1
uc058nym.1
uc058nyx.1
uc058obp.1
uc058ouj.1
uc058qfv.1
uc058rof.1
uc058rrs.1
uc058rsg.1
uc058rsy.1
uc058rxs.1
uc058ryp.1
uc058sgz.1
uc058sta.1
uc058swd.1
uc058tkr.1
uc058tns.1
uc058tob.1
uc058tqy.1
uc058uca.1
uc058usu.1
uc058vbl.1
uc058veu.1
uc058voj.1
uc058wck.1
uc058xiy.1
uc058zjy.1
uc058zjz.1
uc059akd.1
uc059aog.1
uc059azh.1
uc059bhf.1
uc059bjj.1
uc059blp.1
uc059cac.1
uc059chx.1
uc059cic.1
uc059cov.1
uc059cqq.1
uc059ctz.1
uc059czc.1
uc059czy.1
uc059den.1
uc059dfj.1
uc059dwe.1
uc059edw.1
uc059eey.1
uc059efw.1
uc059epr.1
uc059fnq.1
uc059glt.1
uc059gwo.1
uc059hbc.1
uc059hdp.1
uc059hfl.1
uc059hho.1
uc059hlb.1
uc059hmq.1
uc059hoi.1
uc059inx.1
uc059iql.1
uc059irf.1
uc059irp.1
uc059ivh.1
uc059ixy.1
uc059izn.1
uc059jab.1
uc059jcs.1
uc059jnz.1
uc059jun.1
uc059kfb.1
uc059kgi.1
uc059kgm.1
uc059kjq.1
uc059kmq.1
uc059ktp.1
uc059lok.1
uc059njm.1
uc059nut.1
uc059ocw.1
uc059ocy.1
uc059oeo.1
uc059ofd.1
uc059ohe.1
uc059pid.1
uc059qkw.1
uc059quu.1
uc059raj.1
uc059rch.1
uc059rdt.1
uc059rhj.1
uc059rjc.1
uc059sle.1
uc059tel.1
uc059tem.1
uc059uzj.1
uc059wdj.1
uc059wgr.1
uc059wio.1
uc059wkc.1
uc059xcf.1
uc059ybm.1
uc059yxy.1
uc059yyi.1
uc059yyp.1
uc059yys.1
uc059yzb.1
uc059zsr.1
uc060alx.1
uc060aqb.1
uc060bwt.1
uc060bzm.1
uc060dfk.1
uc060dng.1
uc060dvp.1
uc060dwq.1
uc060eyr.1
uc060gkl.1
uc060gvi.1
uc060hbe.1
uc060icf.1
uc060iii.1
uc060ikf.1
uc060ikr.1
uc060ils.1
uc060ivd.1
uc060jbg.1
uc060jio.1
uc060jsy.1
uc060jty.1
uc060kip.1
uc060kqd.1
uc060lkv.1
uc060lzn.1
uc060mgn.1
uc060mif.1
uc060mjq.1
uc060mpp.1
uc060mvy.1
uc060mwm.1
uc060neq.1
uc060nfw.1
uc060nfx.1
uc060nwo.1
uc060nxq.1
uc060nyv.1
uc060obh.1
uc060ofq.1
uc060oho.1
uc060ojc.1
uc060peu.1
uc060ptv.1
uc060qih.1
uc060qmr.1
uc060qne.1
uc060tsj.1
uc060txf.1
uc060xod.1
uc060xrk.1
uc060xzu.1
uc060yrg.1
uc060yrh.1
uc061aij.1
uc061bfz.1
uc061ccl.1
uc061ddl.1
uc061dff.1
uc061fpt.1
uc061fqq.1
uc061gom.1
uc061gyx.1
uc061hgi.1
uc061hts.1
uc061hyx.1
uc061ikx.1
uc061ire.1
uc061jcm.1
uc061jgp.1
uc061jpk.1
uc061jzi.1
uc061ldv.1
uc061lfe.1
uc061lgb.1
uc061lha.1
uc061lls.1
uc061njw.1
uc061nkk.1
uc061nlb.1
uc061nlt.1
uc061nrb.1
uc061nrl.1
uc061nru.1
uc061oap.1
uc061ocp.1
uc061ofg.1
uc061olv.1
uc061oqr.1
uc061owg.1
uc061pff.1
uc061pnh.1
uc061psm.1
uc061puf.1
uc061pwm.1
uc061pxh.1
uc061pzu.1
uc061qkf.1
uc061rgh.1
uc061rko.1
uc061rmd.1
uc061ruc.1
uc061ryx.1
uc061sey.1
uc061tbk.1
uc061tsa.1
uc061tul.1
uc061tyh.1
uc061vag.1
uc061vfp.1
uc061vgw.1
uc061vph.1
uc061war.1
uc061wja.1
uc061wrp.1
uc061wub.1
uc061xct.1
uc061xeq.1
uc061xha.1
uc061xqq.1
uc061xse.1
uc061xur.1
uc061xxy.1
uc061yvb.1
uc061yvn.1
uc061yvz.1
uc061yxk.1
uc061yxs.1
uc061yxt.1
uc061zea.1
uc061zga.1
uc061zkv.1
uc061zzf.1
uc062aek.1
uc062bkp.1
uc062bte.1
uc062cyw.1
uc062dtx.1
uc062dvo.1
uc062epo.1
uc062esa.1
uc062ewp.1
uc062flu.1
uc062fok.1
uc062gep.1
uc062hqw.1
uc062hum.1
uc062icd.1
uc062iev.1
uc062ifk.1
uc062itm.1
uc062izc.1
uc062jdx.1
uc062jfp.1
uc062jgd.1
uc062jsj.1
uc062kxb.1
uc062lch.1
uc062lhq.1
uc062lpl.1
uc062lss.1
uc062lta.1
uc062mbc.1
uc062mbl.1
uc062mcm.1
uc062mdh.1
uc062mdi.1
uc062mia.1
uc062mzk.1
uc062nhm.1
uc062nhn.1
uc062nuq.1
uc062odu.1
uc062owb.1
uc062pcy.1
uc062pdk.1
uc062pra.1
uc062qcn.1
uc062qdw.1
uc062qqm.1
uc062rla.1
uc062rmq.1
uc062rre.1
uc062rzu.1
uc062ulv.1
uc062uqh.1
uc062uxf.1
uc062vui.1
uc062wam.1
uc062wbw.1
uc062wel.1
uc062wkw.1
uc062wpe.1
uc062wsz.1
uc062wto.1
uc062wvs.1
uc062wxf.1
uc062wxi.1
uc062xjq.1
uc062xpe.1
uc062xva.1
uc062xwv.1
uc062yas.1
uc062ybn.1
uc062ycv.1
uc062zhb.1
uc062zic.1
uc062zld.1
uc062zlh.1
uc062zrv.1
uc062zun.1
uc062zze.1
uc063aar.1
uc063anu.1
uc063aqq.1
uc063aug.1
uc063bkj.1
uc063bne.1
uc063bup.1
uc063cat.1
uc063chx.1
uc063chz.1
uc063cmq.1
uc063cnf.1
uc063cpb.1
uc063cpm.1
uc063cro.1
uc063csy.1
uc063dgx.1
uc063dpj.1
uc063dzc.1
uc063eli.1
uc063emb.1
uc063euy.1
uc063ewl.1
uc063ewm.1
uc063fqs.1
uc063fsf.1
uc063fsh.1
uc063fwk.1
uc063gqn.1
uc063guu.1
uc063gxv.1
uc063gxx.1
uc063hsi.1
uc063ipi.1
uc063ipy.1
uc063izi.1
uc063jfs.1
uc063jmd.1
uc063jru.1
uc063jst.1
uc063jzk.1
uc063krx.1
uc063kvu.1
uc063luo.1
uc063mac.1
uc063mbg.1
uc063mbw.1
uc063mcq.1
uc063mot.1
uc063mun.1
uc063mxn.1
uc063nal.1
uc063naq.1
uc063nef.1
uc063nhm.1
uc063oeq.1
uc063ohf.1
uc063omj.1
uc063oyi.1
uc063pjj.1
uc063prm.1
uc063pye.1
uc063pzy.1
uc063qcn.1
uc063qco.1
uc063qfx.1
uc063qgp.1
uc063qja.1
uc063qlg.1
uc063rad.1
uc063rap.1
uc063rgu.1
uc063rgv.1
uc063rii.1
uc063rog.1
uc063rrb.1
uc063rto.1
uc063ruc.1
uc063ses.1
uc063shb.1
uc063thq.1
uc063tkf.1
uc063tsq.1
uc063tyb.1
uc063tzu.1
uc063ubx.1
uc063ucd.1
uc063ufs.1
uc063uiw.1
uc063uyp.1
uc063vdz.1
uc063vfr.1
uc063vhl.1
uc063vlb.1
uc063voh.1
uc063wed.1
uc063wll.1
uc063wnr.1
uc063wrk.1
uc063xeg.1
uc063xiy.1
uc063xkk.1
uc063xmn.1
uc063xqe.1
uc063xth.1
uc063yjj.1
uc063yos.1
uc063yqm.1
uc063yst.1
uc063ysx.1
uc063ywp.1
uc063zpa.1
uc063zui.1
uc063zwb.1
uc063zwi.1
uc064aab.1
uc064adi.1
uc064bcw.1
uc064bfy.1
uc064bhi.1
uc064bkb.1
uc064bqt.1
uc064cas.1
uc064cux.1
uc064cwq.1
uc064dag.1
uc064dca.1
uc064ebo.1
uc064ece.1
uc064edp.1
uc064edq.1
uc064edr.1
uc064eds.1
uc064edu.1
uc064eef.1
uc064elh.1
uc064elv.1
uc064elw.1
uc064elx.1
uc064ely.1
uc064emm.1
uc064eqe.1
uc064eqm.1
uc064eqn.1
uc064esf.1
uc064faj.1
uc064fdz.1
uc064fxr.1
uc064gdb.1
uc064gms.1
uc064hfw.1
uc064hia.1
uc064ijz.1
uc064ikb.1
uc064imz.1
uc064iox.1
uc064iyp.1
uc064jln.1
uc064jmw.1
uc064jpp.1
uc064kkt.1
uc064klc.1
uc064mdn.1
uc064mnj.1
uc064mqg.1
uc064nhl.1
uc064njz.1
uc064nmp.1
uc064npm.1
uc064nyg.1
uc064ord.1
uc064ovj.1
uc064ozx.1
uc064ozy.1
uc064pcj.1
uc064phm.1
uc064pli.1
uc064pqi.1
uc064pwm.1
uc064sdj.1
uc064shg.1
uc064snd.1
uc064sqv.1
uc064sry.1
uc064tbv.1
uc064tby.1
uc064tji.1
uc064tmu.1
uc064tra.1
uc064tsa.1
uc064ttq.1
uc064uar.1
uc064ukf.1
uc064uny.1
uc064urg.1
uc064uzl.1
uc064uzo.1
uc064vca.1
uc064vgi.1
uc064vvo.1
uc064vyh.1
uc064vyi.1
uc064wmy.1
uc064wub.1
uc064wud.1
uc064xpo.1
uc064xwb.1
uc064xyd.1
uc064xyv.1
uc064xzn.1
uc064xzp.1
uc064yek.1
uc064yfd.1
uc064ygq.1
uc064yhe.1
uc064yhu.1
uc064yiu.1
uc064ykm.1
uc064zks.1
uc064zoe.1
uc064zre.1
uc064zvs.1
uc064zww.1
uc065aeu.1
uc065afd.1
uc065anz.1
uc065aou.1
uc065aqo.1
uc065ark.1
uc065att.1
uc065aui.1
uc065avh.1
uc065avm.1
uc065azl.1
uc065bdz.1
uc065bic.1
uc065bih.1
uc065cqf.1

## Sheet: GAK by patient
Unaffected Twin					Affected Twin					CASE#	Family#	scan attempt	Age First Screening Q (Michigan)	Age First KSAD (Michigan)	Sex	Group	Discordant	Discordance confidence rank	ABS-D-H	ABS-D-IA	AVG Disc baseline screen
BL31511	0	0	1	2	BL31512	7.65527	7.65527	3	2	33151	3151	n	8.13008	8.29323	1	Discordant	Probable	8	40	30	35
BL30681	0	0	1	2	BL30682	0.623312	0.623312	3	2	33068	3068	y	15.61	16.2603	1	Discordant	Probable	5	26	17	21.5
BL30381	3.40422	3.40422	1	2	BL30382	0.719301	0.719301	3	2	33038	3038	y	9.94792	10.2918	1	Discordant	Maybe	18	2	13	7.5
BL30922	2.39921	2.39921	1	2	BL30921	1.79369	1.79369	3	2	33092	3092	y	15.7079	16.2329	1	Discordant	Probable - XX	15	5	6	5.5
BL30392	0	0	1	2	BL30391	2.67453	2.67453	3	2	33039	3039	y	7.28749	8.50405	1	Discordant	Maybe	16	4	19	11.5
BL30051	0	0	1	2	BL30052	1.91542	1.91542	3	2	33005	3005	y	8.59213	9.79623	1	Discordant	Definite	1	28.5714	28.1426	28.357
BL30672	2.84152	2.84152	1	2	BL30671	3.33089	3.33089	3	2	33067	3067	y	16.3574	16.8463	1	Discordant	Definite	2	26	11	18.5
BL31502	2.33807	2.33807	1	2	BL31501	0	0	3	2	33150	3150	y	7.99936	8.08504	1	Discordant	Probable	10	15	9	12
BL30042	2.75467	2.75467	1	2	BL30041	6.30555	6.30555	3	2	33004	3004	y	10.583	11.2499	1	Concordant	No-Reclass	20	0	6.37959	3.18979
BL31181	1.0213	1.0213	1	2	BL31182	2.85834	2.85834	3	2	33118	3118	y	17.4723	17.8648	1	Discordant	Probable	6	5	19	12
BL31582	5.31941	5.31941	1	2	BL31581	8.99124	8.99124	3	2	33158	3158	y	8.75133	8.78035	2	Discordant	Probable	7	32	28	30
BL31451	0	0	1	2	BL31452	5.02456	5.02456	3	2	33145	3145	y	8.60869	8.8982	1	Discordant	Maybe	17	10	3	6.5
BL31382	0	0	1	2	BL31381	9.1623	9.1623	3	2	33138	3138	y	16.7933	17.1695	2	Discordant	Maybe	19	13	0	6.5
BL30151	2.26812	2.26812	1	2	BL30152	8.82566	8.82566	3	2	33015	3015	y	8.74083	9.8948	2	Concordant	No-Reclass	20	0	16	8
BL30641	5.47787	5.47787	1	2	BL30642	7.02445	7.02445	3	2	33064	3064	y	15.9	16.2548	1	Discordant	Definite	3	17	17	17
BL30832	7.2589	7.2589	1	2	BL30831	8.09057	8.09057	3	2	33083	3083	y	8.37438	9.43768	2	Discordant	Definite	4	8	16	12
	Con	ADHD	Delta	Discordance confidence rank
BL31511	0	7.65527	7.65527	8
BL30681	0	0.623312	0.623312	5
BL30381	3.40422	0.719301	-2.68492	18
BL30922	2.39921	1.79369	-0.60552	15
BL30392	0	2.67453	2.67453	16
BL30051	0	1.91542	1.91542	1
BL30672	2.84152	3.33089	0.489374	2
BL31502	2.33807	0	-2.33807	10
BL30042	2.75467	6.30555	3.55088	20
BL31181	1.0213	2.85834	1.83704	6
BL31582	5.31941	8.99124	3.67183	7
BL31451	0	5.02456	5.02456	17
BL31382	0	9.1623	9.1623	19
BL30151	2.26812	8.82566	6.55754	20
BL30641	5.47787	7.02445	1.54658	3
BL30832	7.2589	8.09057	0.831676	4
mean	2.19271	4.68719
STD	2.29098	3.3044		0.310848	Pearson rank to delta
SEM	0.572745	0.8261

## Sheet: Galactose Path
	Control	ADHD Twin		Control	ADHD Twin		Control	ADHD Twin
Mean	1.1	2.22		0.39	1.1		2.08	2.35
S.E.M.	0.1	0.16		0.08	0.11		0.14	0.14
	GALT			GALE			GALK1

## Sheet: GAK mRNA 2 studies
100	166.6	100	213.6
4.96	6.38	25.9	37.2
Controls	ADHD	Controls	ADHD
1	1.66667	1	2.13636
0.0496454	0.0638298	0.259091	0.372727
1.41	2.35	2.2	4.7	Mean
0.07	0.09	0.57	0.82	SEM
Controls	ADHD	Controls	ADHD
		2.19271	4.68719
		2.29098	3.3044
		0.572745	0.8261

## Sheet: Notes
Notes on ADHD Twins:
Used “OHSU_twins_RPKM_edgeR_txs_results.xlsx” from Denis.
This is the HG38 human genome at 195K from a genome alignment and channels merged per patient.
Stripped of headers for import and convert to txt OHSU_twins_RPKM-_results.txt
89 samples included, 3 extra empty lanes came in
The header containing the assignments, parameters, was rotated and imported as parameters in GX 14.5
For initial analysis only the “2” group of clean discordants was used. Con (1) vs ADHD (3).
The 195K was filtered by RPKM>0.01 in 70% of samples of at least 1 group. Yields 84681
Note: a high value of 3.8ish e38 was filtered out. Will track it.
Log scale (10) scatter plot looks good.
Filtered for Paired T test ADHD vs Con on 16 pairs. Yield 505 at FC1.5 and P0.01.
Scatter is symmetrical.
Definitely need to look at Y RNA???
Further analysis on Nov 6, 2017 suggests that GIT1 is an interesting target due to both GWAS hits and knockout mouse.
On Nov 7, 2017 Beth advised that from SNP data, two pairs were not monozygotic.
That does not affect results because both pairs were not discordant.
they are RNABL30452 and RNABL30451 RNBL30581 and RNABL30582
they are marked in the twin 505 by patient sheet
Hi Tim,
I can explain the situation.
1. Each ID below corresponds to the family ID: 33005 below corresponds to family ID 3005 on your previous clinical file.
2. The file you are working from at the moment – the latest clinical updates Joel gave you (if it is the same one I have) , is for a discordance score by twin pair ie. The difference between them so you have only one ID, not a value per sample
3. To map back to individual sample: remove the initial 3 from each number. That gives you the family ID. Each twin pair will have, for example RNABL30051 and RNABL30052.
4. The previous clinical file will tell you which twin 30051 or 30052 is the ADHD and which is the less affected.
5. To use the discordance score, you must subtract the expression values for each gene: the ADHD twin – control twin. That gives you a quantitative score per twin and one expression difference value per twin pair.
Please let me know if this is not clear.
Best,
Beth
NOTE: for the fold change between twins, the RPKM could not be 0, and so it was 'change all' zero to 0.1, which is the lowest plausible RPKM.
