# Supplementary material for: Biomarker discovery in attention deficit hyperactivity disorder: RNA sequencing of whole blood in discordant twin and case-controlled cohorts
Source: BMC Med Genomics. 2020 Oct 28;13:160. doi: 10.1186/s12920-020-00808-8 (PMC7594430; doi:10.1186/s12920-020-00808-8)
Supplement: Supplementary file 8 — Additional file 8. DEG Concordance between methods. [file 12920_2020_808_MOESM8_ESM.xlsx]

## Sheet: Sheet1
Supplementary Table 5.
Correlation between twin- pair fold-change in gene expression and the degree of discordance in ADHD.
Ideally, the rank concordance would correlate negatively with fold change in gene expression: a low rank (1, 2) is most discordant and should have the highest fold change.
Parent list is 505 DEG from RPKM analysis in GeneSpring GX of monozygotic discordant ADHD twins.
AVERAGE	Pearson			Samples
FOLD	to			Twin
CHANGE	Rank			ADHD
ADHD/CON	Concordance	Gene	FC (abs)	Pair	Description
0.646884	-0.597198	RN7SKP194	11.3539	DOWN	RNA, 7SK small nuclear pseudogene 194 (from HGNC RN7SKP194)
0.818106	-0.590312	KIAA0232	5.62768	DOWN	The sequence shown here is derived from an Ensembl automatic analysis pipeline and should be considered as preliminary data. (from UniProt D6REK0)
1.70013	-0.575867	HCK	9.39215	UP	HCK proto-oncogene, Src family tyrosine kinase (from HGNC HCK)
0.680395	-0.559338	COPE	8.97109	DOWN	coatomer protein complex, subunit epsilon (from HGNC COPE)
0.513436	-0.550103	RNU6-49P	84.2165	DOWN	RNA, U6 small nuclear 49, pseudogene (from HGNC RNU6-49P)
0.585568	-0.508134	IARS	2.18346	DOWN	isoleucyl-tRNA synthetase (from HGNC IARS)
5.50047	-0.500219	AC093495.4	2.4616	UP	AC093495.4 (from geneSymbol)
2.51202	-0.461157	SLC43A1	1.66364	UP	Homo sapiens solute carrier family 43 (amino acid system L transporter), member 1 (SLC43A1), transcript variant 1, mRNA. (from RefSeq NM_003627)
0.827267	-0.45922	SRP14	5.36586	DOWN	The sequence shown here is derived from an Ensembl automatic analysis pipeline and should be considered as preliminary data. (from UniProt H0YLW0)
4.53848	-0.456061	AC093495.4	2.98751	UP	AC093495.4 (from geneSymbol)
2.37205	-0.453842	TSPAN32	3.12323	UP	The sequence shown here is derived from an Ensembl automatic analysis pipeline and should be considered as preliminary data. (from UniProt D3YTD1)
0.760073	-0.445887	ZBTB1	14.0035	DOWN	Contains 1 BTB (POZ) domain. (from UniProt G3V2I8)
9.9116	-0.426773	NIFK	3.17572	UP	Nucleolar Protein Interacting With The FHA Domain Of MKI67. (from UniProt C9J6C5)
8.3066	-0.423022	INO80E	2.44123	UP	INO80 complex subunit E (from HGNC INO80E)
0.801811	-0.418556	SRP14	7.15969	DOWN	signal recognition particle 14kDa (homologous Alu RNA binding protein) (from HGNC SRP14)
3.02271	-0.415105	ANKRD36B	2.02094	UP	Contains 4 ANK repeats. (from UniProt A0A087WX87)
0.718414	-0.407315	RARS2	3.38155	DOWN	Homo sapiens arginyl-tRNA synthetase 2, mitochondrial (RARS2), mRNA. (from RefSeq NM_020320)
4.78021	-0.397935	PSMD8	3.58427	UP	The sequence shown here is derived from an Ensembl automatic analysis pipeline and should be considered as preliminary data. (from UniProt K7EJC1)
0.797465	-0.395284	GMFG	15.9978	DOWN	glia maturation factor, gamma (from HGNC GMFG)
1.46221	-0.393442	DNAJC19	2.46582	DOWN	Homo sapiens DnaJ (Hsp40) homolog, subfamily C, member 19 (DNAJC19), transcript variant 2, mRNA. (from RefSeq NM_001190233)
5.12013	-0.39314	MICU1	3.20174	UP	The sequence shown here is derived from an Ensembl automatic analysis pipeline and should be considered as preliminary data. (from UniProt S4R3D7)
3.16387	-0.392766	CAPN10	3.49731	UP	Calcium-regulated non-lysosomal thiol-protease which catalyze limited proteolysis of substrates involved in cytoskeletal remodeling and signal transduction. May play a role in insulin-stimulated glucose uptake. (from UniProt Q9HC96)
3.11499	-0.390515	PSMD12	1.87409	UP	proteasome (prosome, macropain) 26S subunit, non-ATPase, 12 (from HGNC PSMD12)
2.81416	-0.389542	ELP5	1.63813	UP	Homo sapiens elongator acetyltransferase complex subunit 5 (ELP5), transcript variant 1, mRNA. (from RefSeq NM_015362)
9.51451	-0.387852	COL1A1	1.93981	UP	collagen, type I, alpha 1 (from HGNC COL1A1)
3.62343	-0.385596	GSK3A	1.74243	UP	The sequence shown here is derived from an Ensembl automatic analysis pipeline and should be considered as preliminary data. (from UniProt A8MT37)
5.95032	-0.385387	AC006486.9	4.9621	UP	Belongs to the protein kinase superfamily. (from UniProt M0QYV0)
1.90801	-0.382751	PLAGL1	3.08614	DOWN	pleiomorphic adenoma gene-like 1 (from HGNC PLAGL1)
2.9257	-0.382354	ELP5	1.69098	UP	Homo sapiens elongator acetyltransferase complex subunit 5 (ELP5), transcript variant 4, mRNA. (from RefSeq NM_203415)
8.50346	-0.381868	INO80E	2.70434	UP	The sequence shown here is derived from an Ensembl automatic analysis pipeline and should be considered as preliminary data. (from UniProt J3KNE2)
2.64653	-0.378885	MOGS	2.53569	UP	Mannosyl-Oligosaccharide Glucosidas
0.845557	-0.378113	SCFD1	2.67256	DOWN	sec1 family domain containing 1 (from HGNC SCFD1)
4.45443	-0.377826	PCMTD2	3.48311	UP	The sequence shown here is derived from an Ensembl automatic analysis pipeline and should be considered as preliminary data. (from UniProt V9GYG6)
4.74145	-0.377438	GSK3A	2.49159	UP	Constitutively active protein kinase that acts as a negative regulator in the hormonal control of glucose homeostasis, Wnt signaling and regulation of transcription factors and microtubules, by phosphorylating and inactivating glycogen synthase (GYS1 or GYS2), CTNNB1/beta-catenin, APC and AXIN1. Requires primed phosphorylation of the majority of its substrates. Contributes to insulin regulation o…
25.5758	-0.3771	Y_RNA	79503.9	UP	Y_RNA (from geneSymbol)
4.719	-0.376015	MICU1	6.59502	UP	mitochondrial calcium uptake 1 (from HGNC MICU1)
8.65667	-0.373818	PSMD8	15.4335	UP	The sequence shown here is derived from an Ensembl automatic analysis pipeline and should be considered as preliminary data. (from UniProt K7ERW6)
2.5559	-0.373614	TSPAN32	3.5188	UP	The sequence shown here is derived from an Ensembl automatic analysis pipeline and should be considered as preliminary data. (from UniProt F8WCN6)
4.64903	-0.373175	GSK3A	2.62954	UP	Homo sapiens glycogen synthase kinase 3 alpha (GSK3A), mRNA. (from RefSeq NM_019884)
5.58064	-0.373042	ITPRIP	4.02502	UP	The sequence shown here is derived from an Ensembl automatic analysis pipeline and should be considered as preliminary data. (from UniProt X6RK76)
6.42177	-0.372374	PEPD	3.81299	UP	peptidase D (from HGNC PEPD)
11.0569	-0.370769	PSMD8	19.1377	UP	proteasome (prosome, macropain) 26S subunit, non-ATPase, 8 (from HGNC PSMD8)
13.6562	-0.370619	PSMD8	34.5313	UP	The sequence shown here is derived from an Ensembl automatic analysis pipeline and should be considered as preliminary data. (from UniProt K7EJR3)
2.58533	-0.369936	PSME3	2.02352	UP	The sequence shown here is derived from an Ensembl automatic analysis pipeline and should be considered as preliminary data. (from UniProt A0A087WTV2)
2.75704	-0.369571	PSME3	2.09453	UP	"Homo sapiens proteasome (prosome, macropain) activator subunit 3 (PA28 gamma; Ki) (PSME3), transcript variant 3, mRNA. (from RefSeq NM_001267045)"
3.53986	-0.368353	TRIB1	1.93803	UP	Homo sapiens tribbles pseudokinase 1 (TRIB1), transcript variant 1, mRNA. (from RefSeq NM_025195)
1.00949	-0.367257	ANKRD13C	2.69115	DOWN	ankyrin repeat domain 13C (from HGNC ANKRD13C)
2.96967	-0.367212	ANKRD36B	1.73912	UP	" Event=Alternative splicing; Named isoforms=4; Name=1; IsoId=Q8N2N9-1; Sequence=Displayed; Name=2; IsoId=Q8N2N9-2; Sequence=VSP_039668, VSP_039671; Name=3; IsoId=Q8N2N9-3; Sequence=VSP_039669, VSP_039670; Name=4; IsoId=Q8N2N9-4; Sequence=VSP_039666, VSP_039667; (from UniProt Q8N2N9)"
3.50277	-0.365616	SLC19A1	2.45841	UP	solute carrier family 19 (folate transporter), member 1 (from HGNC SLC19A1)
12.8786	-0.364327	PSMD8	39.0632	UP	proteasome (prosome, macropain) 26S subunit, non-ATPase, 8 (from HGNC PSMD8)
13.7479	-0.362973	WARS	19.0122	UP	tryptophanyl-tRNA synthetase (from HGNC WARS)
10.8137	-0.362371	TESPA1	23.0041	UP	The sequence shown here is derived from an Ensembl automatic analysis pipeline and should be considered as preliminary data. (from UniProt E9PIT9)
9.27369	-0.361292	KPNA2	2.35546	UP	The sequence shown here is derived from an Ensembl automatic analysis pipeline and should be considered as preliminary data. (from UniProt J3QL07)
6.74852	-0.359468	CS	12.1735	UP	The sequence shown here is derived from an Ensembl automatic analysis pipeline and should be considered as preliminary data. (from UniProt F8VRI6)
3.29296	-0.358081	APPL2	2.12728	UP	Homo sapiens adaptor protein, phosphotyrosine interaction, PH domain and leucine zipper containing 2 (APPL2), transcript variant 3, mRNA. (from RefSeq NM_001251905)
3.77988	-0.355529	NOTCH1	5.09156	UP	notch 1 (from HGNC NOTCH1)
4.44146	-0.355188	CLPTM1L	4.17509	UP	CLPTM1-like (from HGNC CLPTM1L)
4.97283	-0.35401	MOGS	5.64531	UP	The sequence shown here is derived from an Ensembl automatic analysis pipeline and should be considered as preliminary data. (from UniProt C9JDQ1)
9.33468	-0.351985	TESPA1	4.96758	UP	The sequence shown here is derived from an Ensembl automatic analysis pipeline and should be considered as preliminary data. (from UniProt H0YDP3)
4.5032	-0.349679	ATP6AP1	3.57235	UP	ATPase, H+ transporting, lysosomal accessory protein 1 (from HGNC ATP6AP1)
6.71887	-0.34931	TRAPPC12	3.91313	UP	The sequence shown here is derived from an Ensembl automatic analysis pipeline and should be considered as preliminary data. (from UniProt H7C0K3)
0.798863	-0.347974	AC002985.3	2.77977	DOWN	The sequence shown here is derived from an Ensembl automatic analysis pipeline and should be considered as preliminary data. (from UniProt M0R1B8)
8.19567	-0.347148	TESPA1	14.6891	UP	The sequence shown here is derived from an Ensembl automatic analysis pipeline and should be considered as preliminary data. (from UniProt E9PHY9)
2.96423	-0.346806	DENND3	2.72961	UP	DENN/MADD domain containing 3 (from HGNC DENND3)
8.77258	-0.346676	KPNA2	2.28881	UP	The sequence shown here is derived from an Ensembl automatic analysis pipeline and should be considered as preliminary data. (from UniProt J3QLL0)
2.33693	-0.344321	IRF2BP1	1.55006	UP	Homo sapiens interferon regulatory factor 2 binding protein 1 (IRF2BP1), mRNA. (from RefSeq NM_015649)
1.34642	-0.343537	PIK3CB	2.87329	DOWN	The sequence shown here is derived from an Ensembl automatic analysis pipeline and should be considered as preliminary data. (from UniProt H7C565)
4.02382	-0.342058	CLPTM1L	2.6182	UP	CLPTM1-like (from HGNC CLPTM1L)
4.10466	-0.341939	CUL3	3.03768	UP	cullin 3 (from HGNC CUL3)
4.02085	-0.340723	RP11-500M8.7	2.53554	UP	The sequence shown here is derived from an Ensembl automatic analysis pipeline and should be considered as preliminary data. (from UniProt H0YGX0)
3.30911	-0.338521	UBN1	2.61032	UP	The sequence shown here is derived from an Ensembl automatic analysis pipeline and should be considered as preliminary data. (from UniProt K7EQR1)
2.67755	-0.337985	PPP1R7	1.64301	UP	Homo sapiens protein phosphatase 1, regulatory subunit 7 (PPP1R7), transcript variant 1, mRNA. (from RefSeq NM_002712)
1.00351	-0.331043	CALML4	1.72381	DOWN	Homo sapiens calmodulin-like 4 (CALML4), transcript variant 1, mRNA. (from RefSeq NM_033429)
0.661497	-0.32822	UPF3A	1.8039	DOWN	UPF3 regulator of nonsense transcripts homolog A (yeast) (from HGNC UPF3A)
5.86426	-0.327759	SATB1	38.3845	UP	SATB homeobox 1 (from HGNC SATB1)
0.639473	-0.32579	PPP4R1	5.55915	DOWN	protein phosphatase 4, regulatory subunit 1 (from HGNC PPP4R1)
3.49454	-0.32428	SLC8B1	2.06793	UP	The sequence shown here is derived from an Ensembl automatic analysis pipeline and should be considered as preliminary data. (from UniProt H0YI75)
3.39138	-0.321968	BRD9	1.85215	UP	Homo sapiens bromodomain containing 9 (BRD9), transcript variant 1, mRNA. (from RefSeq NM_023924)
3.47172	-0.318437	EDEM1	3.27862	UP	The sequence shown here is derived from an Ensembl automatic analysis pipeline and should be considered as preliminary data. (from UniProt F8WE67)
1.69838	-0.317147	PEPD	2.41903	UP	Homo sapiens peptidase D (PEPD), transcript variant 1, mRNA. (from RefSeq NM_000285)
5.63676	-0.316051	MTOR	2.13918	UP	mechanistic target of rapamycin (serine/threonine kinase) (from HGNC MTOR)
1.25498	-0.314623	TRAPPC10	2.1297	DOWN	trafficking protein particle complex 10 (from HGNC TRAPPC10)
5.59147	-0.314558	AP2A2	1.66199	UP	Adaptor Related Protein Complex 2 Subunit Alpha (from UniProt E9PR62)
2.88282	-0.310814	KDELR1	2.86274	UP	"Membrane ; Multi-pass membrane protein (from UniProt M0R1Y2)"
4.5739	-0.308486	JADE2	5.72425	UP	jade family PHD finger 2 (from HGNC JADE2)
3.81849	-0.30809	ARIH2	2.68743	UP	ariadne RBR E3 ubiquitin protein ligase 2 (from HGNC ARIH2)
7.10526	-0.307811	PRKRA	2.0463	UP	protein kinase, interferon-inducible double stranded RNA dependent activator (from HGNC PRKRA)
0.718426	-0.301624	TMEM165	11.1825	DOWN	transmembrane protein 165 (from HGNC TMEM165)
2.71325	-0.300627	SLC43A1	1.73725	UP	Homo sapiens solute carrier family 43 (amino acid system L transporter), member 1 (SLC43A1), transcript variant 2, mRNA. (from RefSeq NM_001198810)
0.568527	-0.299327	URM1	2.15863	DOWN	The sequence shown here is derived from an Ensembl automatic analysis pipeline and should be considered as preliminary data. (from UniProt Q5T4A9)
6.98216	-0.298681	CARM1	2.65168	UP	coactivator-associated arginine methyltransferase 1 (from HGNC CARM1)
1.61943	-0.296605	SIRPB1	4.45859	UP	signal-regulatory protein beta 1 (from HGNC SIRPB1)
4.4988	-0.296456	INO80E	2.21842	UP	Homo sapiens INO80 complex subunit E (INO80E), transcript variant 1, mRNA. (from RefSeq NM_173618)
8.70385	-0.294432	SUV420H1	5.21637	UP	The sequence shown here is derived from an Ensembl automatic analysis pipeline and should be considered as preliminary data. (from UniProt C9J6S5)
3.76231	-0.287235	MTOR	1.77905	UP	mechanistic target of rapamycin (serine/threonine kinase) (from HGNC MTOR)
3.35871	-0.286609	MOGS	3.39639	UP	mannosyl-oligosaccharide glucosidase (from HGNC MOGS)
3.44033	-0.285491	CAPN10	1.66668	UP	The sequence shown here is derived from an Ensembl automatic analysis pipeline and should be considered as preliminary data. (from UniProt H7C251)
2.895	-0.284072	TCF25	2.3973	UP	The sequence shown here is derived from an Ensembl automatic analysis pipeline and should be considered as preliminary data. (from UniProt H3BSS3)
3.28026	-0.278613	IDH3A	1.65555	UP	Belongs to the isocitrate and isopropylmalate dehydrogenases family. (from UniProt H0YNF8)
2.65975	-0.277345	HMGA1	1.9593	UP	Homo sapiens high mobility group AT-hook 1 (HMGA1), transcript variant 7, mRNA. (from RefSeq NM_145905)
3.92469	-0.277135	AGO3	4.65931	UP	argonaute RISC catalytic component 3 (from HGNC AGO3)
7.1599	-0.27648	KLHL14	2.13388	UP	Contains 1 BTB (POZ) domain. (from UniProt J3QQM3)
4.17838	-0.269946	PSMD12	2.413	UP	The sequence shown here is derived from an Ensembl automatic analysis pipeline and should be considered as preliminary data. (from UniProt J3KTJ5)
4.02685	-0.267337	ELK1	1.62075	UP	Homo sapiens ELK1, member of ETS oncogene family (ELK1), transcript variant 2, mRNA. (from RefSeq NM_005229)
0.930709	-0.26629	CMTR2	1.61305	DOWN	cap methyltransferase 2 (from HGNC CMTR2)
1.41032	-0.261504	CHD4	1.97432	UP	Homo sapiens chromodomain helicase DNA binding protein 4 (CHD4), transcript variant 2, mRNA. (from RefSeq NM_001297553)
0.731283	-0.257105	ZDHHC20	6.93205	DOWN	zinc finger, DHHC-type containing 20 (from HGNC ZDHHC20)
2.52136	-0.252446	CLPTM1	2.09818	UP	The sequence shown here is derived from an Ensembl automatic analysis pipeline and should be considered as preliminary data. (from UniProt K7EKQ7)
0.789062	-0.252059	EIF5	4.35971	DOWN	eukaryotic translation initiation factor 5 (from HGNC EIF5)
10.0836	-0.252027	NSUN5	3.42807	UP	The sequence shown here is derived from an Ensembl automatic analysis pipeline and should be considered as preliminary data. (from UniProt H7C2G6)
3.28719	-0.248869	ALDH16A1	1.57716	UP	Homo sapiens aldehyde dehydrogenase 16 family, member A1 (ALDH16A1), transcript variant 1, mRNA. (from RefSeq NM_153329)
1.79557	-0.242649	MAP2K2	6.28474	UP	mitogen-activated protein kinase kinase 2 (from HGNC MAP2K2)
0.874766	-0.241329	TTLL3	1.6182	DOWN	The sequence shown here is derived from an Ensembl automatic analysis pipeline and should be considered as preliminary data. (from UniProt C9JWZ9)
0.708161	-0.238969	ZNF330	1.753	DOWN	Homo sapiens zinc finger protein 330 (ZNF330), transcript variant 1, mRNA. (from RefSeq NM_014487)
9.14831	-0.235679	KRI1	2.77566	UP	KRI1 homolog (S. cerevisiae) (from HGNC KRI1)
1.42011	-0.232342	SUPT20H	4.69806	UP	suppressor of Ty 20 homolog (S. cerevisiae) (from HGNC SUPT20H)
1.44243	-0.228612	SUPT20H	5.30169	UP	suppressor of Ty 20 homolog (S. cerevisiae) (from HGNC SUPT20H)
7.01596	-0.228219	TROVE2	5.45914	UP	The sequence shown here is derived from an Ensembl automatic analysis pipeline and should be considered as preliminary data. (from UniProt D6RDN1)
6.58018	-0.22728	ATG16L2	5.75298	UP	autophagy related 16-like 2 (S. cerevisiae) (from HGNC ATG16L2)
2.79238	-0.225575	ITCH	1.77941	UP	Homo sapiens itchy E3 ubiquitin protein ligase (ITCH), transcript variant 1, mRNA. (from RefSeq NM_001257137)
2.63219	-0.225514	SGSM2	1.75973	UP	small G protein signaling modulator 2 (from HGNC SGSM2)
0.82164	-0.225035	STX16-NPEPL1	2.62065	DOWN	STX16-NPEPL1 readthrough (NMD candidate) (from HGNC STX16-NPEPL1)
2.68059	-0.223564	BRD9	1.96628	UP	The sequence shown here is derived from an Ensembl automatic analysis pipeline and should be considered as preliminary data. (from UniProt C9JBY0)
3.11536	-0.222462	BRD9	2.06066	UP	The sequence shown here is derived from an Ensembl automatic analysis pipeline and should be considered as preliminary data. (from UniProt F2Z2E8)
1.77282	-0.221255	RP13-582O9.5	2.86652	DOWN	Homo sapiens long intergenic non-protein coding RNA 1604 (LINC01604), transcript variant 2, long non-coding RNA. (from RefSeq NR_120683)
0.887733	-0.219492	ATP1A1-AS1	1.71067	DOWN	Homo sapiens ATP1A1 antisense RNA 1 (ATP1A1-AS1), transcript variant 2, long non-coding RNA. (from RefSeq NR_027645)
4.2274	-0.218975	PREB	10.1092	UP	The sequence shown here is derived from an Ensembl automatic analysis pipeline and should be considered as preliminary data. (from UniProt H7BZX0)
18.0127	-0.216143	INO80E	4.38058	UP	INO80 complex subunit E (from HGNC INO80E)
1.80189	-0.214904	LEF1	15.7915	UP	lymphoid enhancer-binding factor 1 (from HGNC LEF1)
1.53619	-0.211418	TNRC6C	2.0844	DOWN	trinucleotide repeat containing 6C (from HGNC TNRC6C)
0.633901	-0.210616	RN7SL454P	31.7462	DOWN	RNA, 7SL, cytoplasmic 454, pseudogene (from HGNC RN7SL454P)
1.53532	-0.206511	OTUD5	2.40789	UP	Homo sapiens OTU deubiquitinase 5 (OTUD5), transcript variant 1, mRNA. (from RefSeq NM_017602)
1.67579	-0.204359	PEX16	3.5876	UP	Homo sapiens peroxisomal biogenesis factor 16 (PEX16), transcript variant 2, mRNA. (from RefSeq NM_057174)
1.59469	-0.202803	PEX16	4.14918	UP	Homo sapiens peroxisomal biogenesis factor 16 (PEX16), transcript variant 1, mRNA. (from RefSeq NM_004813)
0.715767	-0.199626	PSMC6	2.4373	DOWN	Belongs to the AAA ATPase family. (from UniProt A0A087X2I1)
1.67715	-0.199508	PEPD	2.50329	UP	Homo sapiens peptidase D (PEPD), transcript variant 3, mRNA. (from RefSeq NM_001166057)
0.552993	-0.195283	KNSTRN	1.76629	DOWN	kinetochore-localized astrin/SPAG5 binding protein (from HGNC KNSTRN)
5.31336	-0.192839	MARS	2.26386	UP	The sequence shown here is derived from an Ensembl automatic analysis pipeline and should be considered as preliminary data. (from UniProt F8VZZ9)
0.749171	-0.192618	SGSM3	2.74333	DOWN	The sequence shown here is derived from an Ensembl automatic analysis pipeline and should be considered as preliminary data. (from UniProt H0Y7V2)
0.697658	-0.19208	HYOU1	1.5184	DOWN	Belongs to the heat shock protein 70 family. (from UniProt E9PJ21)
0.539261	-0.190821	Y_RNA	102.061	DOWN	Y_RNA (from geneSymbol)
1.34472	-0.190235	CHD4	1.94281	UP	Homo sapiens chromodomain helicase DNA binding protein 4 (CHD4), transcript variant 1, mRNA. (from RefSeq NM_001273)
10.6485	-0.188394	TESPA1	3.67568	UP	The sequence shown here is derived from an Ensembl automatic analysis pipeline and should be considered as preliminary data. (from UniProt E9PM24)
6.51092	-0.187164	ATP6AP1	4.4085	UP	ATPase, H+ transporting, lysosomal accessory protein 1 (from HGNC ATP6AP1)
8.28034	-0.18669	BTD	2.02613	UP	biotinidase (from HGNC BTD)
0.782849	-0.185285	MED7	2.63345	DOWN	Homo sapiens mediator complex subunit 7 (MED7), transcript variant 2, mRNA. (from RefSeq NM_004270)
1.55843	-0.178296	FOXJ3	1.79546	UP	Homo sapiens forkhead box J3 (FOXJ3), transcript variant 4, mRNA. (from RefSeq NM_001198852)
7.46578	-0.177749	ATP6AP2	2.916	UP	ATPase, H+ transporting, lysosomal accessory protein 2 (from HGNC ATP6AP2)
1.80752	-0.177441	PEPD	2.92099	UP	Homo sapiens peptidase D (PEPD), transcript variant 2, mRNA. (from RefSeq NM_001166056)
10.425	-0.172856	TESPA1	3.49025	UP	The sequence shown here is derived from an Ensembl automatic analysis pipeline and should be considered as preliminary data. (from UniProt E9PIN8)
0.547461	-0.171324	CGRRF1	2.83103	DOWN	cell growth regulator with ring finger domain 1 (from HGNC CGRRF1)
10.5782	-0.165521	FAXDC2	6.26288	UP	The sequence shown here is derived from an Ensembl automatic analysis pipeline and should be considered as preliminary data. (from UniProt E5RH84)
1.34258	-0.164623	CHD4	1.91677	UP	Component of the histone deacetylase NuRD complex which participates in the remodeling of chromatin by deacetylating histones. (from UniProt Q14839)
12.2032	-0.163568	TRA2A	10.6496	UP	transformer 2 alpha homolog (Drosophila) (from HGNC TRA2A)
9.99264	-0.162337	AP2A2	2.27988	UP	Adaptor Related Protein Complex 2 Subunit Alpha (from UniProt E9PNC4)
1.38745	-0.159062	PDK3	2.32619	UP	Homo sapiens pyruvate dehydrogenase kinase, isozyme 3 (PDK3), transcript variant 1, mRNA. (from RefSeq NM_001142386)
4.37413	-0.156824	ARL16	1.8107	UP	The sequence shown here is derived from an Ensembl automatic analysis pipeline and should be considered as preliminary data. (from UniProt I3L196)
4.77864	-0.156612	NISCH	2.01515	UP	nischarin (from HGNC NISCH)
7.4517	-0.155022	TRAPPC9	2.23008	UP	trafficking protein particle complex 9 (from HGNC TRAPPC9)
0.641188	-0.154072	PSMC6	3.70344	DOWN	Homo sapiens proteasome (prosome, macropain) 26S subunit, ATPase, 6 (PSMC6), mRNA. (from RefSeq NM_002806)
0.792997	-0.152695	CERS5	1.92965	DOWN	ceramide synthase 5 (from HGNC CERS5)
7.76675	-0.150781	SHARPIN	4.42877	UP	SHANK-associated RH domain interactor (from HGNC SHARPIN)
5.39141	-0.150113	CLEC10A	2.18962	UP	The sequence shown here is derived from an Ensembl automatic analysis pipeline and should be considered as preliminary data. (from UniProt I3NI09)
6.72627	-0.14887	VPS37A	3.16853	UP	The sequence shown here is derived from an Ensembl automatic analysis pipeline and should be considered as preliminary data. (from UniProt E5RJ10)
5.8678	-0.148638	PEX19	2.42611	UP	peroxisomal biogenesis factor 19 (from HGNC PEX19)
0.707287	-0.147198	DHRS9	3.7102	DOWN	Homo sapiens dehydrogenase/reductase (SDR family) member 9 (DHRS9), transcript variant 5, mRNA. (from RefSeq NM_001289763)
1.57784	-0.145785	FOXJ3	1.82671	UP	Homo sapiens forkhead box J3 (FOXJ3), transcript variant 1, mRNA. (from RefSeq NM_014947)
0.568583	-0.143378	C6orf1	3.39457	DOWN	chromosome 6 open reading frame 1 (from HGNC C6orf1)
0.466466	-0.141005	BBS2	2.00749	DOWN	Bardet-Biedl syndrome 2 (from HGNC BBS2)
10.321	-0.140511	NME4	2.33668	UP	The sequence shown here is derived from an Ensembl automatic analysis pipeline and should be considered as preliminary data. (from UniProt A2IDC9)
3.43248	-0.139032	SCML4	2.65294	UP	Homo sapiens sex comb on midleg-like 4 (Drosophila) (SCML4), transcript variant 1, mRNA. (from RefSeq NM_198081)
3.36465	-0.137207	ZNF747	2.06591	UP	zinc finger protein 747 (from HGNC ZNF747)
1.19767	-0.135402	UQCRB	3.29961	DOWN	ubiquinol-cytochrome c reductase binding protein (from HGNC UQCRB)
1.47211	-0.134785	TMEM208	2.94093	DOWN	transmembrane protein 208 (from HGNC TMEM208)
1.32404	-0.134358	SIRPB1	7.7852	UP	signal-regulatory protein beta 1 (from HGNC SIRPB1)
7.27915	-0.133378	EDEM1	3.37562	UP	ER degradation enhancer, mannosidase alpha-like 1 (from HGNC EDEM1)
4.69371	-0.132643	FAM13A	1.68963	UP	Homo sapiens family with sequence similarity 13, member A (FAM13A), transcript variant 5, mRNA. (from RefSeq NM_001265580)
0.727827	-0.131165	VTI1B	5.32399	DOWN	The sequence shown here is derived from an Ensembl automatic analysis pipeline and should be considered as preliminary data. (from UniProt H0YJJ5)
10.8937	-0.128473	HELZ	6.2045	UP	The sequence shown here is derived from an Ensembl automatic analysis pipeline and should be considered as preliminary data. (from UniProt J3KS59)
2.45756	-0.12783	NCOR1	2.68216	UP	nuclear receptor corepressor 1 (from HGNC NCOR1)
7.17666	-0.124372	NME4	1.84355	UP	NME/NM23 nucleoside diphosphate kinase 4 (from HGNC NME4)
0.608052	-0.1241	PSMC6	3.21742	DOWN	The 26S protease is involved in the ATP-dependent degradation of ubiquitinated proteins. The regulatory (or ATPase) complex confers ATP dependency and substrate specificity to the 26S complex. (from UniProt P62333)
0.695246	-0.12395	MARK3	3.81771	DOWN	MAP/microtubule affinity-regulating kinase 3 (from HGNC MARK3)
0.725109	-0.123404	RP11-227G15.3	11.7252	DOWN	Homo sapiens cDNA, FLJ17021. (from mRNA AK309979)
6.49191	-0.122175	VGLL4	1.67849	UP	Homo sapiens vestigial-like family member 4 (VGLL4), transcript variant 4, mRNA. (from RefSeq NM_001128221)
1.35415	-0.120807	UQCRB	5.82552	DOWN	ubiquinol-cytochrome c reductase binding protein (from HGNC UQCRB)
1.42898	-0.118009	TMEM164	3.12605	UP	transmembrane protein 164 (from HGNC TMEM164)
1.41871	-0.117395	FOXJ3	1.5785	UP	The sequence shown here is derived from an Ensembl automatic analysis pipeline and should be considered as preliminary data. (from UniProt F6VXT0)
1.4188	-0.116997	UQCRB	6.07856	DOWN	ubiquinol-cytochrome c reductase binding protein (from HGNC UQCRB)
0.717085	-0.116829	COX16	7.83762	DOWN	COX16 cytochrome c oxidase assembly homolog (S. cerevisiae) (from HGNC COX16)
6.45932	-0.113863	NEK3	1.59181	UP	NIMA-related kinase 3 (from HGNC NEK3)
9.99809	-0.112617	NME4	2.35476	UP	The sequence shown here is derived from an Ensembl automatic analysis pipeline and should be considered as preliminary data. (from UniProt F2Z297)
4.59565	-0.110498	MKL2	1.66789	UP	MKL/myocardin-like 2 (from HGNC MKL2)
1.58782	-0.110377	UQCRB	5.14439	DOWN	Homo sapiens ubiquinol-cytochrome c reductase binding protein (UQCRB), transcript variant 3, mRNA. (from RefSeq NM_001254752)
12.3557	-0.106519	SUGP2	4.47266	UP	SURP and G patch domain containing 2 (from HGNC SUGP2)
0.652538	-0.10067	ING4	6.05754	DOWN	The sequence shown here is derived from an Ensembl automatic analysis pipeline and should be considered as preliminary data. (from UniProt E9PNE3)
9.04832	-0.0999404	ATP1A1	9.30719	UP	ATPase, Na+/K+ transporting, alpha 1 polypeptide (from HGNC ATP1A1)
0.739858	-0.0985804	PPP2R2A	2.07132	DOWN	protein phosphatase 2, regulatory subunit B, alpha (from HGNC PPP2R2A)
14.5362	-0.0984368	MED15	3.5407	UP	The sequence shown here is derived from an Ensembl automatic analysis pipeline and should be considered as preliminary data. (from UniProt C9JJ12)
5.66247	-0.0982897	SLC38A9	2.21986	UP	The sequence shown here is derived from an Ensembl automatic analysis pipeline and should be considered as preliminary data. (from UniProt D6RDH2)
1.48366	-0.0977593	OTUD5	2.1375	UP	Homo sapiens OTU deubiquitinase 5 (OTUD5), transcript variant 3, mRNA. (from RefSeq NM_001136158)
9.47993	-0.0955274	LPP	3.28604	UP	The sequence shown here is derived from an Ensembl automatic analysis pipeline and should be considered as preliminary data. (from UniProt C9J2R5)
3.74861	-0.0942101	CALCOCO2	3.69249	UP	The sequence shown here is derived from an Ensembl automatic analysis pipeline and should be considered as preliminary data. (from UniProt H0Y9G3)
0.811135	-0.0920307	POT1	1.57883	DOWN	protection of telomeres 1 (from HGNC POT1)
0.553923	-0.0915541	PUS1	1.86168	DOWN	pseudouridylate synthase 1 (from HGNC PUS1)
3.07874	-0.0910722	SIK3-IT1	1.54421	UP	SIK3 intronic transcript 1 (from HGNC SIK3-IT1)
15.1009	-0.0909162	PHB2	40.6794	UP	The sequence shown here is derived from an Ensembl automatic analysis pipeline and should be considered as preliminary data. (from UniProt U3KPZ5)
1.62244	-0.0891774	ZNF646	7.26323	UP	The sequence shown here is derived from an Ensembl automatic analysis pipeline and should be considered as preliminary data. (from UniProt H3BSD0)
5.49104	-0.0886437	AC093495.4	3.8468	UP	AC093495.4 (from geneSymbol)
0.65363	-0.0877516	ADIPOR2	4.89572	DOWN	adiponectin receptor 2 (from HGNC ADIPOR2)
1.79047	-0.0873843	CEP63	10.5266	DOWN	centrosomal protein 63kDa (from HGNC CEP63)
0.527993	-0.0864905	PSMC6	1.84431	DOWN	proteasome (prosome, macropain) 26S subunit, ATPase, 6 (from HGNC PSMC6)
0.643805	-0.0856607	SNHG17	1.64369	DOWN	small nucleolar RNA host gene 17 (from HGNC SNHG17)
1.3596	-0.0657418	TMEM164	2.66082	UP	Homo sapiens transmembrane protein 164 (TMEM164), transcript variant 1, mRNA. (from RefSeq NM_017698)
0.694793	-0.0590917	ZNF776	3.53895	DOWN	The sequence shown here is derived from an Ensembl automatic analysis pipeline and should be considered as preliminary data. (from UniProt C9J7N9)
6.20733	-0.0583745	BCL7B	2.51891	UP	B-cell CLL/lymphoma 7B (from HGNC BCL7B)
1.43607	-0.0582556	TMEM164	3.15016	UP	Homo sapiens transmembrane protein 164 (TMEM164), transcript variant 2, mRNA. (from RefSeq NM_032227)
2.01322	-0.0562882	DENND6A	4.77618	UP	The sequence shown here is derived from an Ensembl automatic analysis pipeline and should be considered as preliminary data. (from UniProt H7C598)
7.87375	-0.0539184	POU2F1	2.90866	UP	POU class 2 homeobox 1 (from HGNC POU2F1)
1.4301	-0.0509192	TMEM164	3.13478	UP	"Membrane ; Multi-pass membrane protein (from UniProt Q5U3C3)"
0.697254	-0.0499486	MAGOH	16.536	DOWN	"Core component of the splicing-dependent multiprotein exon junction complex (EJC) deposited at splice junctions on mRNAs. The EJC is a dynamic structure consisting of core proteins and several peripheral nuclear and cytoplasmic associated factors that join the complex only transiently either during EJC assembly or during subsequent mRNA metabolism. The EJC marks the position of the exon-exon jun…
1.4801	-0.04572	IST1	3.55769	UP	increased sodium tolerance 1 homolog (yeast) (from HGNC IST1)
9.20397	-0.0446072	CALCOCO2	5.09124	UP	The sequence shown here is derived from an Ensembl automatic analysis pipeline and should be considered as preliminary data. (from UniProt H0YBP4)
9.11421	-0.0435626	LPP	4.1968	UP	The sequence shown here is derived from an Ensembl automatic analysis pipeline and should be considered as preliminary data. (from UniProt C9J1K7)
8.21559	-0.0413823	OSBPL7	1.96978	UP	oxysterol binding protein-like 7 (from HGNC OSBPL7)
0.55421	-0.0412047	PLAA	3.51654	DOWN	phospholipase A2-activating protein (from HGNC PLAA)
0.751346	-0.0385066	TRMT112	51.1142	DOWN	Homo sapiens tRNA methyltransferase 11-2 homolog (S. cerevisiae) (TRMT112), transcript variant 2, mRNA. (from RefSeq NM_001286082)
2.48052	-0.0366102	GCDH	1.58165	UP	glutaryl-CoA dehydrogenase (from HGNC GCDH)
7.70816	-0.0359828	VGLL4	2.05205	UP	Homo sapiens vestigial-like family member 4 (VGLL4), transcript variant 3, mRNA. (from RefSeq NM_001128220)
3.27645	-0.031253	PSMC6	7.20792	DOWN	The sequence shown here is derived from an Ensembl automatic analysis pipeline and should be considered as preliminary data. (from UniProt H0YJY8)
0.741522	-0.0297757	RPL9	2.35464	DOWN	Homo sapiens ribosomal protein L9 (RPL9), transcript variant 2, mRNA. (from RefSeq NM_001024921)
1.61671	-0.0291473	CS	3.09994	UP	The sequence shown here is derived from an Ensembl automatic analysis pipeline and should be considered as preliminary data. (from UniProt F8VX07)
3.68887	-0.0272672	SMYD3	1.54133	UP	Homo sapiens SET and MYND domain containing 3 (SMYD3), transcript variant 1, mRNA. (from RefSeq NM_001167740)
3.96431	-0.0263971	PSMC6	8.72774	DOWN	The sequence shown here is derived from an Ensembl automatic analysis pipeline and should be considered as preliminary data. (from UniProt H0YJT1)
13.3831	-0.0257405	KDM8	2.33798	UP	The sequence shown here is derived from an Ensembl automatic analysis pipeline and should be considered as preliminary data. (from UniProt H3BM39)
2.78809	-0.0228087	ECH1	10.6832	DOWN	enoyl CoA hydratase 1, peroxisomal (from HGNC ECH1)
9.27312	-0.0210388	NME4	2.21893	UP	Homo sapiens NME/NM23 nucleoside diphosphate kinase 4 (NME4), transcript variant 4, mRNA. (from RefSeq NM_001286436)
9.60926	-0.0179748	NAGK	4.6479	UP	The sequence shown here is derived from an Ensembl automatic analysis pipeline and should be considered as preliminary data. (from UniProt H0YC94)
0.508057	-0.0177117	CHD2	6.15816	DOWN	chromodomain helicase DNA binding protein 2 (from HGNC CHD2)
7.11292	-0.0165525	STK11	3.19136	UP	serine/threonine kinase 11 (from HGNC STK11)
1.31006	-0.0164805	ARHGAP9	6.6968	UP	Rho GTPase activating protein 9 (from HGNC ARHGAP9)
8.08567	-0.0156488	SPECC1L	4.09516	UP	The sequence shown here is derived from an Ensembl automatic analysis pipeline and should be considered as preliminary data. (from UniProt C9JLY8)
0.976183	-0.0120932	PSMC6	16.9302	DOWN	proteasome (prosome, macropain) 26S subunit, ATPase, 6 (from HGNC PSMC6)
8.24696	-0.00687215	CTDSPL2	3.16884	UP	CTD (carboxy-terminal domain, RNA polymerase II, polypeptide A) small phosphatase like 2 (from HGNC CTDSPL2)
1.52259	-0.00642117	VAV1	2.37745	DOWN	vav 1 guanine nucleotide exchange factor (from HGNC VAV1)
1.57113	0.00224735	HNRNPR	4.08659	UP	Homo sapiens heterogeneous nuclear ribonucleoprotein R (HNRNPR), transcript variant 6, mRNA. (from RefSeq NM_001297622)
1.20059	0.00329676	TMEM39B	2.05418	DOWN	The sequence shown here is derived from an Ensembl automatic analysis pipeline and should be considered as preliminary data. (from UniProt Q5VVU5)
5.41219	0.00473352	INTS9	1.96537	UP	integrator complex subunit 9 (from HGNC INTS9)
7.20521	0.00525334	LPP	2.2241	UP	The sequence shown here is derived from an Ensembl automatic analysis pipeline and should be considered as preliminary data. (from UniProt C9JIY7)
1.32628	0.0080734	H2AFY	10.4569	UP	H2A histone family, member Y (from HGNC H2AFY)
9.30031	0.0106032	POLR2M	2.80792	UP	polymerase (RNA) II (DNA directed) polypeptide M (from HGNC POLR2M)
6.16144	0.0116486	CNOT2	2.5547	UP	CCR4-NOT transcription complex, subunit 2 (from HGNC CNOT2)
8.96431	0.0134688	GALT	3.40659	UP	Galactose-1-Phosphate Uridylyltransferase. (from UniProt H0YJL3)
0.629558	0.0167085	ST3GAL6	3.50951	DOWN	The sequence shown here is derived from an Ensembl automatic analysis pipeline and should be considered as preliminary data. (from UniProt C9JMW7)
9.10327	0.0171047	BLK	2.28178	UP	BLK proto-oncogene, Src family tyrosine kinase (from HGNC BLK)
8.55552	0.0173061	CLPTM1L	4.71589	UP	CLPTM1-like (from HGNC CLPTM1L)
4.57525	0.0174849	MVB12A	1.7396	UP	Homo sapiens multivesicular body subunit 12A (MVB12A), transcript variant 1, mRNA. (from RefSeq NM_138401)
21.5365	0.0180531	UBE2J2	6.46239	UP	ubiquitin-conjugating enzyme E2, J2 (from HGNC UBE2J2)
5.06666	0.0237617	TMEM14A	1.50624	UP	Homo sapiens transmembrane protein 14A (TMEM14A), mRNA. (from RefSeq NM_014051)
3.91602	0.0275358	TPI1	1.84851	UP	D-glyceraldehyde 3-phosphate = glycerone phosphate. (from UniProt U3KQF3)
0.785801	0.0276582	NNT	1.64265	DOWN	The sequence shown here is derived from an Ensembl automatic analysis pipeline and should be considered as preliminary data. (from UniProt E9PCX7)
8.26294	0.0297404	RAPGEF1	2.64216	UP	The sequence shown here is derived from an Ensembl automatic analysis pipeline and should be considered as preliminary data. (from UniProt H0Y4V2)
0.778418	0.0329531	TRMT112	26.1891	DOWN	Homo sapiens tRNA methyltransferase 11-2 homolog (S. cerevisiae) (TRMT112), transcript variant 3, mRNA. (from RefSeq NM_001286084)
4.37162	0.0341915	DERA	2.45227	UP	deoxyribose-phosphate aldolase (putative) (from HGNC DERA)
0.617203	0.037352	SCAPER	2.52295	DOWN	The sequence shown here is derived from an Ensembl automatic analysis pipeline and should be considered as preliminary data. (from UniProt H3BR40)
2.6735	0.0383025	SNRPG	30.713	DOWN	small nuclear ribonucleoprotein polypeptide G (from HGNC SNRPG)
0.895573	0.0441773	CCDC14	2.4682	DOWN	The sequence shown here is derived from an Ensembl automatic analysis pipeline and should be considered as preliminary data. (from UniProt H7C5T3)
4.57406	0.0451397	PHKB	1.63516	UP	phosphorylase kinase, beta (from HGNC PHKB)
5.85706	0.047612	GALT	2.20734	UP	galactose-1-phosphate uridylyltransferase (from HGNC GALT)
3.50862	0.0482251	KLHL14	1.83103	UP	Interacts with TOR1A, preferentially with the ATP-free form. (from UniProt Q9P2G3)
12.0739	0.0517233	FUZ	2.33266	UP	fuzzy planar cell polarity protein (from HGNC FUZ)
7.07512	0.055954	GOLGA5	2.40375	UP	The sequence shown here is derived from an Ensembl automatic analysis pipeline and should be considered as preliminary data. (from UniProt H0YK03)
1.73735	0.0560436	CS	6.20793	UP	The sequence shown here is derived from an Ensembl automatic analysis pipeline and should be considered as preliminary data. (from UniProt F8VPA1)
1.37856	0.0599512	TPRKB	2.37694	DOWN	TP53RK binding protein (from HGNC TPRKB)
5.94975	0.0605273	NFYC	1.7663	UP	Component of the sequence-specific heterotrimeric transcription factor (NF-Y) which specifically recognizes a 5'- CCAAT-3' box motif found in the promoters of its target genes. NF- Y can function as both an activator and a repressor, depending on its interacting cofactors. (from UniProt Q13952)
8.99796	0.06294	ASPSCR1	1.87495	UP	The sequence shown here is derived from an Ensembl automatic analysis pipeline and should be considered as preliminary data. (from UniProt J3QR50)
4.27603	0.0630657	ACP2	1.81828	UP	The sequence shown here is derived from an Ensembl automatic analysis pipeline and should be considered as preliminary data. (from UniProt E9PHY0)
0.889808	0.0639188	PCMT1	3.74078	DOWN	Homo sapiens protein-L-isoaspartate (D-aspartate) O-methyltransferase (PCMT1), transcript variant 5, mRNA. (from RefSeq NM_001252052)
17.7699	0.0645326	FAM13B	6.22735	UP	The sequence shown here is derived from an Ensembl automatic analysis pipeline and should be considered as preliminary data. (from UniProt D6RE97)
1.64154	0.0646989	ZNF687	1.94204	UP	The sequence shown here is derived from an Ensembl automatic analysis pipeline and should be considered as preliminary data. (from UniProt F8WCX2)
0.618981	0.066581	ST3GAL6	2.9401	DOWN	The sequence shown here is derived from an Ensembl automatic analysis pipeline and should be considered as preliminary data. (from UniProt F2Z2F4)
3.89424	0.0680855	PPP1R7	1.77886	UP	Homo sapiens protein phosphatase 1, regulatory subunit 7 (PPP1R7), transcript variant 2, mRNA. (from RefSeq NM_001282409)
0.609335	0.0685239	DDX42	2.27371	DOWN	DEAD (Asp-Glu-Ala-Asp) box helicase 42 (from HGNC DDX42)
0.609855	0.0709	RP11-61O1.1	1.66458	DOWN	RP11-61O1.1 (from geneSymbol)
0.720905	0.0712626	SLAIN1	1.68191	DOWN	Homo sapiens SLAIN motif family, member 1 (SLAIN1), transcript variant 6, mRNA. (from RefSeq NM_001242871)
9.66146	0.0746322	NAA25	2.76082	UP	The sequence shown here is derived from an Ensembl automatic analysis pipeline and should be considered as preliminary data. (from UniProt H0YHR9)
0.829386	0.075173	VTI1B	3.98271	DOWN	The sequence shown here is derived from an Ensembl automatic analysis pipeline and should be considered as preliminary data. (from UniProt H0YJL5)
0.899945	0.0756631	PCMT1	3.55143	DOWN	Homo sapiens protein-L-isoaspartate (D-aspartate) O-methyltransferase (PCMT1), transcript variant 1, mRNA. (from RefSeq NM_005389)
1.38159	0.0768782	HNRNPR	2.84135	UP	Homo sapiens heterogeneous nuclear ribonucleoprotein R (HNRNPR), transcript variant 5, mRNA. (from RefSeq NM_001297620)
0.546243	0.0771244	CBFA2T2	1.6701	DOWN	"May function as a complex with the chimeric protein RUNX1/AML1-CBFA2T1/MTG8 which is produced in acute myeloid leukemia with the chromosomal translocation t(8;21). May thus be involved in the repression of AML1-dependent transcription and the induction of G-CSF/CSF3-dependent cell growth. May be a tumor suppressor gene candidate involved in myeloid tumors with the deletion of the 20q11 region. (…
10.7558	0.0797112	MVB12A	2.26557	UP	The sequence shown here is derived from an Ensembl automatic analysis pipeline and should be considered as preliminary data. (from UniProt M0QZK6)
1.67009	0.0804106	ZNF687	2.02419	UP	Homo sapiens zinc finger protein 687 (ZNF687), transcript variant 2, mRNA. (from RefSeq NM_020832)
0.741344	0.08301	UBR3	1.53872	DOWN	The sequence shown here is derived from an Ensembl automatic analysis pipeline and should be considered as preliminary data. (from UniProt H7BZD8)
12.2977	0.0832143	AC093495.4	5.11147	UP	AC093495.4 (from geneSymbol)
6.48274	0.0868582	COA5	3.00999	UP	cytochrome c oxidase assembly factor 5 (from HGNC COA5)
8.22893	0.0941632	DHX36	5.73883	UP	The sequence shown here is derived from an Ensembl automatic analysis pipeline and should be considered as preliminary data. (from UniProt H7C5F5)
13.9437	0.0946879	ARHGAP26	5.0042	UP	The sequence shown here is derived from an Ensembl automatic analysis pipeline and should be considered as preliminary data. (from UniProt H7BZZ0)
3.1252	0.0955034	ECH1	9.12705	DOWN	The sequence shown here is derived from an Ensembl automatic analysis pipeline and should be considered as preliminary data. (from UniProt M0R1A2)
0.733507	0.0999522	SLAIN1	1.75584	DOWN	" Event=Alternative splicing; Named isoforms=4; Name=1; IsoId=Q8ND83-1; Sequence=Displayed; Name=2; IsoId=Q8ND83-2; Sequence=VSP_030832; Name=3; IsoId=Q8ND83-3; Sequence=VSP_030832, VSP_043256, VSP_043257; Name=4; IsoId=Q8ND83-4; Sequence=VSP_054118; (from UniProt Q8ND83)"
0.719574	0.101809	MON2	2.33913	DOWN	MON2 homolog (S. cerevisiae) (from HGNC MON2)
0.667693	0.107563	COPB2	2.67726	DOWN	coatomer protein complex, subunit beta 2 (beta prime) (from HGNC COPB2)
4.30638	0.10885	VGLL4	1.72889	UP	Homo sapiens vestigial-like family member 4 (VGLL4), transcript variant 5, mRNA. (from RefSeq NM_001284390)
9.02364	0.111607	NUDT22	2.51017	UP	nudix (nucleoside diphosphate linked moiety X)-type motif 22 (from HGNC NUDT22)
1.62738	0.113679	ZNF687	1.87314	UP	May be involved in transcriptional regulation. (from UniProt Q8N1G0)
1.54448	0.117138	SF3B2	2.92653	UP	The sequence shown here is derived from an Ensembl automatic analysis pipeline and should be considered as preliminary data. (from UniProt E9PJ04)
14.6904	0.123313	FAM13B	4.81321	UP	The sequence shown here is derived from an Ensembl automatic analysis pipeline and should be considered as preliminary data. (from UniProt D6RBJ3)
7.80225	0.127476	SMG6	1.92569	UP	The sequence shown here is derived from an Ensembl automatic analysis pipeline and should be considered as preliminary data. (from UniProt I3L390)
0.80258	0.127737	VEGFA	2.05398	DOWN	Homo sapiens vascular endothelial growth factor A (VEGFA), transcript variant 7, mRNA. (from RefSeq NM_001171629)
0.832684	0.12798	PUS1	1.71502	DOWN	Homo sapiens pseudouridylate synthase 1 (PUS1), transcript variant 3, mRNA. (from RefSeq NM_001002020)
1.76905	0.128164	PEX16	2.50866	UP	The sequence shown here is derived from an Ensembl automatic analysis pipeline and should be considered as preliminary data. (from UniProt E9PP98)
6.39232	0.12908	DAP3	1.80785	UP	death associated protein 3 (from HGNC DAP3)
0.679444	0.132743	GTF2H1	1.88872	DOWN	The sequence shown here is derived from an Ensembl automatic analysis pipeline and should be considered as preliminary data. (from UniProt E9PM51)
0.764283	0.133961	INO80B-WBP1	2.14368	DOWN	The sequence shown here is derived from an Ensembl automatic analysis pipeline and should be considered as preliminary data. (from UniProt F8WCL7)
5.80303	0.134034	AASDH	2.69421	UP	aminoadipate-semialdehyde dehydrogenase (from HGNC AASDH)
8.11907	0.135043	CLPTM1L	3.24149	UP	CLPTM1-like (from HGNC CLPTM1L)
7.46043	0.135613	GALT	2.6119	UP	Galactose-1-Phosphate Uridylyltransferase. (from UniProt G3V223)
0.710055	0.136628	SZRD1	2.16602	DOWN	Homo sapiens SUZ RNA binding domain containing 1 (SZRD1), transcript variant 3, mRNA. (from RefSeq NM_001271869)
5.82774	0.138732	CLYBL	1.62201	UP	" Name=Mg(2+); Xref=ChEBI:CHEBI:18420; Evidence=; Note=Binds 1 Mg(2+) ion per subunit. ; (from UniProt Q8N0X4)"
13.6847	0.139079	FAM219B	5.93521	UP	The sequence shown here is derived from an Ensembl automatic analysis pipeline and should be considered as preliminary data. (from UniProt H3BMY2)
1.59305	0.139331	CS	5.7032	UP	The sequence shown here is derived from an Ensembl automatic analysis pipeline and should be considered as preliminary data. (from UniProt F8W642)
6.52142	0.141754	VPS41	4.18229	UP	The sequence shown here is derived from an Ensembl automatic analysis pipeline and should be considered as preliminary data. (from UniProt C9J3F8)
5.69537	0.14236	ARL16	2.14549	UP	The sequence shown here is derived from an Ensembl automatic analysis pipeline and should be considered as preliminary data. (from UniProt I3L4Z1)
6.94191	0.142938	BECN1	3.1678	UP	beclin 1, autophagy related (from HGNC BECN1)
0.798715	0.147013	SLC25A40	1.62101	DOWN	Homo sapiens solute carrier family 25, member 40 (SLC25A40), mRNA. (from RefSeq NM_018843)
19.1242	0.149752	ANAPC5	10.84	UP	anaphase promoting complex subunit 5 (from HGNC ANAPC5)
1.70145	0.155083	TMBIM1	11.4595	UP	The sequence shown here is derived from an Ensembl automatic analysis pipeline and should be considered as preliminary data. (from UniProt C9JI44)
6.23625	0.15654	NUP155	1.86177	UP	nucleoporin 155kDa (from HGNC NUP155)
7.10818	0.156687	KIAA0319L	3.03773	UP	KIAA0319-like (from HGNC KIAA0319L)
17.3576	0.161726	MED28	3.47923	UP	mediator complex subunit 28 (from HGNC MED28)
13.0655	0.162366	PIGG	3.20978	UP	phosphatidylinositol glycan anchor biosynthesis, class G (from HGNC PIGG)
0.736114	0.163542	SKAP2	7.39508	DOWN	src kinase associated phosphoprotein 2 (from HGNC SKAP2)
0.79151	0.163755	SMIM5	2.58471	DOWN	Homo sapiens small integral membrane protein 5 (SMIM5), transcript variant 1, mRNA. (from RefSeq NM_001162995)
5.86287	0.164217	TRIM14	2.72801	UP	Inhibits the transcriptional activity of SPI1 in a dose- dependent manner. (from UniProt Q14142)
18.5002	0.16496	FAM13B	8.4214	UP	The sequence shown here is derived from an Ensembl automatic analysis pipeline and should be considered as preliminary data. (from UniProt D6RDL7)
0.632142	0.165199	SCAPER	2.60582	DOWN	The sequence shown here is derived from an Ensembl automatic analysis pipeline and should be considered as preliminary data. (from UniProt H3BQF3)
0.70193	0.166875	DPM1	3.01053	DOWN	dolichyl-phosphate mannosyltransferase polypeptide 1, catalytic subunit (from HGNC DPM1)
5.42394	0.169716	TCF25	2.80312	UP	transcription factor 25 (basic helix-loop-helix) (from HGNC TCF25)
1.69434	0.170779	HSPBAP1	3.14065	UP	HSPB (heat shock 27kDa) associated protein 1 (from HGNC HSPBAP1)
0.812959	0.171494	CTDSPL2	2.23164	DOWN	The sequence shown here is derived from an Ensembl automatic analysis pipeline and should be considered as preliminary data. (from UniProt H0YNU2)
1.56408	0.171803	CS	4.84795	UP	The sequence shown here is derived from an Ensembl automatic analysis pipeline and should be considered as preliminary data. (from UniProt F8VZK9)
10.5876	0.175543	C16orf52	3.28541	UP	The sequence shown here is derived from an Ensembl automatic analysis pipeline and should be considered as preliminary data. (from UniProt H3BQB3)
4.03957	0.176775	TUBE1	2.03557	UP	Belongs to the tubulin family. (from UniProt S4R3K3)
0.585034	0.177352	CNDP2	3.84922	DOWN	The sequence shown here is derived from an Ensembl automatic analysis pipeline and should be considered as preliminary data. (from UniProt J3QRD0)
2.25424	0.179004	GNG2	29.471	UP	Guanine nucleotide-binding proteins (G proteins) are involved as a modulator or transducer in various transmembrane signaling systems. The beta and gamma chains are required for the GTPase activity, for replacement of GDP by GTP, and for G protein- effector interaction (By similarity). (from UniProt P59768)
0.516631	0.186214	HYOU1	2.63634	DOWN	The sequence shown here is derived from an Ensembl automatic analysis pipeline and should be considered as preliminary data. (from UniProt J3QLE9)
1.1665	0.188461	ZNF322	1.92182	DOWN	zinc finger protein 322 (from HGNC ZNF322)
17.5783	0.18879	FAM13B	8.90148	UP	The sequence shown here is derived from an Ensembl automatic analysis pipeline and should be considered as preliminary data. (from UniProt D6RAT6)
0.505906	0.188942	IQGAP2	3.73428	DOWN	IQ motif containing GTPase activating protein 2 (from HGNC IQGAP2)
1.32858	0.189177	NLRP1	5.07819	UP	Homo sapiens NLR family, pyrin domain containing 1 (NLRP1), transcript variant 1, mRNA. (from RefSeq NM_033004)
9.80609	0.189386	MARS	3.01948	UP	The sequence shown here is derived from an Ensembl automatic analysis pipeline and should be considered as preliminary data. (from UniProt F8W0S4)
9.60714	0.189735	IGF1R	3.21773	UP	insulin-like growth factor 1 receptor (from HGNC IGF1R)
1.42808	0.190109	H2AFY	13.1404	UP	H2A histone family, member Y (from HGNC H2AFY)
5.9123	0.19454	RP11-505K9.4	1.93438	UP	The sequence shown here is derived from an Ensembl automatic analysis pipeline and should be considered as preliminary data. (from UniProt A0A087X1B8)
0.696233	0.196071	CDC123	3.93315	DOWN	The sequence shown here is derived from an Ensembl automatic analysis pipeline and should be considered as preliminary data. (from UniProt X6RA30)
0.799009	0.198284	C12orf10	2.29097	DOWN	The sequence shown here is derived from an Ensembl automatic analysis pipeline and should be considered as preliminary data. (from UniProt F8VQQ3)
7.3269	0.199334	ITCH	2.51424	UP	itchy E3 ubiquitin protein ligase (from HGNC ITCH)
17.8361	0.199503	ITCH	3.98678	UP	itchy E3 ubiquitin protein ligase (from HGNC ITCH)
15.757	0.201086	FAM13B	7.40867	UP	The sequence shown here is derived from an Ensembl automatic analysis pipeline and should be considered as preliminary data. (from UniProt D6RCA0)
0.714413	0.203579	DDX3Y	3.30094	DOWN	DEAD (Asp-Glu-Ala-Asp) box helicase 3, Y-linked (from HGNC DDX3Y)
1.33062	0.204282	NLRP1	5.41743	UP	Homo sapiens NLR family, pyrin domain containing 1 (NLRP1), transcript variant 3, mRNA. (from RefSeq NM_033006)
4.81162	0.205225	POU2F1	1.59297	UP	POU class 2 homeobox 1 (from HGNC POU2F1)
11.4473	0.21066	ERCC6L2	3.50276	UP	The sequence shown here is derived from an Ensembl automatic analysis pipeline and should be considered as preliminary data. (from UniProt H0Y3T7)
1.38555	0.214004	FAM53B	3.05212	UP	" Event=Alternative splicing; Named isoforms=2; Name=1; IsoId=Q14153-1; Sequence=Displayed; Name=2; IsoId=Q14153-2; Sequence=VSP_009932, VSP_009933; Note=No experimental confirmation available.; (from UniProt Q14153)"
1.57275	0.214494	TMBIM1	8.10632	UP	The sequence shown here is derived from an Ensembl automatic analysis pipeline and should be considered as preliminary data. (from UniProt C9IYT2)
1.78549	0.217092	GRB2	31.6327	UP	growth factor receptor-bound protein 2 (from HGNC GRB2)
9.43906	0.218009	PPOX	2.11212	UP	protoporphyrinogen oxidase (from HGNC PPOX)
6.91811	0.218346	TRIM14	3.20885	UP	Homo sapiens tripartite motif containing 14 (TRIM14), transcript variant 2, mRNA. (from RefSeq NM_033219)
9.43053	0.221532	CIAPIN1	2.7926	UP	The sequence shown here is derived from an Ensembl automatic analysis pipeline and should be considered as preliminary data. (from UniProt H3BTT4)
9.12132	0.224268	SEPSECS	2.60801	UP	The sequence shown here is derived from an Ensembl automatic analysis pipeline and should be considered as preliminary data. (from UniProt D6R969)
8.91039	0.224606	SLC11A2	3.27931	UP	The sequence shown here is derived from an Ensembl automatic analysis pipeline and should be considered as preliminary data. (from UniProt F8VR36)
6.4004	0.224826	PIP4K2B	3.36591	UP	phosphatidylinositol-5-phosphate 4-kinase, type II, beta (from HGNC PIP4K2B)
8.03602	0.224938	MED15	1.65689	UP	The sequence shown here is derived from an Ensembl automatic analysis pipeline and should be considered as preliminary data. (from UniProt F8WEJ4)
1.38211	0.225202	AK2	1.90234	UP	Belongs to the adenylate kinase family. (from UniProt G3V213)
1.37746	0.226804	AK2	1.87506	UP	Homo sapiens adenylate kinase 2 (AK2), transcript variant 2, mRNA. (from RefSeq NM_013411)
0.706416	0.231923	CCDC107	2.54451	DOWN	Homo sapiens coiled-coil domain containing 107 (CCDC107), transcript variant B, mRNA. (from RefSeq NM_001195200)
7.31975	0.233554	WDR45B	3.56665	UP	WD repeat domain 45B (from HGNC WDR45B)
0.701769	0.233601	CCDC107	3.57229	DOWN	Homo sapiens coiled-coil domain containing 107 (CCDC107), transcript variant C, mRNA. (from RefSeq NM_001195201)
8.02477	0.234202	CPNE5	3.18455	UP	copine V (from HGNC CPNE5)
2.71152	0.235921	MON1A	1.52087	UP	MON1 secretory trafficking family member A (from HGNC MON1A)
9.40607	0.236394	GSK3B	4.50901	UP	glycogen synthase kinase 3 beta (from HGNC GSK3B)
1.9237	0.237714	CS	9.42277	UP	The sequence shown here is derived from an Ensembl automatic analysis pipeline and should be considered as preliminary data. (from UniProt F8VR34)
1.74526	0.237901	CTD-3148I10.9	2.96442	DOWN	The sequence shown here is derived from an Ensembl automatic analysis pipeline and should be considered as preliminary data. (from UniProt M0QZ58)
19.111	0.238393	CTNNA1	5.44326	UP	catenin (cadherin-associated protein), alpha 1, 102kDa (from HGNC CTNNA1)
1.08008	0.23922	CLASRP	1.52422	DOWN	CLK4-associating serine/arginine rich protein (from HGNC CLASRP)
9.12109	0.240989	FAXDC2	3.02668	UP	fatty acid hydroxylase domain containing 2 (from HGNC FAXDC2)
12.5755	0.242871	IFT52	2.84923	UP	intraflagellar transport 52 (from HGNC IFT52)
0.752666	0.243584	SKAP2	3.40315	DOWN	src kinase associated phosphoprotein 2 (from HGNC SKAP2)
13.6966	0.244167	ADAT2	3.41972	UP	adenosine deaminase, tRNA-specific 2 (from HGNC ADAT2)
0.739672	0.245178	WRB	1.835	DOWN	Homo sapiens tryptophan rich basic protein (WRB), transcript variant 2, mRNA. (from RefSeq NM_001146218)
1.64416	0.245684	SF3B2	4.24613	UP	The sequence shown here is derived from an Ensembl automatic analysis pipeline and should be considered as preliminary data. (from UniProt E9PJT3)
1.66683	0.247755	CS	4.49737	UP	citrate synthase
1.74262	0.250679	CS	7.83374	UP	The sequence shown here is derived from an Ensembl automatic analysis pipeline and should be considered as preliminary data. (from UniProt F8VTT8)
9.87097	0.250934	ASB2	1.92767	UP	Contains 3 ANK repeats. (from UniProt G3V4B2)
11.0219	0.254406	TSPAN32	27.3345	UP	tetraspanin 32 (from HGNC TSPAN32)
0.892494	0.25648	CMC1	2.18537	DOWN	C-x(9)-C motif containing 1 (from HGNC CMC1)
0.633307	0.262729	PARP8	20.6813	DOWN	The sequence shown here is derived from an Ensembl automatic analysis pipeline and should be considered as preliminary data. (from UniProt D6RF59)
0.670888	0.263463	ERBB2IP	3.1045	DOWN	erbb2 interacting protein (from HGNC ERBB2IP)
5.9621	0.263808	GALE	1.64276	UP	UDP-Galactose-4-Epimerase (from UniProt Q5QPP3)
17.8621	0.264257	GAK	5.63529	UP	cyclin G associated kinase (from HGNC GAK)
6.12413	0.264394	TBC1D17	1.86607	UP	The sequence shown here is derived from an Ensembl automatic analysis pipeline and should be considered as preliminary data. (from UniProt M0R2L2)
0.685491	0.26566	TMEM11	1.68836	DOWN	Homo sapiens transmembrane protein 11 (TMEM11), transcript variant 1, mRNA. (from RefSeq NM_003876)
0.725171	0.266213	CCDC107	3.59656	DOWN	Homo sapiens coiled-coil domain containing 107 (CCDC107), transcript variant D, mRNA. (from RefSeq NM_001195217)
0.749253	0.268583	MAGOH	8.16074	DOWN	Homo sapiens mago-nashi homolog, proliferation-associated (Drosophila) (MAGOH), mRNA. (from RefSeq NM_002370)
5.69735	0.269695	IDS	4.05033	UP	iduronate 2-sulfatase (from HGNC IDS)
0.660563	0.273925	CCDC93	3.11599	DOWN	The sequence shown here is derived from an Ensembl automatic analysis pipeline and should be considered as preliminary data. (from UniProt H7C050)
1.74265	0.276198	POGZ	1.61964	UP	Plays a role in mitotic cell cycle progression and is involved in kinetochore assembly and mitotic sister chromatid cohesion. Probably through its association with CBX5 plays a role in mitotic chromosome segregation by regulating aurora kinase B/AURKB activation and AURKB and CBX5 dissociation from chromosome arms. (from UniProt Q7Z3K3)
0.730643	0.277502	CCDC107	2.50296	DOWN	Homo sapiens coiled-coil domain containing 107 (CCDC107), transcript variant A, mRNA. (from RefSeq NM_174923)
0.735598	0.278236	CCDC107	2.91323	DOWN	coiled-coil domain containing 107 (from HGNC CCDC107)
0.755678	0.282949	OGFOD2	1.90743	DOWN	2-oxoglutarate and iron-dependent oxygenase domain containing 2 (from HGNC OGFOD2)
0.845895	0.285058	WTAP	3.19005	DOWN	Homo sapiens Wilms tumor 1 associated protein (WTAP), transcript variant 3, mRNA. (from RefSeq NM_152858)
1.79579	0.286011	ZDHHC5	1.98898	UP	zinc finger, DHHC-type containing 5 (from HGNC ZDHHC5)
1.68524	0.289014	RAP1B	2.97464	DOWN	The sequence shown here is derived from an Ensembl automatic analysis pipeline and should be considered as preliminary data. (from UniProt F5H7Y6)
1.89112	0.289299	RP11-449H3.3	1.9278	UP	The sequence shown here is derived from an Ensembl automatic analysis pipeline and should be considered as preliminary data. (from UniProt U3KPZ7)
10.0511	0.291132	TAF2	5.84523	UP	The sequence shown here is derived from an Ensembl automatic analysis pipeline and should be considered as preliminary data. (from UniProt E5RI28)
2.0122	0.292265	CEP170	2.553	DOWN	centrosomal protein 170kDa (from HGNC CEP170)
0.991761	0.295592	UBE3C	3.01949	DOWN	The sequence shown here is derived from an Ensembl automatic analysis pipeline and should be considered as preliminary data. (from UniProt H7C0Y1)
2.24724	0.296267	CCM2	12.4914	UP	cerebral cavernous malformation 2 (from HGNC CCM2)
0.852499	0.296368	RBM39	189.202	DOWN	The sequence shown here is derived from an Ensembl automatic analysis pipeline and should be considered as preliminary data. (from UniProt Q5QP23)
13.1843	0.296798	AC093495.4	5.61374	UP	AC093495.4 (from geneSymbol)
0.611705	0.297957	LZTS2	1.61476	DOWN	leucine zipper, putative tumor suppressor 2 (from HGNC LZTS2)
1.42625	0.299448	UNG	1.52464	DOWN	uracil-DNA glycosylase (from HGNC UNG)
5.17696	0.303821	FAXDC2	1.95195	UP	fatty acid hydroxylase domain containing 2 (from HGNC FAXDC2)
13.2888	0.305935	EME2	3.66798	UP	The sequence shown here is derived from an Ensembl automatic analysis pipeline and should be considered as preliminary data. (from UniProt H3BSZ6)
2.8819	0.306017	CTD-3214H19.4	3.84502	DOWN	The sequence shown here is derived from an Ensembl automatic analysis pipeline and should be considered as preliminary data. (from UniProt M0R2T5)
9.12285	0.307552	VGLL4	2.21293	UP	The sequence shown here is derived from an Ensembl automatic analysis pipeline and should be considered as preliminary data. (from UniProt E7EQU6)
8.51112	0.307935	FAXDC2	3.34244	UP	The sequence shown here is derived from an Ensembl automatic analysis pipeline and should be considered as preliminary data. (from UniProt E5RH66)
1.73754	0.308355	PDE7A	20.0305	UP	phosphodiesterase 7A (from HGNC PDE7A)
1.68795	0.312328	DCAF8	3.5387	UP	May function as a substrate receptor for CUL4-DDB1 E3 ubiquitin-protein ligase complex. (from UniProt Q5TAQ9)
2.44411	0.313586	TRIM52-AS1	3.89451	DOWN	TRIM52 antisense RNA 1 (head to head) (from HGNC TRIM52-AS1)
9.7993	0.314455	RP1-102E24.10	2.37309	UP	RP1-102E24.10 (from geneSymbol)
8.51368	0.317046	CENPL	1.87908	UP	centromere protein L (from HGNC CENPL)
19.5778	0.317626	AC093495.4	10.2448	UP	AC093495.4 (from geneSymbol)
0.929294	0.319861	OGFOD2	1.59888	DOWN	" Name=Fe(2+); Xref=ChEBI:CHEBI:29033; Evidence=; Note=Binds 1 Fe(2+) ion per subunit. (from UniProt Q6N063)"
2.26508	0.321557	AK2	2.69509	UP	Belongs to the adenylate kinase family. (from UniProt F8VY04)
1.2984	0.324831	PTPN12	2.10025	DOWN	protein tyrosine phosphatase, non-receptor type 12 (from HGNC PTPN12)
2.49297	0.32559	PARP8	8.91467	DOWN	The sequence shown here is derived from an Ensembl automatic analysis pipeline and should be considered as preliminary data. (from UniProt D6RGZ9)
0.79969	0.327401	SIRT2	1.86699	DOWN	The sequence shown here is derived from an Ensembl automatic analysis pipeline and should be considered as preliminary data. (from UniProt F8WCF4)
5.88422	0.329532	TBC1D17	1.88799	UP	The sequence shown here is derived from an Ensembl automatic analysis pipeline and should be considered as preliminary data. (from UniProt M0QXA2)
4.87152	0.33469	ARPC1A	1.81674	UP	actin related protein 2/3 complex, subunit 1A, 41kDa (from HGNC ARPC1A)
0.735992	0.335386	RAP1B	2.97802	DOWN	The sequence shown here is derived from an Ensembl automatic analysis pipeline and should be considered as preliminary data. (from UniProt F5GYB5)
6.09523	0.337185	MVB12A	1.79735	UP	multivesicular body subunit 12A (from HGNC MVB12A)
4.05903	0.338389	ADD1	2.87231	UP	The sequence shown here is derived from an Ensembl automatic analysis pipeline and should be considered as preliminary data. (from UniProt H0Y9H2)
0.693773	0.338624	PARP8	32.0238	DOWN	The sequence shown here is derived from an Ensembl automatic analysis pipeline and should be considered as preliminary data. (from UniProt D6RAL6)
4.26089	0.340065	TMUB1	2.20971	UP	Homo sapiens transmembrane and ubiquitin-like domain containing 1 (TMUB1), transcript variant 2, mRNA. (from RefSeq NM_001136044)
0.644689	0.343762	PARP8	4.44035	DOWN	poly (ADP-ribose) polymerase family, member 8 (from HGNC PARP8)
0.55733	0.344921	TMEM260	2.28055	DOWN	transmembrane protein 260 (from HGNC TMEM260)
0.838668	0.345214	CCDC107	2.20992	DOWN	"Membrane ; Single-pass membrane protein (from UniProt Q8WV48)"
9.23286	0.345242	PCNXL2	2.1515	UP	pecanex-like 2 (Drosophila) (from HGNC PCNXL2)
3.54455	0.345914	HDLBP	3.17443	UP	The sequence shown here is derived from an Ensembl automatic analysis pipeline and should be considered as preliminary data. (from UniProt C9JBS3)
1.56786	0.345965	GNG2	2.87544	UP	guanine nucleotide binding protein (G protein), gamma 2 (from HGNC GNG2)
1.46219	0.347298	HMHA1	12.5847	UP	The sequence shown here is derived from an Ensembl automatic analysis pipeline and should be considered as preliminary data. (from UniProt K7EQA4)
0.618586	0.349102	FASTKD3	1.79338	DOWN	The sequence shown here is derived from an Ensembl automatic analysis pipeline and should be considered as preliminary data. (from UniProt D6RHY4)
1.79125	0.351432	DDI2	1.80091	UP	The sequence shown here is derived from an Ensembl automatic analysis pipeline and should be considered as preliminary data. (from UniProt H0YII4)
1.7482	0.35694	POGZ	1.54857	UP	Homo sapiens pogo transposable element with ZNF domain (POGZ), transcript variant 4, mRNA. (from RefSeq NM_001194937)
0.574243	0.360135	PELI3	1.71577	DOWN	E3 ubiquitin ligase catalyzing the covalent attachment of ubiquitin moieties onto substrate proteins. Involved in the TLR and IL-1 signaling pathways via interaction with the complex containing IRAK kinases and TRAF6. Mediates 'Lys-63'-linked polyubiquitination of IRAK1. Can activate AP1/JUN and ELK1. Not required for NF-kappa-B activation. (from UniProt Q8N2H9)
2.00869	0.362138	RNF31	1.58746	UP	E3 ubiquitin-protein ligase component of the LUBAC complex which conjugates linear ('Met-1'-linked) polyubiquitin chains to substrates and plays a key role in NF-kappa-B activation and regulation of inflammation. LUBAC conjugates linear polyubiquitin to IKBKG and RIPK1 and is involved in activation of the canonical NF-kappa-B and the JNK signaling pathways. Linear ubiquitination mediated by the L…
0.730525	0.369003	TACC3	2.55731	DOWN	The sequence shown here is derived from an Ensembl automatic analysis pipeline and should be considered as preliminary data. (from UniProt F8WC55)
0.478226	0.369123	PARP8	9.3122	DOWN	The sequence shown here is derived from an Ensembl automatic analysis pipeline and should be considered as preliminary data. (from UniProt D6RFH0)
2.14155	0.369365	ARFRP1	3.68141	DOWN	ADP-ribosylation factor related protein 1 (from HGNC ARFRP1)
0.936096	0.369914	OGFOD2	1.6214	DOWN	" Name=Fe(2+); Xref=ChEBI:CHEBI:29033; Evidence=; Note=Binds 1 Fe(2+) ion per subunit. (from UniProt Q6N063)"
5.92211	0.373085	ALKBH6	1.70044	UP	The sequence shown here is derived from an Ensembl automatic analysis pipeline and should be considered as preliminary data. (from UniProt S4R3C7)
0.643705	0.37568	CLDND1	3.93931	DOWN	The sequence shown here is derived from an Ensembl automatic analysis pipeline and should be considered as preliminary data. (from UniProt D6R9K1)
0.638929	0.378485	ATG3	4.54308	DOWN	autophagy related 3 (from HGNC ATG3)
3.94974	0.38599	TMUB1	2.29403	UP	Homo sapiens transmembrane and ubiquitin-like domain containing 1 (TMUB1), transcript variant 1, mRNA. (from RefSeq NM_031434)
1.61468	0.394539	RNF38	2.12267	UP	Acts as an E3 ubiquitin-protein ligase able to ubiquitinate p53/TP53 which promotes its relocalization to discrete foci associated with PML nuclear bodies. Exhibits preference for UBE2D2 as a E2 enzyme. (from UniProt Q9H0F5)
0.872061	0.395102	PAPD4	1.9177	DOWN	Homo sapiens PAP associated domain containing 4 (PAPD4), transcript variant 4, mRNA. (from RefSeq NM_001297744)
0.786493	0.396885	SIRT2	2.2073	DOWN	The sequence shown here is derived from an Ensembl automatic analysis pipeline and should be considered as preliminary data. (from UniProt B5MCS1)
5.45097	0.398196	SMYD3	1.64808	UP	SET and MYND domain containing 3 (from HGNC SMYD3)
7.27701	0.399624	THBS3	2.2222	UP	thrombospondin 3 (from HGNC THBS3)
0.492297	0.400631	PARP8	9.05787	DOWN	The sequence shown here is derived from an Ensembl automatic analysis pipeline and should be considered as preliminary data. (from UniProt D6RCA6)
0.502674	0.408069	PARP8	7.08423	DOWN	The sequence shown here is derived from an Ensembl automatic analysis pipeline and should be considered as preliminary data. (from UniProt D6R914)
0.801072	0.409162	UBR3	1.61158	DOWN	The sequence shown here is derived from an Ensembl automatic analysis pipeline and should be considered as preliminary data. (from UniProt F8WEB7)
7.8362	0.409648	PTGS1	2.26146	UP	The sequence shown here is derived from an Ensembl automatic analysis pipeline and should be considered as preliminary data. (from UniProt X6RJD6)
1.74269	0.413463	POGZ	1.55625	UP	Homo sapiens pogo transposable element with ZNF domain (POGZ), transcript variant 5, mRNA. (from RefSeq NM_001194938)
0.60988	0.416552	RBM34	2.46314	DOWN	RNA binding motif protein 34 (from HGNC RBM34)
6.03521	0.418249	RANBP3	2.0505	UP	RAN binding protein 3 (from HGNC RANBP3)
4.28534	0.418874	STK19	1.67095	UP	serine/threonine kinase 19 (from HGNC STK19)
5.57723	0.419363	PEX16	14.8171	UP	peroxisomal biogenesis factor 16 (from HGNC PEX16)
4.63159	0.423172	DNAJB6	2.45982	UP	DnaJ (Hsp40) homolog, subfamily B, member 6 (from HGNC DNAJB6)
4.96614	0.425792	GON4L	1.6465	UP	gon-4-like (C. elegans) (from HGNC GON4L)
3.8351	0.437316	C19orf24	3.80455	DOWN	chromosome 19 open reading frame 24 (from HGNC C19orf24)
1.41706	0.437821	EXOC4	1.90749	UP	exocyst complex component 4 (from HGNC EXOC4)
1.37557	0.439055	MTOR	1.50894	UP	Homo sapiens mechanistic target of rapamycin (serine/threonine kinase) (MTOR), mRNA. (from RefSeq NM_004958)
11.4535	0.444033	ACOX3	3.05357	UP	The sequence shown here is derived from an Ensembl automatic analysis pipeline and should be considered as preliminary data. (from UniProt D6RJ89)
5.91426	0.451993	STAM2	2.6595	UP	signal transducing adaptor molecule (SH3 domain and ITAM motif) 2 (from HGNC STAM2)
2.3128	0.452382	WARS2	2.48058	DOWN	tryptophanyl tRNA synthetase 2, mitochondrial (from HGNC WARS2)
7.34503	0.453959	PARVG	2.3964	UP	parvin, gamma (from HGNC PARVG)
0.66054	0.458804	PARP8	8.14167	DOWN	poly (ADP-ribose) polymerase family, member 8 (from HGNC PARP8)
2.4596	0.462834	PEX19	2.53021	UP	The sequence shown here is derived from an Ensembl automatic analysis pipeline and should be considered as preliminary data. (from UniProt Q5QNY5)
15.651	0.468688	RIC8A	9.7434	UP	RIC8 guanine nucleotide exchange factor A (from HGNC RIC8A)
5.74254	0.468875	DAP3	1.69693	UP	death associated protein 3 (from HGNC DAP3)
0.766224	0.471231	PARP8	14.6498	DOWN	The sequence shown here is derived from an Ensembl automatic analysis pipeline and should be considered as preliminary data. (from UniProt D6RF37)
0.454054	0.480193	RNPC3	6.53185	DOWN	The sequence shown here is derived from an Ensembl automatic analysis pipeline and should be considered as preliminary data. (from UniProt H0YE07)
0.76192	0.486539	RGCC	22.2255	DOWN	Homo sapiens regulator of cell cycle (RGCC), mRNA. (from RefSeq NM_014059)
4.22142	0.488347	ZNF2	1.59033	UP	Homo sapiens zinc finger protein 2 (ZNF2), transcript variant 3, mRNA. (from RefSeq NM_001282398)
0.813742	0.489868	UBR3	1.63523	DOWN	ubiquitin protein ligase E3 component n-recognin 3 (putative) (from HGNC UBR3)
8.98301	0.514915	ZNF551	2.49049	UP	The sequence shown here is derived from an Ensembl automatic analysis pipeline and should be considered as preliminary data. (from UniProt M0R209)
1.95376	0.515785	ERGIC3	4.95325	UP	The sequence shown here is derived from an Ensembl automatic analysis pipeline and should be considered as preliminary data. (from UniProt H0Y621)
1.43293	0.5303	KIAA0141	2.32496	UP	Essential for the induction of death receptor-mediated apoptosis through the regulation of caspase activation. (from UniProt Q14154)
11.4803	0.532713	PLA2G6	3.0252	UP	The sequence shown here is derived from an Ensembl automatic analysis pipeline and should be considered as preliminary data. (from UniProt F2Z3G2)
1.44011	0.535735	PLCL2	5.31397	UP	1-phosphatidyl-1D-myo-inositol 4,5- bisphosphate + H(2)O = 1D-myo-inositol 1,4,5-trisphosphate + diacylglycerol. (from UniProt H7C276)
13.8882	0.536824	PLA2G6	3.47433	UP	The sequence shown here is derived from an Ensembl automatic analysis pipeline and should be considered as preliminary data. (from UniProt F8WEN3)
7.09383	0.554102	FNIP2	1.76985	UP	The sequence shown here is derived from an Ensembl automatic analysis pipeline and should be considered as preliminary data. (from UniProt H0Y8F3)
8.10416	0.585145	GIT1	2.41335	UP	The sequence shown here is derived from an Ensembl automatic analysis pipeline and should be considered as preliminary data. (from UniProt J3QL89)
1.42279	0.630493	TRAF3IP3	6.37766	UP	TRAF3 interacting protein 3 (from HGNC TRAF3IP3)
